# Supplementary material for: Analyzation of the Peripheral Blood Mononuclear Cells Atlas and Cell Communication of Rheumatoid Arthritis Patients Based on Single-Cell RNA-Seq
Source: J Immunol Res. 2023 Aug 12;2023:6300633. doi: 10.1155/2023/6300633 (PMC10439836; doi:10.1155/2023/6300633)
Supplement: Supplementary 1 — Clinical characteristics of samples utilized. [file 6300633.f1.txt]

Supplementary Table S1 Clinical characteristics of samples utilized													
Sample	Age	Sex	Disease state	cell type	Number of Cells Sequenced	"Anti-CCP titers
(RU/ml)"	"RF
(RU/ml)"	CRP (mg/L)	Disease duration (month)	Methotrexate at time of analysis (Y/N)	Biologics at time of analysis (Y/N)	Other synthetic DMARDS (Y/N)	
RA1	59	female	Rheumatoid Arthritis	PBMC	10191	28.9	88.6	13.1	2	N	N	N	
RA2	69	female	Rheumatoid Arthritis	PBMC	5398	24.5	43.9	8.43	1	N	N	N	
RA3	41	female	Rheumatoid Arthritis	PBMC	6179	33.6	96.7	15.42	3	N	N	N	
RA4	51	female	Rheumatoid Arthritis	PBMC	7982	29.3	53.2	11.25	2	N	N	N	
Ctrl1	25	female	Control	PBMC	7445								
Ctrl2	65	female	Control	PBMC	9135								
Ctrl3	74	male	Control	PBMC	8737								
Ctrl4	70	female	Control	PBMC	8811								
