# Supplementary material for: Analyzation of the Peripheral Blood Mononuclear Cells Atlas and Cell Communication of Rheumatoid Arthritis Patients Based on Single-Cell RNA-Seq
Source: J Immunol Res. 2023 Aug 12;2023:6300633. doi: 10.1155/2023/6300633 (PMC10439836; doi:10.1155/2023/6300633)
Supplement: Supplementary 2 — Marker genes of all clusters. [file 6300633.f2.txt]

Supplementary Table S2 Marker genes of all clusters
	p_val	avg_log2FC	pct.1	pct.2	p_val_adj	cluster	gene
IL7R	0	2.405110926	0.663	0.09	0	T cell	IL7R
CD3D	0	1.886761155	0.766	0.123	0	T cell	CD3D
TRAC	0	1.825224646	0.574	0.097	0	T cell	TRAC
CD3G	0	1.745264479	0.718	0.097	0	T cell	CD3G
BCL11B	0	1.627008166	0.699	0.163	0	T cell	BCL11B
CD3E	0	1.462793265	0.742	0.194	0	T cell	CD3E
TRBC2	0	1.43885972	0.666	0.302	0	T cell	TRBC2
LTB	0	1.313798193	0.651	0.315	0	T cell	LTB
LDHB	0	1.25022181	0.652	0.419	0	T cell	LDHB
TCF7	0	1.210871356	0.527	0.15	0	T cell	TCF7
RCAN3	0	1.140755932	0.406	0.082	0	T cell	RCAN3
RPS29	0	1.040333156	0.998	0.988	0	T cell	RPS29
PCED1B-AS1	0	1.035931195	0.724	0.371	0	T cell	PCED1B-AS1
LEPROTL1	0	1.021950018	0.663	0.42	0	T cell	LEPROTL1
TNFAIP3	0	1.013321071	0.789	0.611	0	T cell	TNFAIP3
RPS12	0	1.012800386	0.998	0.989	0	T cell	RPS12
MAL	0	0.996669451	0.306	0.015	0	T cell	MAL
CD6	0	0.987775066	0.418	0.088	0	T cell	CD6
IL32	0	0.983287674	0.756	0.323	0	T cell	IL32
CAMK4	0	0.940482741	0.322	0.025	0	T cell	CAMK4
NOSIP	0	0.936593618	0.425	0.245	0	T cell	NOSIP
RPS27	0	0.936165824	0.999	0.994	0	T cell	RPS27
LIME1	0	0.934100419	0.582	0.223	0	T cell	LIME1
PRKCQ-AS1	0	0.915358008	0.34	0.07	0	T cell	PRKCQ-AS1
LEF1	0	0.91049269	0.292	0.026	0	T cell	LEF1
RPL36	0	0.909123349	0.992	0.973	0	T cell	RPL36
FLT3LG	0	0.905477498	0.353	0.091	0	T cell	FLT3LG
CD2	0	0.90545941	0.536	0.184	0	T cell	CD2
RPL38	0	0.88126777	0.991	0.972	0	T cell	RPL38
RGCC	0	0.876210928	0.507	0.281	0	T cell	RGCC
SARAF	0	0.867210278	0.849	0.776	0	T cell	SARAF
GAS5	0	0.861825327	0.78	0.632	0	T cell	GAS5
DNAJB1	0	0.85068262	0.6	0.361	0	T cell	DNAJB1
PIK3IP1	0	0.84921822	0.542	0.274	0	T cell	PIK3IP1
NPM1	0	0.846493002	0.906	0.827	0	T cell	NPM1
RPS25	0	0.831894692	0.989	0.97	0	T cell	RPS25
RPS21	0	0.830733934	0.993	0.974	0	T cell	RPS21
RPS6	0	0.819113075	0.997	0.985	0	T cell	RPS6
RPS18	0	0.817085909	0.998	0.987	0	T cell	RPS18
RPS3	0	0.814813698	0.991	0.975	0	T cell	RPS3
TRBC1	0	0.804702892	0.46	0.272	0	T cell	TRBC1
RPL32	0	0.803615265	0.998	0.988	0	T cell	RPL32
RPL13	0	0.797366175	0.999	0.992	0	T cell	RPL13
CCR7	0	0.781956563	0.3	0.08	0	T cell	CCR7
RPL3	0	0.770325528	0.992	0.977	0	T cell	RPL3
RPSA	0	0.764330539	0.97	0.935	0	T cell	RPSA
RPL30	0	0.762803181	0.997	0.989	0	T cell	RPL30
RPS14	0	0.756577718	0.995	0.985	0	T cell	RPS14
SPOCK2	0	0.756466121	0.566	0.256	0	T cell	SPOCK2
RPS28	0	0.750645165	0.997	0.986	0	T cell	RPS28
RPS15A	0	0.750061257	0.996	0.981	0	T cell	RPS15A
RPL14	0	0.748343149	0.994	0.976	0	T cell	RPL14
ITM2A	0	0.746550659	0.368	0.119	0	T cell	ITM2A
RPL5	0	0.741271851	0.984	0.963	0	T cell	RPL5
RPL34	0	0.740218657	0.994	0.985	0	T cell	RPL34
RPS8	0	0.738290356	0.997	0.984	0	T cell	RPS8
EEF1B2	0	0.737535175	0.952	0.919	0	T cell	EEF1B2
RORA	0	0.737324418	0.509	0.243	0	T cell	RORA
RPS20	0	0.723013263	0.946	0.91	0	T cell	RPS20
RPS16	0	0.719084864	0.991	0.972	0	T cell	RPS16
RPS4X	0	0.709161617	0.989	0.974	0	T cell	RPS4X
RPS3A	0	0.708496296	0.985	0.976	0	T cell	RPS3A
RPS5	0	0.704510192	0.964	0.935	0	T cell	RPS5
RPS27A	0	0.696492932	0.991	0.983	0	T cell	RPS27A
RPL36A	0	0.695402209	0.981	0.949	0	T cell	RPL36A
SOD1	0	0.689325679	0.653	0.487	0	T cell	SOD1
RPLP2	0	0.686300691	0.997	0.986	0	T cell	RPLP2
SBDS	0	0.683830783	0.617	0.461	0	T cell	SBDS
RPL10A	0	0.677711641	0.981	0.956	0	T cell	RPL10A
RPL27A	0	0.671732594	0.988	0.97	0	T cell	RPL27A
ETS1	0	0.667905316	0.685	0.388	0	T cell	ETS1
RPS17	0	0.665640475	0.921	0.882	0	T cell	RPS17
RPL11	0	0.66458586	0.998	0.987	0	T cell	RPL11
RPL31	0	0.66418211	0.946	0.911	0	T cell	RPL31
LINC01578	0	0.662424151	0.847	0.782	0	T cell	LINC01578
RPL10	0	0.657626434	0.999	0.994	0	T cell	RPL10
SNHG6	0	0.651363915	0.874	0.786	0	T cell	SNHG6
RPL13A	0	0.650208658	0.996	0.982	0	T cell	RPL13A
RPL21	0	0.65016489	0.983	0.976	0	T cell	RPL21
RPL37	0	0.6470853	0.997	0.988	0	T cell	RPL37
TSPYL2	0	0.646697537	0.395	0.232	0	T cell	TSPYL2
OCIAD2	0	0.642283219	0.408	0.179	0	T cell	OCIAD2
GIMAP7	0	0.641084323	0.501	0.346	0	T cell	GIMAP7
C12orf57	0	0.641065701	0.738	0.527	0	T cell	C12orf57
TOMM7	0	0.639535846	0.9	0.856	0	T cell	TOMM7
RPL9	0	0.637446745	0.984	0.974	0	T cell	RPL9
RPL22	0	0.63417574	0.971	0.947	0	T cell	RPL22
RPS19	0	0.632467607	0.996	0.982	0	T cell	RPS19
RPLP0	0	0.625681889	0.948	0.904	0	T cell	RPLP0
RPS10	0	0.624374722	0.968	0.951	0	T cell	RPS10
PDE3B	0	0.623036533	0.301	0.113	0	T cell	PDE3B
NDFIP1	0	0.62211052	0.504	0.385	0	T cell	NDFIP1
DDX24	0	0.621971634	0.735	0.594	0	T cell	DDX24
RPL24	0	0.615142585	0.985	0.966	0	T cell	RPL24
TOB1	0	0.611472706	0.411	0.273	0	T cell	TOB1
RPL35A	0	0.601428108	0.99	0.977	0	T cell	RPL35A
SNHG8	0	0.598758927	0.627	0.499	0	T cell	SNHG8
NOP53	0	0.596628366	0.835	0.758	0	T cell	NOP53
ABLIM1	0	0.590295859	0.301	0.115	0	T cell	ABLIM1
TPT1	0	0.588276416	0.999	0.996	0	T cell	TPT1
EEF1G	0	0.587765355	0.915	0.888	0	T cell	EEF1G
HINT1	0	0.587365846	0.833	0.78	0	T cell	HINT1
OXNAD1	0	0.57975219	0.269	0.073	0	T cell	OXNAD1
RPL19	0	0.579652327	0.993	0.982	0	T cell	RPL19
RPL35	0	0.579031568	0.987	0.966	0	T cell	RPL35
RPL23A	0	0.572375977	0.99	0.972	0	T cell	RPL23A
RPL18	0	0.56790598	0.986	0.973	0	T cell	RPL18
RPS2	0	0.565524951	0.994	0.982	0	T cell	RPS2
RPL39	0	0.564045474	0.991	0.981	0	T cell	RPL39
RPL17	0	0.559903934	0.99	0.979	0	T cell	RPL17
AAK1	0	0.559274279	0.576	0.405	0	T cell	AAK1
LAT	0	0.55802019	0.362	0.152	0	T cell	LAT
FOXP1	0	0.557552728	0.642	0.552	0	T cell	FOXP1
CLEC2D	0	0.552587714	0.499	0.289	0	T cell	CLEC2D
RNF125	0	0.551735654	0.434	0.268	0	T cell	RNF125
RPL41	0	0.550021484	0.998	0.994	0	T cell	RPL41
RPL12	0	0.548254723	0.993	0.981	0	T cell	RPL12
TTC39C	0	0.545645058	0.326	0.179	0	T cell	TTC39C
RPL18A	0	0.539339214	0.994	0.98	0	T cell	RPL18A
GATA3	0	0.539136044	0.25	0.091	0	T cell	GATA3
RPL37A	0	0.535818088	0.993	0.978	0	T cell	RPL37A
RPS23	0	0.534129496	0.993	0.982	0	T cell	RPS23
SYNE2	0	0.526741778	0.555	0.325	0	T cell	SYNE2
RPS13	0	0.52540294	0.987	0.971	0	T cell	RPS13
LCK	0	0.522680973	0.453	0.213	0	T cell	LCK
RPS7	0	0.520322691	0.991	0.978	0	T cell	RPS7
SRSF7	0	0.519745152	0.804	0.748	0	T cell	SRSF7
RPL6	0	0.519651286	0.989	0.975	0	T cell	RPL6
DGKA	0	0.514479103	0.251	0.111	0	T cell	DGKA
CDC14A	0	0.511473724	0.273	0.123	0	T cell	CDC14A
PSIP1	0	0.511084478	0.438	0.292	0	T cell	PSIP1
S1PR1	0	0.506890061	0.3	0.135	0	T cell	S1PR1
SNHG29	0	0.505315829	0.776	0.741	0	T cell	SNHG29
RPL28	0	0.504614703	0.998	0.992	0	T cell	RPL28
PBXIP1	0	0.495327879	0.322	0.156	0	T cell	PBXIP1
RPL4	0	0.492341541	0.941	0.909	0	T cell	RPL4
ITK	0	0.49172213	0.274	0.093	0	T cell	ITK
RPS15	0	0.490000113	0.992	0.978	0	T cell	RPS15
LINC00861	0	0.489312823	0.28	0.103	0	T cell	LINC00861
SNHG5	0	0.488856094	0.784	0.746	0	T cell	SNHG5
RPL27	0	0.479745977	0.975	0.96	0	T cell	RPL27
EEF1A1	0	0.477119924	0.999	0.994	0	T cell	EEF1A1
AC058791.1	0	0.474822068	0.357	0.191	0	T cell	AC058791.1
RPLP1	0	0.474466483	0.999	0.994	0	T cell	RPLP1
TC2N	0	0.469935237	0.286	0.111	0	T cell	TC2N
TLE5	0	0.469481357	0.806	0.709	0	T cell	TLE5
PEBP1	0	0.467070568	0.489	0.357	0	T cell	PEBP1
HSP90AB1	0	0.466313339	0.836	0.76	0	T cell	HSP90AB1
RPL23	0	0.464586446	0.95	0.926	0	T cell	RPL23
RASGRP1	0	0.455718743	0.368	0.185	0	T cell	RASGRP1
MGAT4A	0	0.45206115	0.481	0.309	0	T cell	MGAT4A
MZT2B	0	0.451492313	0.675	0.615	0	T cell	MZT2B
RHOH	0	0.449001051	0.397	0.209	0	T cell	RHOH
CALM1	0	0.444464624	0.968	0.932	0	T cell	CALM1
SLC38A1	0	0.416329408	0.532	0.327	0	T cell	SLC38A1
LBH	0	0.41238637	0.378	0.209	0	T cell	LBH
RPL7	0	0.402711752	0.915	0.906	0	T cell	RPL7
RPL7A	0	0.400837983	0.985	0.972	0	T cell	RPL7A
SF1	0	0.397175684	0.748	0.695	0	T cell	SF1
RPL29	0	0.395962094	0.978	0.967	0	T cell	RPL29
EEF1D	0	0.391105356	0.927	0.916	0	T cell	EEF1D
HNRNPA1	0	0.378354461	0.91	0.894	0	T cell	HNRNPA1
MALAT1	0	0.369298529	1	0.999	0	T cell	MALAT1
RPL36AL	0	0.356413296	0.87	0.868	0	T cell	RPL36AL
RPL26	0	0.340234941	0.99	0.98	0	T cell	RPL26
CD69	0	0.335264663	0.611	0.426	0	T cell	CD69
BTG1	0	0.333713262	0.962	0.951	0	T cell	BTG1
RPL15	0	0.308743742	0.989	0.979	0	T cell	RPL15
UBA52	0	0.29048402	0.98	0.973	0	T cell	UBA52
FAU	0	0.290316683	0.99	0.981	0	T cell	FAU
RPS9	0	0.265913826	0.983	0.974	0	T cell	RPS9
NACA	0	0.255510055	0.978	0.966	0	T cell	NACA
ANKRD12	5.29E-305	0.533466695	0.75	0.707	1.94E-300	T cell	ANKRD12
SVIP	3.22E-295	0.383997914	0.264	0.124	1.18E-290	T cell	SVIP
MZT2A	3.60E-293	0.473871972	0.437	0.297	1.32E-288	T cell	MZT2A
STK17A	8.08E-293	0.449611052	0.596	0.436	2.96E-288	T cell	STK17A
HIST1H4C	3.23E-292	0.476357594	0.429	0.282	1.18E-287	T cell	HIST1H4C
BCL2	6.01E-292	0.475750963	0.308	0.165	2.20E-287	T cell	BCL2
CD96	2.68E-287	0.356188768	0.3	0.148	9.80E-283	T cell	CD96
LINC-PINT	6.80E-278	0.453990354	0.626	0.506	2.49E-273	T cell	LINC-PINT
NCK2	3.27E-277	0.344588073	0.27	0.135	1.20E-272	T cell	NCK2
NSA2	1.31E-276	0.502753057	0.697	0.64	4.81E-272	T cell	NSA2
HSPA8	1.17E-264	0.388438824	0.717	0.637	4.27E-260	T cell	HSPA8
TOMM20	4.21E-264	0.425645892	0.699	0.645	1.54E-259	T cell	TOMM20
RGS10	2.15E-260	0.480328989	0.477	0.376	7.85E-256	T cell	RGS10
ODF2L	2.62E-248	0.433187344	0.317	0.184	9.58E-244	T cell	ODF2L
ZFP36L2	2.80E-242	0.43823952	0.819	0.787	1.02E-237	T cell	ZFP36L2
COX7C	7.48E-235	0.324618455	0.848	0.835	2.74E-230	T cell	COX7C
CDC42SE2	1.78E-234	0.369407919	0.645	0.568	6.53E-230	T cell	CDC42SE2
COMMD6	5.30E-232	0.385389469	0.798	0.782	1.94E-227	T cell	COMMD6
GYPC	2.81E-225	0.420380723	0.502	0.399	1.03E-220	T cell	GYPC
EML4	4.04E-220	0.477559214	0.486	0.385	1.48E-215	T cell	EML4
GCC2	5.53E-220	0.456636187	0.526	0.424	2.02E-215	T cell	GCC2
EVL	3.59E-218	0.350373512	0.563	0.449	1.31E-213	T cell	EVL
SATB1	2.15E-214	0.462916769	0.332	0.218	7.86E-210	T cell	SATB1
KLF2	3.14E-214	0.295944162	0.853	0.806	1.15E-209	T cell	KLF2
PAG1	8.32E-214	0.445104625	0.314	0.204	3.05E-209	T cell	PAG1
PPP2R5C	4.34E-212	0.363361642	0.682	0.61	1.59E-207	T cell	PPP2R5C
ACAP1	6.04E-212	0.359295062	0.464	0.342	2.21E-207	T cell	ACAP1
IL6ST	3.42E-207	0.616055227	0.313	0.213	1.25E-202	T cell	IL6ST
SKAP1	1.20E-205	0.256149014	0.344	0.2	4.39E-201	T cell	SKAP1
PDCD4	2.36E-203	0.433100826	0.567	0.488	8.65E-199	T cell	PDCD4
AC026979.2	1.39E-201	0.50332866	0.283	0.172	5.10E-197	T cell	AC026979.2
NSMCE3	2.63E-193	0.377401137	0.406	0.295	9.62E-189	T cell	NSMCE3
SNHG16	4.92E-190	0.469006572	0.39	0.296	1.80E-185	T cell	SNHG16
CCSER2	6.07E-190	0.389274037	0.358	0.241	2.22E-185	T cell	CCSER2
EIF3E	9.62E-190	0.379801278	0.707	0.695	3.52E-185	T cell	EIF3E
SKP1	2.81E-187	0.31642172	0.752	0.735	1.03E-182	T cell	SKP1
SNRPD2	4.12E-181	0.361533295	0.618	0.578	1.51E-176	T cell	SNRPD2
SEPTIN1	9.72E-181	0.35330464	0.318	0.207	3.56E-176	T cell	SEPTIN1
NASP	3.85E-180	0.660650476	0.483	0.41	1.41E-175	T cell	NASP
SNRPN	4.68E-180	0.316167663	0.345	0.233	1.71E-175	T cell	SNRPN
EIF4A2	2.72E-179	0.31130668	0.742	0.718	9.94E-175	T cell	EIF4A2
KIF2A	2.16E-177	0.307522487	0.311	0.204	7.89E-173	T cell	KIF2A
PPP1R2	5.55E-176	0.453758707	0.508	0.443	2.03E-171	T cell	PPP1R2
PRDX2	7.54E-176	0.342650155	0.358	0.254	2.76E-171	T cell	PRDX2
EPC1	1.12E-174	0.403757458	0.646	0.597	4.10E-170	T cell	EPC1
OPTN	4.42E-174	0.314983302	0.312	0.196	1.62E-169	T cell	OPTN
ZC3HAV1	5.72E-173	0.514570482	0.475	0.385	2.09E-168	T cell	ZC3HAV1
CCND2	7.72E-172	0.27719041	0.29	0.176	2.82E-167	T cell	CCND2
GSPT1	1.68E-169	0.467104907	0.34	0.249	6.14E-165	T cell	GSPT1
CCDC59	1.74E-168	0.458847818	0.544	0.48	6.37E-164	T cell	CCDC59
PRRC2C	2.00E-167	0.333949023	0.762	0.744	7.32E-163	T cell	PRRC2C
ARHGAP15	8.45E-166	0.377356839	0.348	0.251	3.09E-161	T cell	ARHGAP15
CNOT6L	2.03E-165	0.366085686	0.497	0.406	7.43E-161	T cell	CNOT6L
ASXL1	5.53E-165	0.411491035	0.358	0.259	2.02E-160	T cell	ASXL1
BCL9L	8.47E-163	0.369660537	0.322	0.213	3.10E-158	T cell	BCL9L
DYRK2	7.13E-161	0.367980873	0.261	0.164	2.61E-156	T cell	DYRK2
CXCR4	1.22E-158	0.264360098	0.781	0.694	4.46E-154	T cell	CXCR4
DANCR	2.46E-158	0.327807411	0.253	0.157	8.99E-154	T cell	DANCR
KMT2A	2.57E-158	0.412765607	0.476	0.393	9.41E-154	T cell	KMT2A
WHAMM	1.53E-156	0.489593305	0.352	0.262	5.58E-152	T cell	WHAMM
SNHG1	4.39E-156	0.399435393	0.369	0.272	1.61E-151	T cell	SNHG1
RSBN1	1.86E-155	0.368655318	0.309	0.214	6.80E-151	T cell	RSBN1
BCAS2	6.47E-153	0.379539453	0.393	0.301	2.37E-148	T cell	BCAS2
FUS	3.14E-152	0.263998553	0.794	0.789	1.15E-147	T cell	FUS
NOP58	1.46E-149	0.427313566	0.353	0.261	5.33E-145	T cell	NOP58
MIF	5.34E-149	0.273366659	0.714	0.699	1.95E-144	T cell	MIF
ODC1	9.37E-145	0.295166084	0.389	0.289	3.43E-140	T cell	ODC1
SRRM1	1.96E-144	0.335404539	0.739	0.72	7.17E-140	T cell	SRRM1
AC044849.1	8.78E-137	0.320541714	0.384	0.283	3.21E-132	T cell	AC044849.1
PTGER4	2.11E-128	0.521155529	0.386	0.311	7.71E-124	T cell	PTGER4
KRR1	3.11E-128	0.32923185	0.402	0.316	1.14E-123	T cell	KRR1
CD48	8.27E-123	0.251587114	0.774	0.771	3.03E-118	T cell	CD48
RBMX	2.51E-122	0.356327131	0.58	0.545	9.19E-118	T cell	RBMX
YPEL5	2.68E-122	0.332083645	0.728	0.72	9.80E-118	T cell	YPEL5
FAM107B	2.33E-121	0.304559691	0.591	0.538	8.52E-117	T cell	FAM107B
UXT	1.72E-113	0.317734871	0.609	0.595	6.29E-109	T cell	UXT
MT-ND6	1.46E-111	0.313820269	0.373	0.291	5.35E-107	T cell	MT-ND6
C9orf78	2.13E-111	0.314906662	0.527	0.473	7.79E-107	T cell	C9orf78
SPTAN1	6.50E-111	0.307316511	0.347	0.263	2.38E-106	T cell	SPTAN1
ARID5B	2.38E-109	0.298286859	0.309	0.224	8.70E-105	T cell	ARID5B
CHD3	2.42E-108	0.327848454	0.307	0.229	8.85E-104	T cell	CHD3
SNHG32	8.75E-108	0.347959931	0.443	0.388	3.20E-103	T cell	SNHG32
ARID4B	1.21E-104	0.351648256	0.608	0.58	4.42E-100	T cell	ARID4B
AC016831.5	1.53E-102	0.323630531	0.284	0.206	5.59E-98	T cell	AC016831.5
DBF4	1.58E-101	0.29881327	0.298	0.214	5.77E-97	T cell	DBF4
SEPTIN6	1.96E-100	0.304604945	0.444	0.386	7.17E-96	T cell	SEPTIN6
CACYBP	3.25E-99	0.415565196	0.333	0.273	1.19E-94	T cell	CACYBP
G3BP2	8.08E-97	0.323862955	0.434	0.38	2.96E-92	T cell	G3BP2
YIPF5	2.07E-91	0.437148032	0.252	0.192	7.59E-87	T cell	YIPF5
GSTK1	3.44E-91	0.329949694	0.557	0.534	1.26E-86	T cell	GSTK1
SLFN5	3.80E-90	0.307144334	0.327	0.257	1.39E-85	T cell	SLFN5
EXOSC6	9.30E-89	0.303441126	0.363	0.299	3.40E-84	T cell	EXOSC6
HNRNPH1	1.54E-87	0.303919746	0.762	0.761	5.63E-83	T cell	HNRNPH1
MPHOSPH8	2.37E-87	0.289667528	0.451	0.396	8.67E-83	T cell	MPHOSPH8
NOL7	2.09E-86	0.325742725	0.461	0.421	7.67E-82	T cell	NOL7
NDUFS5	3.47E-86	0.285526622	0.591	0.571	1.27E-81	T cell	NDUFS5
CREM	6.22E-85	0.299403491	0.288	0.214	2.28E-80	T cell	CREM
URI1	7.30E-84	0.269701129	0.358	0.297	2.67E-79	T cell	URI1
RSRC2	9.99E-84	0.334019819	0.643	0.634	3.65E-79	T cell	RSRC2
NSD3	2.20E-82	0.267154688	0.495	0.455	8.04E-78	T cell	NSD3
MED10	2.47E-82	0.263919154	0.483	0.434	9.04E-78	T cell	MED10
TTC3	5.16E-79	0.298431329	0.404	0.35	1.89E-74	T cell	TTC3
RBL2	2.03E-78	0.304223945	0.345	0.288	7.44E-74	T cell	RBL2
MCUB	1.91E-75	0.320021039	0.404	0.369	7.01E-71	T cell	MCUB
TRMT10C	2.49E-74	0.297306961	0.264	0.206	9.13E-70	T cell	TRMT10C
CEBPZ	3.63E-74	0.322614739	0.341	0.283	1.33E-69	T cell	CEBPZ
EPB41L4A-AS1	2.15E-73	0.271027905	0.42	0.368	7.88E-69	T cell	EPB41L4A-AS1
TECR	7.29E-73	0.272176118	0.311	0.253	2.67E-68	T cell	TECR
CREBRF	7.43E-73	0.35235497	0.548	0.525	2.72E-68	T cell	CREBRF
CENPC	1.05E-70	0.280930768	0.361	0.303	3.83E-66	T cell	CENPC
SNHG3	5.63E-68	0.293104293	0.348	0.294	2.06E-63	T cell	SNHG3
N4BP1	8.97E-68	0.378739242	0.272	0.223	3.28E-63	T cell	N4BP1
CDKN1B	2.40E-67	0.267854614	0.288	0.234	8.80E-63	T cell	CDKN1B
RWDD1	3.58E-67	0.293419418	0.475	0.444	1.31E-62	T cell	RWDD1
PPA1	1.06E-63	0.277528079	0.333	0.289	3.87E-59	T cell	PPA1
ISCA1	1.75E-63	0.253517421	0.337	0.282	6.40E-59	T cell	ISCA1
C16orf54	2.31E-62	0.321544177	0.283	0.234	8.46E-58	T cell	C16orf54
ST13	1.51E-60	0.293841904	0.475	0.457	5.52E-56	T cell	ST13
KLF3	2.75E-54	0.275439268	0.453	0.423	1.00E-49	T cell	KLF3
TSPYL1	5.62E-53	0.258931631	0.294	0.249	2.06E-48	T cell	TSPYL1
HECA	5.37E-51	0.311471224	0.37	0.337	1.96E-46	T cell	HECA
DYNLL2	1.10E-50	0.282742507	0.297	0.253	4.02E-46	T cell	DYNLL2
DDX18	2.91E-50	0.270862036	0.417	0.389	1.07E-45	T cell	DDX18
C1QBP	3.36E-50	0.25284465	0.393	0.366	1.23E-45	T cell	C1QBP
KDM2A	1.34E-48	0.368109736	0.439	0.426	4.90E-44	T cell	KDM2A
SRSF3	2.32E-48	0.281504745	0.791	0.81	8.50E-44	T cell	SRSF3
SMAD7	2.24E-47	0.278158683	0.419	0.378	8.20E-43	T cell	SMAD7
DOCK10	9.89E-47	0.256098938	0.265	0.225	3.62E-42	T cell	DOCK10
CHD2	1.68E-44	0.264443102	0.51	0.5	6.16E-40	T cell	CHD2
PCM1	2.39E-43	0.252977818	0.405	0.378	8.76E-39	T cell	PCM1
CAMLG	2.43E-43	0.289254075	0.371	0.345	8.88E-39	T cell	CAMLG
NOP56	2.45E-43	0.277366723	0.336	0.299	8.97E-39	T cell	NOP56
SMDT1	8.75E-41	0.296865985	0.506	0.506	3.20E-36	T cell	SMDT1
RSL1D1	8.12E-40	0.253641596	0.468	0.462	2.97E-35	T cell	RSL1D1
HEXIM1	3.91E-36	0.277695164	0.317	0.286	1.43E-31	T cell	HEXIM1
METAP2	6.42E-33	0.27737232	0.38	0.364	2.35E-28	T cell	METAP2
RGS1	5.08E-32	0.271204214	0.267	0.226	1.86E-27	T cell	RGS1
LYAR	5.18E-27	0.274869834	0.318	0.293	1.89E-22	T cell	LYAR
HIPK1	3.81E-21	0.295082532	0.382	0.382	1.40E-16	T cell	HIPK1
ATXN1	1.19E-17	0.266264289	0.252	0.239	4.36E-13	T cell	ATXN1
DNAJA1	3.05E-17	0.282649362	0.611	0.638	1.12E-12	T cell	DNAJA1
RPS26	0.002588123	0.400723805	0.839	0.839	1	T cell	RPS26
LYZ	0	5.963660961	0.995	0.194	0	Monocyte	LYZ
S100A9	0	5.682385873	0.988	0.198	0	Monocyte	S100A9
S100A8	0	4.614902565	0.953	0.095	0	Monocyte	S100A8
CST3	0	4.484659404	0.992	0.07	0	Monocyte	CST3
FCN1	0	4.256224176	0.986	0.053	0	Monocyte	FCN1
CTSS	0	4.052114631	0.993	0.362	0	Monocyte	CTSS
IFI30	0	3.818671744	0.99	0.062	0	Monocyte	IFI30
CXCL8	0	3.743501814	0.59	0.055	0	Monocyte	CXCL8
AIF1	0	3.681165965	0.982	0.133	0	Monocyte	AIF1
S100A12	0	3.540248018	0.827	0.013	0	Monocyte	S100A12
VCAN	0	3.5092342	0.885	0.033	0	Monocyte	VCAN
TYMP	0	3.479804747	0.983	0.127	0	Monocyte	TYMP
TYROBP	0	3.410492425	0.989	0.189	0	Monocyte	TYROBP
LST1	0	3.286157168	0.982	0.106	0	Monocyte	LST1
THBS1	0	3.272646637	0.571	0.05	0	Monocyte	THBS1
MNDA	0	3.2012527	0.849	0.028	0	Monocyte	MNDA
CD14	0	3.072392367	0.895	0.014	0	Monocyte	CD14
PSAP	0	3.049245885	0.99	0.292	0	Monocyte	PSAP
IL1B	0	3.041188419	0.624	0.019	0	Monocyte	IL1B
IER3	0	3.031530088	0.634	0.068	0	Monocyte	IER3
FCER1G	0	3.006190801	0.975	0.083	0	Monocyte	FCER1G
FTL	0	2.954821461	0.997	0.936	0	Monocyte	FTL
SOD2	0	2.940484204	0.958	0.328	0	Monocyte	SOD2
SERPINA1	0	2.922564875	0.945	0.016	0	Monocyte	SERPINA1
S100A11	0	2.905075733	0.985	0.351	0	Monocyte	S100A11
NEAT1	0	2.757813559	0.999	0.736	0	Monocyte	NEAT1
S100A6	0	2.744494546	0.992	0.705	0	Monocyte	S100A6
COTL1	0	2.74219437	0.992	0.37	0	Monocyte	COTL1
SPI1	0	2.73384296	0.962	0.04	0	Monocyte	SPI1
FGL2	0	2.711467763	0.782	0.079	0	Monocyte	FGL2
SAT1	0	2.685938999	0.996	0.573	0	Monocyte	SAT1
LGALS3	0	2.665814778	0.939	0.096	0	Monocyte	LGALS3
CFD	0	2.653778786	0.927	0.019	0	Monocyte	CFD
CEBPD	0	2.644459424	0.926	0.065	0	Monocyte	CEBPD
CSTA	0	2.623210875	0.936	0.009	0	Monocyte	CSTA
HLA-DRA	0	2.610520911	0.977	0.284	0	Monocyte	HLA-DRA
CYBB	0	2.597106621	0.897	0.041	0	Monocyte	CYBB
FTH1	0	2.553283369	1	0.977	0	Monocyte	FTH1
IFITM3	0	2.547317249	0.806	0.085	0	Monocyte	IFITM3
PLAUR	0	2.491259992	0.819	0.024	0	Monocyte	PLAUR
CLEC7A	0	2.461848752	0.933	0.025	0	Monocyte	CLEC7A
KLF4	0	2.460859176	0.865	0.037	0	Monocyte	KLF4
MS4A6A	0	2.446386636	0.836	0.014	0	Monocyte	MS4A6A
TKT	0	2.416591935	0.967	0.263	0	Monocyte	TKT
CD68	0	2.389113028	0.915	0.015	0	Monocyte	CD68
MAFB	0	2.387145705	0.804	0.024	0	Monocyte	MAFB
GRN	0	2.3819615	0.916	0.057	0	Monocyte	GRN
NAMPT	0	2.317515888	0.95	0.269	0	Monocyte	NAMPT
BRI3	0	2.30259946	0.974	0.31	0	Monocyte	BRI3
AC020656.1	0	2.29729367	0.709	0.036	0	Monocyte	AC020656.1
DUSP6	0	2.288552304	0.812	0.041	0	Monocyte	DUSP6
NCF2	0	2.272067835	0.894	0.027	0	Monocyte	NCF2
CYP1B1	0	2.248196382	0.596	0.017	0	Monocyte	CYP1B1
GABARAP	0	2.237372819	0.984	0.507	0	Monocyte	GABARAP
TIMP1	0	2.234958639	0.906	0.203	0	Monocyte	TIMP1
G0S2	0	2.234576753	0.351	0.012	0	Monocyte	G0S2
TMEM176B	0	2.224821851	0.684	0.007	0	Monocyte	TMEM176B
LGALS1	0	2.19803975	0.978	0.355	0	Monocyte	LGALS1
ASAH1	0	2.192642259	0.951	0.187	0	Monocyte	ASAH1
NCF1	0	2.184611704	0.794	0.145	0	Monocyte	NCF1
CEBPB	0	2.166883341	0.961	0.317	0	Monocyte	CEBPB
BCL2A1	0	2.162800615	0.769	0.087	0	Monocyte	BCL2A1
PPIF	0	2.152966985	0.593	0.076	0	Monocyte	PPIF
EREG	0	2.116940663	0.349	0.01	0	Monocyte	EREG
CSF3R	0	2.113910862	0.856	0.03	0	Monocyte	CSF3R
TNFAIP2	0	2.113873544	0.858	0.022	0	Monocyte	TNFAIP2
AP1S2	0	2.092128149	0.899	0.161	0	Monocyte	AP1S2
MARCKS	0	2.085322476	0.791	0.047	0	Monocyte	MARCKS
NPC2	0	2.070129379	0.926	0.2	0	Monocyte	NPC2
FCGRT	0	2.058758914	0.918	0.097	0	Monocyte	FCGRT
CPVL	0	2.055311731	0.818	0.013	0	Monocyte	CPVL
MPEG1	0	2.049648557	0.829	0.02	0	Monocyte	MPEG1
TNFSF13B	0	2.037510114	0.811	0.028	0	Monocyte	TNFSF13B
HLA-DRB1	0	2.02953653	0.952	0.327	0	Monocyte	HLA-DRB1
CFP	0	2.026862142	0.862	0.024	0	Monocyte	CFP
SLC11A1	0	2.025114154	0.854	0.024	0	Monocyte	SLC11A1
TNFSF10	0	2.023782213	0.624	0.099	0	Monocyte	TNFSF10
DUSP1	0	2.021393375	0.983	0.595	0	Monocyte	DUSP1
APLP2	0	2.0166921	0.93	0.168	0	Monocyte	APLP2
S100A4	0	2.005130191	0.993	0.707	0	Monocyte	S100A4
AC020916.1	0	1.991365373	0.834	0.231	0	Monocyte	AC020916.1
TSPO	0	1.984678492	0.974	0.439	0	Monocyte	TSPO
LGALS2	0	1.984369697	0.7	0.007	0	Monocyte	LGALS2
TALDO1	0	1.930532751	0.9	0.192	0	Monocyte	TALDO1
ATP2B1-AS1	0	1.920527021	0.875	0.201	0	Monocyte	ATP2B1-AS1
CD36	0	1.914266487	0.624	0.009	0	Monocyte	CD36
HLA-DPA1	0	1.902313459	0.852	0.32	0	Monocyte	HLA-DPA1
CTSZ	0	1.898207119	0.858	0.094	0	Monocyte	CTSZ
IGSF6	0	1.898144965	0.717	0.016	0	Monocyte	IGSF6
WARS	0	1.851955721	0.716	0.05	0	Monocyte	WARS
C5AR1	0	1.849949323	0.749	0.019	0	Monocyte	C5AR1
PYCARD	0	1.84398356	0.893	0.144	0	Monocyte	PYCARD
CTSB	0	1.82279202	0.868	0.09	0	Monocyte	CTSB
VIM	0	1.804491543	0.996	0.833	0	Monocyte	VIM
VSIR	0	1.802666603	0.926	0.213	0	Monocyte	VSIR
FPR1	0	1.800402493	0.793	0.005	0	Monocyte	FPR1
CD300E	0	1.791547505	0.771	0.019	0	Monocyte	CD300E
CD302	0	1.78145906	0.825	0.02	0	Monocyte	CD302
GSTP1	0	1.778889417	0.96	0.411	0	Monocyte	GSTP1
FGR	0	1.768656246	0.85	0.09	0	Monocyte	FGR
APOBEC3A	0	1.767669382	0.565	0.011	0	Monocyte	APOBEC3A
FOS	0	1.756256721	0.952	0.657	0	Monocyte	FOS
FCGR2A	0	1.755178711	0.821	0.019	0	Monocyte	FCGR2A
CTSD	0	1.750396655	0.923	0.258	0	Monocyte	CTSD
RNF130	0	1.743816689	0.863	0.065	0	Monocyte	RNF130
LYN	0	1.743117352	0.891	0.118	0	Monocyte	LYN
GAPDH	0	1.734349327	0.989	0.749	0	Monocyte	GAPDH
OAZ1	0	1.722996782	0.992	0.727	0	Monocyte	OAZ1
CCL3	0	1.721806678	0.443	0.092	0	Monocyte	CCL3
SGK1	0	1.709365061	0.664	0.071	0	Monocyte	SGK1
CD74	0	1.709278806	0.982	0.499	0	Monocyte	CD74
PLBD1	0	1.686696321	0.717	0.01	0	Monocyte	PLBD1
ANXA5	0	1.684386723	0.923	0.237	0	Monocyte	ANXA5
ATP6V0B	0	1.668821015	0.945	0.284	0	Monocyte	ATP6V0B
LILRB2	0	1.663527881	0.76	0.013	0	Monocyte	LILRB2
MS4A7	0	1.65922327	0.63	0.011	0	Monocyte	MS4A7
ARPC1B	0	1.642326535	0.969	0.499	0	Monocyte	ARPC1B
STXBP2	0	1.630717314	0.847	0.125	0	Monocyte	STXBP2
ANXA2	0	1.624774274	0.891	0.249	0	Monocyte	ANXA2
NINJ1	0	1.611201695	0.725	0.165	0	Monocyte	NINJ1
JAML	0	1.604115587	0.746	0.073	0	Monocyte	JAML
SCO2	0	1.592206356	0.725	0.057	0	Monocyte	SCO2
STX11	0	1.588203431	0.868	0.105	0	Monocyte	STX11
IFNGR2	0	1.583238807	0.823	0.063	0	Monocyte	IFNGR2
HLA-DQB1	0	1.578331151	0.828	0.162	0	Monocyte	HLA-DQB1
PTGS2	0	1.577595908	0.428	0.011	0	Monocyte	PTGS2
DMXL2	0	1.575713659	0.744	0.017	0	Monocyte	DMXL2
SLC7A7	0	1.567251643	0.758	0.009	0	Monocyte	SLC7A7
CALHM6	0	1.564150594	0.658	0.065	0	Monocyte	CALHM6
ALDH2	0	1.554863705	0.727	0.01	0	Monocyte	ALDH2
CCL3L1	0	1.553662695	0.291	0.072	0	Monocyte	CCL3L1
RNASEK	0	1.544754584	0.981	0.572	0	Monocyte	RNASEK
KCTD12	0	1.542382241	0.656	0.015	0	Monocyte	KCTD12
RGS2	0	1.539501188	0.82	0.212	0	Monocyte	RGS2
HCK	0	1.528087933	0.745	0.015	0	Monocyte	HCK
PLSCR1	0	1.522564277	0.782	0.074	0	Monocyte	PLSCR1
GSTO1	0	1.521660355	0.871	0.175	0	Monocyte	GSTO1
TNFRSF1B	0	1.515280361	0.905	0.24	0	Monocyte	TNFRSF1B
TIMP2	0	1.515042506	0.793	0.021	0	Monocyte	TIMP2
CTSH	0	1.513355654	0.796	0.067	0	Monocyte	CTSH
PLEK	0	1.508920447	0.885	0.193	0	Monocyte	PLEK
S100A10	0	1.497205681	0.972	0.705	0	Monocyte	S100A10
SRGN	0	1.481991448	0.993	0.743	0	Monocyte	SRGN
FKBP1A	0	1.478918307	0.876	0.251	0	Monocyte	FKBP1A
SERPINB1	0	1.463423507	0.888	0.273	0	Monocyte	SERPINB1
BLVRB	0	1.459361636	0.751	0.057	0	Monocyte	BLVRB
CASP1	0	1.458981232	0.752	0.148	0	Monocyte	CASP1
C1orf162	0	1.45570771	0.854	0.215	0	Monocyte	C1orf162
MCL1	0	1.450573004	0.951	0.452	0	Monocyte	MCL1
CARD16	0	1.439469904	0.82	0.218	0	Monocyte	CARD16
GRINA	0	1.439293878	0.789	0.063	0	Monocyte	GRINA
PILRA	0	1.438522451	0.716	0.011	0	Monocyte	PILRA
SDCBP	0	1.437715297	0.918	0.299	0	Monocyte	SDCBP
ACTB	0	1.434485923	0.996	0.939	0	Monocyte	ACTB
LILRA5	0	1.43358611	0.702	0.003	0	Monocyte	LILRA5
SLC43A2	0	1.420437082	0.704	0.026	0	Monocyte	SLC43A2
NLRP3	0	1.415314331	0.604	0.011	0	Monocyte	NLRP3
GBP1	0	1.404002652	0.461	0.097	0	Monocyte	GBP1
TGFBI	0	1.403078889	0.701	0.007	0	Monocyte	TGFBI
CLEC12A	0	1.392186408	0.682	0.008	0	Monocyte	CLEC12A
TMEM176A	0	1.389967961	0.553	0.004	0	Monocyte	TMEM176A
CDA	0	1.389640433	0.672	0.005	0	Monocyte	CDA
AP2S1	0	1.387154312	0.881	0.22	0	Monocyte	AP2S1
RBP7	0	1.384024142	0.598	0.003	0	Monocyte	RBP7
GCA	0	1.368187175	0.711	0.051	0	Monocyte	GCA
VMP1	0	1.365599406	0.804	0.226	0	Monocyte	VMP1
CAPG	0	1.364085562	0.688	0.058	0	Monocyte	CAPG
EVI2B	0	1.362511236	0.936	0.405	0	Monocyte	EVI2B
LAP3	0	1.359540303	0.632	0.154	0	Monocyte	LAP3
LRRC25	0	1.359453424	0.655	0.007	0	Monocyte	LRRC25
PECAM1	0	1.345679929	0.733	0.061	0	Monocyte	PECAM1
LAPTM5	0	1.342696459	0.985	0.665	0	Monocyte	LAPTM5
RAB31	0	1.337789523	0.709	0.017	0	Monocyte	RAB31
LMO2	0	1.336692289	0.643	0.009	0	Monocyte	LMO2
ARPC3	0	1.332108492	0.98	0.698	0	Monocyte	ARPC3
H2AFY	0	1.328192484	0.869	0.255	0	Monocyte	H2AFY
HLA-DMA	0	1.327594136	0.738	0.136	0	Monocyte	HLA-DMA
PRELID1	0	1.325968758	0.899	0.367	0	Monocyte	PRELID1
CYBA	0	1.325096375	0.99	0.74	0	Monocyte	CYBA
GLUL	0	1.324787514	0.756	0.119	0	Monocyte	GLUL
IRAK3	0	1.323671381	0.682	0.014	0	Monocyte	IRAK3
HLA-DRB5	0	1.319088722	0.64	0.129	0	Monocyte	HLA-DRB5
H3F3A	0	1.31787365	0.995	0.899	0	Monocyte	H3F3A
CLIC1	0	1.309041017	0.961	0.472	0	Monocyte	CLIC1
NUP214	0	1.306403575	0.801	0.116	0	Monocyte	NUP214
TRAPPC5	0	1.304901256	0.893	0.289	0	Monocyte	TRAPPC5
SLC31A2	0	1.304435398	0.598	0.018	0	Monocyte	SLC31A2
LILRB3	0	1.304244779	0.633	0.009	0	Monocyte	LILRB3
SNX10	0	1.299340412	0.716	0.064	0	Monocyte	SNX10
ZEB2	0	1.29921782	0.945	0.317	0	Monocyte	ZEB2
GNG5	0	1.295923119	0.917	0.35	0	Monocyte	GNG5
LTA4H	0	1.294737493	0.735	0.124	0	Monocyte	LTA4H
ZNF385A	0	1.289558609	0.691	0.017	0	Monocyte	ZNF385A
1-Mar	0	1.286692629	0.638	0.038	0	Monocyte	1-Mar
SCPEP1	0	1.284097326	0.729	0.074	0	Monocyte	SCPEP1
RAB32	0	1.27981453	0.695	0.007	0	Monocyte	RAB32
POU2F2	0	1.277230455	0.674	0.158	0	Monocyte	POU2F2
LY86	0	1.259593443	0.681	0.033	0	Monocyte	LY86
LRRK2	0	1.257827871	0.581	0.019	0	Monocyte	LRRK2
RAC1	0	1.256366255	0.944	0.431	0	Monocyte	RAC1
RXRA	0	1.250920358	0.714	0.029	0	Monocyte	RXRA
GLRX	0	1.249372103	0.795	0.227	0	Monocyte	GLRX
C19orf38	0	1.241821215	0.677	0.008	0	Monocyte	C19orf38
THEMIS2	0	1.240529099	0.747	0.083	0	Monocyte	THEMIS2
SMIM25	0	1.237793984	0.547	0.004	0	Monocyte	SMIM25
IFI6	0	1.237603364	0.576	0.171	0	Monocyte	IFI6
VEGFA	0	1.234473206	0.414	0.012	0	Monocyte	VEGFA
CPPED1	0	1.232574942	0.625	0.024	0	Monocyte	CPPED1
GNAI2	0	1.231293722	0.948	0.553	0	Monocyte	GNAI2
LYST	0	1.230042864	0.795	0.188	0	Monocyte	LYST
CD93	0	1.227306061	0.597	0.007	0	Monocyte	CD93
CLEC4E	0	1.226390643	0.556	0.004	0	Monocyte	CLEC4E
BID	0	1.224452443	0.743	0.111	0	Monocyte	BID
TLR2	0	1.222308091	0.622	0.007	0	Monocyte	TLR2
AGTRAP	0	1.222229739	0.764	0.11	0	Monocyte	AGTRAP
ARPC5	0	1.216672413	0.88	0.365	0	Monocyte	ARPC5
HLA-DMB	0	1.210278761	0.646	0.073	0	Monocyte	HLA-DMB
ADA2	0	1.205261549	0.672	0.083	0	Monocyte	ADA2
ACSL1	0	1.203034538	0.604	0.044	0	Monocyte	ACSL1
CD63	0	1.202107812	0.886	0.339	0	Monocyte	CD63
ITGB2	0	1.201720607	0.951	0.471	0	Monocyte	ITGB2
RILPL2	0	1.201283867	0.808	0.168	0	Monocyte	RILPL2
ANPEP	0	1.200770775	0.517	0.007	0	Monocyte	ANPEP
LCP1	0	1.19805602	0.947	0.536	0	Monocyte	LCP1
RHOB	0	1.192214378	0.537	0.08	0	Monocyte	RHOB
LRP1	0	1.190242367	0.658	0.012	0	Monocyte	LRP1
TREM1	0	1.190144475	0.57	0.005	0	Monocyte	TREM1
VASP	0	1.189924834	0.844	0.233	0	Monocyte	VASP
PSME2	0	1.186226283	0.767	0.406	0	Monocyte	PSME2
CNPY3	0	1.178043083	0.81	0.187	0	Monocyte	CNPY3
CCDC88A	0	1.173032682	0.648	0.058	0	Monocyte	CCDC88A
HLA-DPB1	0	1.172286877	0.811	0.39	0	Monocyte	HLA-DPB1
PLXDC2	0	1.17080874	0.617	0.007	0	Monocyte	PLXDC2
PKM	0	1.169138145	0.846	0.281	0	Monocyte	PKM
MYO1F	0	1.167260103	0.864	0.259	0	Monocyte	MYO1F
SH3BP2	0	1.164769642	0.712	0.084	0	Monocyte	SH3BP2
AC253572.2	0	1.160110364	0.685	0.208	0	Monocyte	AC253572.2
CDC42EP3	0	1.159924338	0.797	0.19	0	Monocyte	CDC42EP3
NAGK	0	1.159653916	0.637	0.093	0	Monocyte	NAGK
PGLS	0	1.158161876	0.836	0.233	0	Monocyte	PGLS
SH3BGRL3	0	1.157820063	0.992	0.841	0	Monocyte	SH3BGRL3
STAT1	0	1.157519041	0.632	0.218	0	Monocyte	STAT1
ARRB2	0	1.156936922	0.861	0.257	0	Monocyte	ARRB2
PGD	0	1.154320473	0.663	0.05	0	Monocyte	PGD
PTPRE	0	1.15224411	0.846	0.229	0	Monocyte	PTPRE
MAP3K8	0	1.152071141	0.614	0.203	0	Monocyte	MAP3K8
MXD1	0	1.149659446	0.658	0.113	0	Monocyte	MXD1
ATP6V1F	0	1.14568895	0.868	0.327	0	Monocyte	ATP6V1F
FCGR1A	0	1.1411024	0.477	0.001	0	Monocyte	FCGR1A
SLC25A37	0	1.139682361	0.663	0.104	0	Monocyte	SLC25A37
ATP6V0C	0	1.136519206	0.956	0.506	0	Monocyte	ATP6V0C
ZMIZ1	0	1.128162745	0.538	0.049	0	Monocyte	ZMIZ1
LAMTOR1	0	1.123777871	0.851	0.277	0	Monocyte	LAMTOR1
SAMHD1	0	1.122310222	0.704	0.328	0	Monocyte	SAMHD1
PHACTR1	0	1.119965292	0.496	0.036	0	Monocyte	PHACTR1
UBE2D1	0	1.112906557	0.742	0.11	0	Monocyte	UBE2D1
EMILIN2	0	1.1119773	0.637	0.019	0	Monocyte	EMILIN2
AOAH	0	1.108049364	0.67	0.081	0	Monocyte	AOAH
ASGR1	0	1.103448429	0.588	0.004	0	Monocyte	ASGR1
AC090559.1	0	1.101621464	0.58	0.004	0	Monocyte	AC090559.1
ITGAX	0	1.099071034	0.65	0.047	0	Monocyte	ITGAX
OGFRL1	0	1.0967277	0.67	0.078	0	Monocyte	OGFRL1
CDKN1A	0	1.09532755	0.564	0.126	0	Monocyte	CDKN1A
TBXAS1	0	1.085482009	0.641	0.03	0	Monocyte	TBXAS1
ATP6V0D1	0	1.084084279	0.755	0.13	0	Monocyte	ATP6V0D1
RHOA	0	1.08357266	0.945	0.544	0	Monocyte	RHOA
PPT1	0	1.082693295	0.714	0.128	0	Monocyte	PPT1
CSTB	0	1.072564033	0.831	0.317	0	Monocyte	CSTB
SEMA6B	0	1.071707616	0.289	0.006	0	Monocyte	SEMA6B
FOSB	0	1.068566711	0.823	0.521	0	Monocyte	FOSB
RHOG	0	1.062744577	0.851	0.29	0	Monocyte	RHOG
NCOA4	0	1.057942724	0.74	0.128	0	Monocyte	NCOA4
PTPN6	0	1.056738849	0.698	0.186	0	Monocyte	PTPN6
PRAM1	0	1.056677328	0.59	0.008	0	Monocyte	PRAM1
PLEKHO1	0	1.055437259	0.745	0.184	0	Monocyte	PLEKHO1
CCR1	0	1.050371213	0.531	0.005	0	Monocyte	CCR1
YBX3	0	1.043393199	0.742	0.16	0	Monocyte	YBX3
CLEC4A	0	1.038690317	0.582	0.008	0	Monocyte	CLEC4A
ICAM1	0	1.033333746	0.478	0.034	0	Monocyte	ICAM1
C9orf72	0	1.026637633	0.643	0.062	0	Monocyte	C9orf72
LGALS9	0	1.025935838	0.641	0.062	0	Monocyte	LGALS9
GAS7	0	1.023574706	0.605	0.046	0	Monocyte	GAS7
IL17RA	0	1.019278308	0.624	0.085	0	Monocyte	IL17RA
P2RY13	0	1.017957085	0.47	0.003	0	Monocyte	P2RY13
LAMTOR4	0	1.014472496	0.931	0.462	0	Monocyte	LAMTOR4
BST1	0	1.011211055	0.529	0.006	0	Monocyte	BST1
LACTB	0	1.008727977	0.658	0.073	0	Monocyte	LACTB
TNFSF13	0	1.008080223	0.576	0.019	0	Monocyte	TNFSF13
ATP6V1B2	0	1.007867863	0.607	0.073	0	Monocyte	ATP6V1B2
VAMP8	0	1.007285497	0.835	0.37	0	Monocyte	VAMP8
MEGF9	0	1.004293781	0.55	0.065	0	Monocyte	MEGF9
GDI2	0	1.004108922	0.781	0.245	0	Monocyte	GDI2
HSBP1	0	0.999303891	0.664	0.111	0	Monocyte	HSBP1
BASP1	0	0.99666396	0.496	0.037	0	Monocyte	BASP1
CD86	0	0.994642927	0.569	0.009	0	Monocyte	CD86
EIF4A1	0	0.990735368	0.981	0.718	0	Monocyte	EIF4A1
OAS1	0	0.989471985	0.464	0.038	0	Monocyte	OAS1
TPI1	0	0.987175445	0.848	0.346	0	Monocyte	TPI1
SMCO4	0	0.983740041	0.511	0.012	0	Monocyte	SMCO4
IL1RN	0	0.980735241	0.378	0.002	0	Monocyte	IL1RN
GPCPD1	0	0.979109063	0.761	0.206	0	Monocyte	GPCPD1
HNMT	0	0.978109366	0.545	0.002	0	Monocyte	HNMT
ZFP36	0	0.977499018	0.923	0.6	0	Monocyte	ZFP36
MGAT1	0	0.976254097	0.716	0.142	0	Monocyte	MGAT1
LY96	0	0.973549327	0.598	0.034	0	Monocyte	LY96
TLR4	0	0.973135819	0.535	0.005	0	Monocyte	TLR4
UNC93B1	0	0.965984283	0.593	0.044	0	Monocyte	UNC93B1
RAB11FIP1	0	0.965779961	0.694	0.164	0	Monocyte	RAB11FIP1
KYNU	0	0.965145755	0.552	0.017	0	Monocyte	KYNU
QKI	0	0.964282263	0.823	0.246	0	Monocyte	QKI
RIN3	0	0.962032327	0.649	0.118	0	Monocyte	RIN3
CMTM6	0	0.957289495	0.803	0.263	0	Monocyte	CMTM6
ODF3B	0	0.95687467	0.569	0.023	0	Monocyte	ODF3B
ACTR2	0	0.956731461	0.889	0.505	0	Monocyte	ACTR2
SLC15A3	0	0.956131463	0.544	0.01	0	Monocyte	SLC15A3
HMOX1	0	0.956051961	0.483	0.009	0	Monocyte	HMOX1
RHOQ	0	0.952313529	0.638	0.078	0	Monocyte	RHOQ
GRB2	0	0.948807374	0.879	0.342	0	Monocyte	GRB2
FAM49A	0	0.948744235	0.585	0.037	0	Monocyte	FAM49A
GBP2	0	0.948518333	0.672	0.239	0	Monocyte	GBP2
NFKBIZ	0	0.947862341	0.785	0.275	0	Monocyte	NFKBIZ
BST2	0	0.94748346	0.754	0.279	0	Monocyte	BST2
NOP10	0	0.947008771	0.823	0.277	0	Monocyte	NOP10
GLIPR2	0	0.94668731	0.723	0.156	0	Monocyte	GLIPR2
PSMB3	0	0.945614078	0.834	0.31	0	Monocyte	PSMB3
TRIB1	0	0.944459471	0.432	0.009	0	Monocyte	TRIB1
ZFP36L1	0	0.943363624	0.86	0.422	0	Monocyte	ZFP36L1
CAP1	0	0.943160487	0.805	0.394	0	Monocyte	CAP1
SYK	0	0.941358327	0.571	0.036	0	Monocyte	SYK
ZFHX3	0	0.939762249	0.48	0.02	0	Monocyte	ZFHX3
STAT2	0	0.938412936	0.538	0.085	0	Monocyte	STAT2
GNB2	0	0.936395414	0.812	0.254	0	Monocyte	GNB2
EPB41L3	0	0.935750084	0.496	0.004	0	Monocyte	EPB41L3
DSE	0	0.934147884	0.476	0.041	0	Monocyte	DSE
VAMP5	0	0.930738371	0.63	0.222	0	Monocyte	VAMP5
SH3BGRL	0	0.930576925	0.881	0.411	0	Monocyte	SH3BGRL
TMEM170B	0	0.925623986	0.486	0.018	0	Monocyte	TMEM170B
RBM47	0	0.924088401	0.513	0.005	0	Monocyte	RBM47
ZYX	0	0.922879929	0.724	0.151	0	Monocyte	ZYX
UBE2L6	0	0.92025252	0.57	0.165	0	Monocyte	UBE2L6
RNF144B	0	0.919299328	0.48	0.01	0	Monocyte	RNF144B
RTN3	0	0.916825817	0.684	0.123	0	Monocyte	RTN3
LILRA2	0	0.915302463	0.523	0.003	0	Monocyte	LILRA2
SEC11A	0	0.914152249	0.86	0.366	0	Monocyte	SEC11A
ALOX5	0	0.913860671	0.584	0.037	0	Monocyte	ALOX5
SULF2	0	0.912519057	0.546	0.017	0	Monocyte	SULF2
CRTAP	0	0.911165764	0.609	0.084	0	Monocyte	CRTAP
ZFAND5	0	0.9095028	0.878	0.362	0	Monocyte	ZFAND5
TPP1	0	0.902120264	0.674	0.119	0	Monocyte	TPP1
SKAP2	0	0.90066619	0.56	0.08	0	Monocyte	SKAP2
GLIPR1	0	0.899864339	0.778	0.276	0	Monocyte	GLIPR1
LCP2	0	0.899303453	0.768	0.243	0	Monocyte	LCP2
IFI44L	0	0.894552199	0.397	0.068	0	Monocyte	IFI44L
PSMB10	0	0.893856072	0.746	0.302	0	Monocyte	PSMB10
PTAFR	0	0.893675508	0.457	0.004	0	Monocyte	PTAFR
EHBP1L1	0	0.890481013	0.674	0.12	0	Monocyte	EHBP1L1
PLXNB2	0	0.888110241	0.52	0.008	0	Monocyte	PLXNB2
CD33	0	0.886535002	0.515	0.004	0	Monocyte	CD33
OSCAR	0	0.886339042	0.501	0.006	0	Monocyte	OSCAR
BLVRA	0	0.885123396	0.527	0.059	0	Monocyte	BLVRA
METTL9	0	0.885077962	0.757	0.285	0	Monocyte	METTL9
CSF1R	0	0.884893877	0.438	0.003	0	Monocyte	CSF1R
CREG1	0	0.884650395	0.564	0.036	0	Monocyte	CREG1
SECTM1	0	0.881070042	0.483	0.005	0	Monocyte	SECTM1
NUMB	0	0.880369812	0.634	0.099	0	Monocyte	NUMB
CD83	0	0.88030865	0.633	0.163	0	Monocyte	CD83
BNIP3L	0	0.879297647	0.78	0.247	0	Monocyte	BNIP3L
PARP14	0	0.877194366	0.62	0.227	0	Monocyte	PARP14
LUCAT1	0	0.875302215	0.325	0.016	0	Monocyte	LUCAT1
RNASET2	0	0.875182371	0.881	0.422	0	Monocyte	RNASET2
RNF19B	0	0.874175097	0.516	0.08	0	Monocyte	RNF19B
C15orf39	0	0.87387482	0.553	0.037	0	Monocyte	C15orf39
PLP2	0	0.87276934	0.763	0.284	0	Monocyte	PLP2
MAP2K3	0	0.869839983	0.701	0.172	0	Monocyte	MAP2K3
RGS19	0	0.868282531	0.704	0.171	0	Monocyte	RGS19
ATG3	0	0.864384037	0.647	0.154	0	Monocyte	ATG3
RNH1	0	0.864160343	0.74	0.261	0	Monocyte	RNH1
SCIMP	0	0.862292515	0.473	0.015	0	Monocyte	SCIMP
MBOAT7	0	0.858966749	0.545	0.04	0	Monocyte	MBOAT7
SERP1	0	0.858296281	0.96	0.623	0	Monocyte	SERP1
HIF1A	0	0.858007649	0.748	0.286	0	Monocyte	HIF1A
GASK1B	0	0.857984543	0.438	0.004	0	Monocyte	GASK1B
MSRB1	0	0.857856856	0.498	0.028	0	Monocyte	MSRB1
HLA-DQA1	0	0.857351579	0.406	0.109	0	Monocyte	HLA-DQA1
UBE2R2	0	0.855279733	0.728	0.195	0	Monocyte	UBE2R2
PICALM	0	0.854330834	0.71	0.146	0	Monocyte	PICALM
LINC00877	0	0.854107683	0.416	0.003	0	Monocyte	LINC00877
MYL6	0	0.854028027	0.98	0.726	0	Monocyte	MYL6
C4orf48	0	0.85209556	0.687	0.138	0	Monocyte	C4orf48
CAPNS1	0	0.849535634	0.774	0.256	0	Monocyte	CAPNS1
ELOB	0	0.848786688	0.951	0.585	0	Monocyte	ELOB
HRH2	0	0.846331455	0.493	0.018	0	Monocyte	HRH2
BACH1	0	0.846243287	0.708	0.141	0	Monocyte	BACH1
GNG10	0	0.845829992	0.654	0.129	0	Monocyte	GNG10
RNASE6	0	0.845088289	0.466	0.016	0	Monocyte	RNASE6
MT-CO1	0	0.842057938	0.999	0.996	0	Monocyte	MT-CO1
CD300LF	0	0.840690618	0.48	0.004	0	Monocyte	CD300LF
CTSA	0	0.837288511	0.626	0.097	0	Monocyte	CTSA
ANXA1	0	0.835622399	0.938	0.621	0	Monocyte	ANXA1
MX1	0	0.835474039	0.42	0.128	0	Monocyte	MX1
ENO1	0	0.834856851	0.878	0.439	0	Monocyte	ENO1
LILRB1	0	0.833348153	0.481	0.04	0	Monocyte	LILRB1
ADGRE2	0	0.832813467	0.451	0.005	0	Monocyte	ADGRE2
ISG15	0	0.829726832	0.566	0.27	0	Monocyte	ISG15
XAF1	0	0.829075803	0.528	0.188	0	Monocyte	XAF1
CD4	0	0.827957404	0.612	0.111	0	Monocyte	CD4
EAF1	0	0.826699148	0.466	0.078	0	Monocyte	EAF1
RASSF2	0	0.826426586	0.581	0.06	0	Monocyte	RASSF2
PHLDA1	0	0.826078567	0.257	0.068	0	Monocyte	PHLDA1
MYD88	0	0.825901276	0.585	0.09	0	Monocyte	MYD88
TCIRG1	0	0.825887488	0.659	0.128	0	Monocyte	TCIRG1
PCBP1	0	0.825839052	0.912	0.522	0	Monocyte	PCBP1
JARID2	0	0.824694692	0.648	0.185	0	Monocyte	JARID2
PSMA4	0	0.823199315	0.704	0.272	0	Monocyte	PSMA4
NAIP	0	0.82188402	0.525	0.062	0	Monocyte	NAIP
MGST1	0	0.82099796	0.428	0.003	0	Monocyte	MGST1
MAN2B1	0	0.819548172	0.617	0.101	0	Monocyte	MAN2B1
ITM2B	0	0.818157982	0.977	0.791	0	Monocyte	ITM2B
AHR	0	0.818016636	0.638	0.177	0	Monocyte	AHR
GNS	0	0.817819866	0.54	0.042	0	Monocyte	GNS
RETN	0	0.817580492	0.335	0.006	0	Monocyte	RETN
ETS2	0	0.815657953	0.47	0.028	0	Monocyte	ETS2
ZNF467	0	0.814311075	0.475	0.014	0	Monocyte	ZNF467
PGAM1	0	0.812758987	0.726	0.239	0	Monocyte	PGAM1
GPX4	0	0.812622483	0.898	0.492	0	Monocyte	GPX4
PSMB9	0	0.808880154	0.723	0.411	0	Monocyte	PSMB9
CD1D	0	0.806961566	0.467	0.007	0	Monocyte	CD1D
PLEC	0	0.805816014	0.646	0.162	0	Monocyte	PLEC
KIAA0930	0	0.803815224	0.522	0.033	0	Monocyte	KIAA0930
SAT2	0	0.803412955	0.733	0.203	0	Monocyte	SAT2
HOTAIRM1	0	0.803207328	0.564	0.094	0	Monocyte	HOTAIRM1
SERF2	0	0.80265519	0.985	0.839	0	Monocyte	SERF2
NCF4	0	0.802459574	0.531	0.042	0	Monocyte	NCF4
DPYSL2	0	0.80151593	0.518	0.051	0	Monocyte	DPYSL2
EVI2A	0	0.800744231	0.668	0.208	0	Monocyte	EVI2A
MX2	0	0.800605069	0.518	0.126	0	Monocyte	MX2
NOTCH2	0	0.799984323	0.595	0.084	0	Monocyte	NOTCH2
DYNLT1	0	0.798952285	0.638	0.214	0	Monocyte	DYNLT1
SIRPA	0	0.798166604	0.463	0.003	0	Monocyte	SIRPA
AC103591.3	0	0.794527003	0.433	0.131	0	Monocyte	AC103591.3
CXCL16	0	0.792192534	0.433	0.015	0	Monocyte	CXCL16
EMP3	0	0.791564716	0.974	0.696	0	Monocyte	EMP3
FBXL5	0	0.79026613	0.616	0.149	0	Monocyte	FBXL5
UPP1	0	0.78645349	0.743	0.305	0	Monocyte	UPP1
HSD17B11	0	0.786045333	0.705	0.206	0	Monocyte	HSD17B11
AQP9	0	0.78430073	0.339	0.004	0	Monocyte	AQP9
COMT	0	0.783833826	0.612	0.114	0	Monocyte	COMT
AC015912.3	0	0.78125881	0.274	0.014	0	Monocyte	AC015912.3
BLOC1S1	0	0.780027054	0.823	0.332	0	Monocyte	BLOC1S1
JAK2	0	0.777656198	0.456	0.043	0	Monocyte	JAK2
SHKBP1	0	0.776382164	0.644	0.124	0	Monocyte	SHKBP1
PNP	0	0.77529262	0.481	0.108	0	Monocyte	PNP
FBP1	0	0.772612831	0.445	0.02	0	Monocyte	FBP1
ENTPD1	0	0.772197419	0.456	0.021	0	Monocyte	ENTPD1
AC007952.4	0	0.770282915	0.747	0.274	0	Monocyte	AC007952.4
LY6E	0	0.770046818	0.664	0.418	0	Monocyte	LY6E
RNF149	0	0.768917276	0.723	0.258	0	Monocyte	RNF149
IL13RA1	0	0.768188836	0.437	0.009	0	Monocyte	IL13RA1
SLC8A1	0	0.768065598	0.428	0.002	0	Monocyte	SLC8A1
IFNGR1	0	0.766028557	0.72	0.195	0	Monocyte	IFNGR1
NADK	0	0.764560232	0.523	0.061	0	Monocyte	NADK
ATP6AP2	0	0.762786135	0.769	0.309	0	Monocyte	ATP6AP2
PFKFB3	0	0.761941481	0.421	0.068	0	Monocyte	PFKFB3
MBD2	0	0.760381724	0.745	0.278	0	Monocyte	MBD2
RELT	0	0.760367771	0.554	0.065	0	Monocyte	RELT
CAPZA2	0	0.759799367	0.739	0.249	0	Monocyte	CAPZA2
LAMP2	0	0.759702192	0.598	0.106	0	Monocyte	LAMP2
ATOX1	0	0.759616625	0.598	0.111	0	Monocyte	ATOX1
MYO1G	0	0.758961802	0.756	0.264	0	Monocyte	MYO1G
ATP13A3	0	0.75626842	0.456	0.11	0	Monocyte	ATP13A3
TNFRSF1A	0	0.754612381	0.489	0.046	0	Monocyte	TNFRSF1A
HEXB	0	0.754181095	0.53	0.067	0	Monocyte	HEXB
PIK3AP1	0	0.752981217	0.499	0.047	0	Monocyte	PIK3AP1
CREB5	0	0.751264658	0.385	0.003	0	Monocyte	CREB5
TMEM167A	0	0.749536275	0.678	0.176	0	Monocyte	TMEM167A
GRK3	0	0.748344434	0.484	0.027	0	Monocyte	GRK3
CEBPA	0	0.747819259	0.479	0.023	0	Monocyte	CEBPA
IRF8	0	0.746568795	0.547	0.068	0	Monocyte	IRF8
COX6B1	0	0.745566945	0.932	0.562	0	Monocyte	COX6B1
SQOR	0	0.745255944	0.544	0.087	0	Monocyte	SQOR
PYGL	0	0.742426446	0.438	0.005	0	Monocyte	PYGL
COX8A	0	0.735609215	0.911	0.511	0	Monocyte	COX8A
DOK3	0	0.734991057	0.436	0.011	0	Monocyte	DOK3
IQGAP1	0	0.734919185	0.902	0.446	0	Monocyte	IQGAP1
SRA1	0	0.734872783	0.548	0.116	0	Monocyte	SRA1
JDP2	0	0.734633675	0.434	0.007	0	Monocyte	JDP2
LAT2	0	0.734341033	0.525	0.055	0	Monocyte	LAT2
CKLF	0	0.734120259	0.739	0.255	0	Monocyte	CKLF
IRF7	0	0.732485068	0.512	0.094	0	Monocyte	IRF7
MFSD1	0	0.730379621	0.51	0.053	0	Monocyte	MFSD1
MAPKAPK3	0	0.729820773	0.518	0.06	0	Monocyte	MAPKAPK3
GCH1	0	0.729675693	0.533	0.088	0	Monocyte	GCH1
RTN4	0	0.729420361	0.787	0.336	0	Monocyte	RTN4
TFEC	0	0.727179729	0.397	0.007	0	Monocyte	TFEC
WAS	0	0.726183543	0.757	0.276	0	Monocyte	WAS
MEF2C	0	0.725557385	0.557	0.053	0	Monocyte	MEF2C
FGD2	0	0.725282563	0.409	0.022	0	Monocyte	FGD2
PGK1	0	0.723972573	0.837	0.425	0	Monocyte	PGK1
RASSF4	0	0.722535636	0.467	0.028	0	Monocyte	RASSF4
EHD1	0	0.722195347	0.484	0.237	0	Monocyte	EHD1
TMBIM4	0	0.722150519	0.763	0.324	0	Monocyte	TMBIM4
PRKCD	0	0.721684975	0.474	0.038	0	Monocyte	PRKCD
IL10RB	0	0.721445617	0.536	0.072	0	Monocyte	IL10RB
WSB1	0	0.719997901	0.74	0.342	0	Monocyte	WSB1
EIF4EBP1	0	0.719341978	0.497	0.042	0	Monocyte	EIF4EBP1
RUNX1	0	0.716329837	0.578	0.185	0	Monocyte	RUNX1
FERMT3	0	0.715698598	0.689	0.2	0	Monocyte	FERMT3
RNF13	0	0.713807206	0.593	0.137	0	Monocyte	RNF13
NFAM1	0	0.712378615	0.426	0.003	0	Monocyte	NFAM1
BRK1	0	0.708710712	0.805	0.343	0	Monocyte	BRK1
GPBAR1	0	0.706527218	0.377	0.004	0	Monocyte	GPBAR1
SNX18	0	0.706363225	0.456	0.049	0	Monocyte	SNX18
ADAP2	0	0.704817226	0.406	0.005	0	Monocyte	ADAP2
SNX3	0	0.70452367	0.795	0.328	0	Monocyte	SNX3
ATF3	0	0.704488758	0.501	0.057	0	Monocyte	ATF3
SLC16A3	0	0.704365003	0.477	0.037	0	Monocyte	SLC16A3
TCF7L2	0	0.704096887	0.354	0.025	0	Monocyte	TCF7L2
ABCA1	0	0.703328891	0.304	0.036	0	Monocyte	ABCA1
ITGAM	0	0.703221405	0.531	0.097	0	Monocyte	ITGAM
GMFG	0	0.702096482	0.948	0.636	0	Monocyte	GMFG
CHST15	0	0.700998663	0.418	0.006	0	Monocyte	CHST15
MID1IP1	0	0.700483614	0.493	0.076	0	Monocyte	MID1IP1
NAAA	0	0.699912903	0.521	0.104	0	Monocyte	NAAA
TESC	0	0.699668235	0.471	0.05	0	Monocyte	TESC
LSP1	0	0.697755853	0.873	0.47	0	Monocyte	LSP1
CHP1	0	0.697105263	0.568	0.088	0	Monocyte	CHP1
PAK1	0	0.696966827	0.455	0.03	0	Monocyte	PAK1
ETV6	0	0.696672886	0.554	0.094	0	Monocyte	ETV6
CTNNB1	0	0.696313875	0.695	0.235	0	Monocyte	CTNNB1
KCNE3	0	0.694698088	0.409	0.002	0	Monocyte	KCNE3
SERPINB9	0	0.693059322	0.542	0.164	0	Monocyte	SERPINB9
GNA15	0	0.690276598	0.367	0.013	0	Monocyte	GNA15
CLTA	0	0.688984012	0.743	0.266	0	Monocyte	CLTA
DENND5A	0	0.688563417	0.455	0.046	0	Monocyte	DENND5A
AC096667.1	0	0.688171267	0.405	0.002	0	Monocyte	AC096667.1
GNAQ	0	0.688067001	0.572	0.113	0	Monocyte	GNAQ
PLXNC1	0	0.687954409	0.444	0.033	0	Monocyte	PLXNC1
CSF2RA	0	0.687916275	0.409	0.003	0	Monocyte	CSF2RA
PHLDA2	0	0.687234245	0.264	0.02	0	Monocyte	PHLDA2
TET2	0	0.686635037	0.604	0.122	0	Monocyte	TET2
TTYH3	0	0.685085366	0.431	0.012	0	Monocyte	TTYH3
GIMAP4	0	0.684905977	0.576	0.266	0	Monocyte	GIMAP4
SH2B3	0	0.684481669	0.537	0.074	0	Monocyte	SH2B3
ITGA5	0	0.683727059	0.386	0.073	0	Monocyte	ITGA5
OAZ2	0	0.683547873	0.527	0.082	0	Monocyte	OAZ2
CKAP4	0	0.681966399	0.466	0.058	0	Monocyte	CKAP4
ADM	0	0.681924965	0.253	0.004	0	Monocyte	ADM
FES	0	0.680030712	0.429	0.016	0	Monocyte	FES
RAB10	0	0.679647863	0.518	0.106	0	Monocyte	RAB10
TMEM205	0	0.678853362	0.511	0.073	0	Monocyte	TMEM205
MEFV	0	0.675961151	0.406	0.002	0	Monocyte	MEFV
OTUD1	0	0.674448403	0.518	0.131	0	Monocyte	OTUD1
CUX1	0	0.673701309	0.589	0.127	0	Monocyte	CUX1
LAMTOR2	0	0.671740126	0.599	0.141	0	Monocyte	LAMTOR2
SHTN1	0	0.671426526	0.386	0.004	0	Monocyte	SHTN1
QSOX1	0	0.669682417	0.411	0.038	0	Monocyte	QSOX1
UBE2J1	0	0.669061666	0.634	0.164	0	Monocyte	UBE2J1
PDXK	0	0.668524244	0.534	0.088	0	Monocyte	PDXK
CTSL	0	0.668048018	0.31	0.017	0	Monocyte	CTSL
LILRA1	0	0.666705603	0.397	0.003	0	Monocyte	LILRA1
DPYD	0	0.666023385	0.552	0.107	0	Monocyte	DPYD
MAFF	0	0.665986504	0.365	0.097	0	Monocyte	MAFF
EIF4E	0	0.665721647	0.464	0.164	0	Monocyte	EIF4E
GAA	0	0.664603812	0.456	0.028	0	Monocyte	GAA
IL6R	0	0.663545154	0.482	0.077	0	Monocyte	IL6R
ACTG1	0	0.662991271	0.978	0.769	0	Monocyte	ACTG1
TMEM107	0	0.662945369	0.526	0.21	0	Monocyte	TMEM107
CARD19	0	0.661691428	0.547	0.137	0	Monocyte	CARD19
QPCT	0	0.661156985	0.348	0.003	0	Monocyte	QPCT
CASP4	0	0.660348119	0.737	0.301	0	Monocyte	CASP4
LYL1	0	0.659417612	0.464	0.033	0	Monocyte	LYL1
ZNF106	0	0.658719737	0.641	0.184	0	Monocyte	ZNF106
ATP5MPL	0	0.658572423	0.884	0.484	0	Monocyte	ATP5MPL
IFI16	0	0.653762038	0.616	0.291	0	Monocyte	IFI16
AP5B1	0	0.653435869	0.432	0.034	0	Monocyte	AP5B1
PARP9	0	0.651835693	0.436	0.091	0	Monocyte	PARP9
STMP1	0	0.651534279	0.723	0.239	0	Monocyte	STMP1
HBEGF	0	0.650980283	0.273	0.008	0	Monocyte	HBEGF
MAPK6	0	0.650256205	0.402	0.093	0	Monocyte	MAPK6
MED13L	0	0.649616526	0.729	0.255	0	Monocyte	MED13L
TIPARP	0	0.649362579	0.5	0.245	0	Monocyte	TIPARP
CD163	0	0.647362332	0.346	0.003	0	Monocyte	CD163
SNX27	0	0.646220368	0.497	0.073	0	Monocyte	SNX27
DAPP1	0	0.646211427	0.485	0.075	0	Monocyte	DAPP1
SULT1A1	0	0.645743853	0.378	0.025	0	Monocyte	SULT1A1
TPM4	0	0.643703623	0.664	0.209	0	Monocyte	TPM4
LAPTM4A	0	0.643524209	0.731	0.269	0	Monocyte	LAPTM4A
CHMP2A	0	0.642565771	0.69	0.23	0	Monocyte	CHMP2A
STAB1	0	0.642105782	0.359	0.007	0	Monocyte	STAB1
IFI35	0	0.641570109	0.438	0.085	0	Monocyte	IFI35
MAFG	0	0.641447195	0.438	0.057	0	Monocyte	MAFG
RARA	0	0.640699179	0.558	0.1	0	Monocyte	RARA
PSTPIP2	0	0.640643804	0.451	0.055	0	Monocyte	PSTPIP2
ATP6V0E1	0	0.63875272	0.825	0.446	0	Monocyte	ATP6V0E1
CALM2	0	0.638020502	0.909	0.676	0	Monocyte	CALM2
GABARAPL1	0	0.637620111	0.641	0.268	0	Monocyte	GABARAPL1
MPP1	0	0.636739795	0.442	0.019	0	Monocyte	MPP1
SLC25A5	0	0.636653396	0.851	0.49	0	Monocyte	SLC25A5
FOXO3	0	0.636287606	0.509	0.104	0	Monocyte	FOXO3
SLC25A6	0	0.633392387	0.953	0.73	0	Monocyte	SLC25A6
NCKAP1L	0	0.632490202	0.665	0.198	0	Monocyte	NCKAP1L
TRIM38	0	0.631716521	0.627	0.209	0	Monocyte	TRIM38
COX5B	0	0.630767589	0.902	0.546	0	Monocyte	COX5B
PLEKHO2	0	0.629676875	0.402	0.024	0	Monocyte	PLEKHO2
ARHGAP26	0	0.629180277	0.604	0.145	0	Monocyte	ARHGAP26
PPM1F	0	0.62759877	0.418	0.026	0	Monocyte	PPM1F
NUDT16	0	0.627109336	0.413	0.026	0	Monocyte	NUDT16
FCGR1B	0	0.626586773	0.321	0.001	0	Monocyte	FCGR1B
CORO1C	0	0.623618682	0.42	0.024	0	Monocyte	CORO1C
ATP5MC2	0	0.623021556	0.966	0.719	0	Monocyte	ATP5MC2
CTNNA1	0	0.62292701	0.441	0.032	0	Monocyte	CTNNA1
SOCS3	0	0.622853558	0.498	0.159	0	Monocyte	SOCS3
HM13	0	0.617229743	0.631	0.172	0	Monocyte	HM13
LPCAT2	0	0.616855002	0.377	0.004	0	Monocyte	LPCAT2
METTL7A	0	0.616570017	0.408	0.026	0	Monocyte	METTL7A
ALDH1A1	0	0.61627649	0.29	0.002	0	Monocyte	ALDH1A1
NRGN	0	0.61558613	0.51	0.009	0	Monocyte	NRGN
SIRPB1	0	0.614320521	0.378	0.006	0	Monocyte	SIRPB1
FAM120A	0	0.613885557	0.623	0.184	0	Monocyte	FAM120A
LEPROT	0	0.613768563	0.528	0.104	0	Monocyte	LEPROT
PRKACA	0	0.611741561	0.52	0.075	0	Monocyte	PRKACA
ZBTB43	0	0.611691054	0.457	0.154	0	Monocyte	ZBTB43
CANX	0	0.611534272	0.712	0.278	0	Monocyte	CANX
ATP5F1E	0	0.609571974	0.989	0.916	0	Monocyte	ATP5F1E
RBPJ	0	0.607862904	0.69	0.213	0	Monocyte	RBPJ
TMEM154	0	0.606617576	0.497	0.094	0	Monocyte	TMEM154
MIR22HG	0	0.606503797	0.418	0.059	0	Monocyte	MIR22HG
PLIN3	0	0.606218858	0.454	0.056	0	Monocyte	PLIN3
CAMKK2	0	0.606080351	0.419	0.033	0	Monocyte	CAMKK2
SLC2A6	0	0.605929518	0.365	0.02	0	Monocyte	SLC2A6
ARID3A	0	0.605885257	0.406	0.03	0	Monocyte	ARID3A
PRKAG2	0	0.605884826	0.597	0.156	0	Monocyte	PRKAG2
FCAR	0	0.605003816	0.311	0.002	0	Monocyte	FCAR
BCL6	0	0.604917695	0.443	0.062	0	Monocyte	BCL6
PPP4C	0	0.604618076	0.659	0.204	0	Monocyte	PPP4C
RAB5IF	0	0.603265997	0.802	0.34	0	Monocyte	RAB5IF
RNASE2	0	0.60220679	0.294	0.002	0	Monocyte	RNASE2
CAT	0	0.601877116	0.476	0.085	0	Monocyte	CAT
ARPC4	0	0.601111327	0.799	0.369	0	Monocyte	ARPC4
ACAP2	0	0.599191211	0.702	0.253	0	Monocyte	ACAP2
GNB4	0	0.598983043	0.389	0.018	0	Monocyte	GNB4
FYB1	0	0.598373352	0.826	0.596	0	Monocyte	FYB1
SLC24A4	0	0.596671884	0.33	0.004	0	Monocyte	SLC24A4
ACTR3	0	0.596319188	0.799	0.417	0	Monocyte	ACTR3
UQCRC1	0	0.595736815	0.526	0.109	0	Monocyte	UQCRC1
CHMP4B	0	0.594359775	0.649	0.202	0	Monocyte	CHMP4B
ROGDI	0	0.594342003	0.4	0.021	0	Monocyte	ROGDI
PID1	0	0.594314206	0.307	0.002	0	Monocyte	PID1
CSF2RB	0	0.591680899	0.378	0.008	0	Monocyte	CSF2RB
PDE4B	0	0.590954339	0.425	0.185	0	Monocyte	PDE4B
SPG21	0	0.590423727	0.512	0.096	0	Monocyte	SPG21
TRIM8	0	0.590201101	0.585	0.141	0	Monocyte	TRIM8
RIPK2	0	0.586490558	0.476	0.08	0	Monocyte	RIPK2
HK3	0	0.585698578	0.357	0.005	0	Monocyte	HK3
LPAR6	0	0.585077826	0.43	0.087	0	Monocyte	LPAR6
ATP6AP1	0	0.584937796	0.526	0.103	0	Monocyte	ATP6AP1
CTSC	0	0.584616544	0.701	0.286	0	Monocyte	CTSC
DAZAP2	0	0.583447218	0.911	0.547	0	Monocyte	DAZAP2
NAGA	0	0.583363536	0.388	0.014	0	Monocyte	NAGA
DOCK5	0	0.581175568	0.391	0.02	0	Monocyte	DOCK5
NR4A1	0	0.580857786	0.338	0.063	0	Monocyte	NR4A1
ATG16L2	0	0.57959972	0.505	0.098	0	Monocyte	ATG16L2
SLC6A6	0	0.57885827	0.488	0.088	0	Monocyte	SLC6A6
IRAK1	0	0.578459846	0.462	0.111	0	Monocyte	IRAK1
VNN2	0	0.578430467	0.315	0.034	0	Monocyte	VNN2
HSPA1A	0	0.577929584	0.413	0.074	0	Monocyte	HSPA1A
FKBP15	0	0.576663377	0.416	0.045	0	Monocyte	FKBP15
UBXN11	0	0.576061666	0.469	0.07	0	Monocyte	UBXN11
C3AR1	0	0.574978337	0.317	0.014	0	Monocyte	C3AR1
HCAR3	0	0.574875647	0.268	0.002	0	Monocyte	HCAR3
MANBA	0	0.57466974	0.47	0.069	0	Monocyte	MANBA
AL034397.3	0	0.574538187	0.338	0.008	0	Monocyte	AL034397.3
PRDX3	0	0.573613389	0.46	0.072	0	Monocyte	PRDX3
GM2A	0	0.573471188	0.353	0.014	0	Monocyte	GM2A
GSN	0	0.571498779	0.391	0.024	0	Monocyte	GSN
MAP3K20	0	0.571420833	0.356	0.016	0	Monocyte	MAP3K20
PARVG	0	0.56979462	0.575	0.145	0	Monocyte	PARVG
NDUFB5	0	0.565272814	0.602	0.185	0	Monocyte	NDUFB5
PTEN	0	0.565150578	0.639	0.21	0	Monocyte	PTEN
CFL1	0	0.565002049	0.984	0.836	0	Monocyte	CFL1
EPSTI1	0	0.564927818	0.443	0.118	0	Monocyte	EPSTI1
CD55	0	0.563600128	0.77	0.386	0	Monocyte	CD55
MSN	0	0.56343396	0.838	0.479	0	Monocyte	MSN
NACC2	0	0.562857978	0.376	0.023	0	Monocyte	NACC2
OS9	0	0.561048623	0.601	0.167	0	Monocyte	OS9
CAST	0	0.560200679	0.869	0.474	0	Monocyte	CAST
FGD4	0	0.558308449	0.343	0.004	0	Monocyte	FGD4
LILRB4	0	0.558041621	0.34	0.002	0	Monocyte	LILRB4
STX10	0	0.558006804	0.538	0.131	0	Monocyte	STX10
HIGD2A	0	0.557448888	0.833	0.444	0	Monocyte	HIGD2A
ARAP1	0	0.557441449	0.475	0.07	0	Monocyte	ARAP1
AL021155.5	0	0.55730413	0.478	0.16	0	Monocyte	AL021155.5
COX5A	0	0.557098592	0.698	0.283	0	Monocyte	COX5A
HEBP1	0	0.555876534	0.433	0.044	0	Monocyte	HEBP1
ATP6V1A	0	0.554335044	0.405	0.043	0	Monocyte	ATP6V1A
SEMA4A	0	0.554070277	0.368	0.014	0	Monocyte	SEMA4A
S1PR3	0	0.553967057	0.256	0.002	0	Monocyte	S1PR3
AMPD2	0	0.553050903	0.4	0.042	0	Monocyte	AMPD2
PRKAR1A	0	0.552653248	0.647	0.202	0	Monocyte	PRKAR1A
ARHGAP27	0	0.55174434	0.454	0.067	0	Monocyte	ARHGAP27
MCTP1	0	0.551713543	0.35	0.009	0	Monocyte	MCTP1
DENND10	0	0.551164299	0.49	0.095	0	Monocyte	DENND10
GBP4	0	0.551020483	0.418	0.152	0	Monocyte	GBP4
ATP5F1B	0	0.550464006	0.745	0.365	0	Monocyte	ATP5F1B
DENND3	0	0.550177459	0.495	0.086	0	Monocyte	DENND3
BTK	0	0.547789058	0.401	0.026	0	Monocyte	BTK
SNX2	0	0.547470303	0.646	0.225	0	Monocyte	SNX2
MCEMP1	0	0.545376182	0.268	0.002	0	Monocyte	MCEMP1
ADAM17	0	0.543872017	0.517	0.128	0	Monocyte	ADAM17
SPTLC2	0	0.543844715	0.447	0.069	0	Monocyte	SPTLC2
SBF2	0	0.543556447	0.42	0.058	0	Monocyte	SBF2
ALDH3B1	0	0.542188824	0.34	0.003	0	Monocyte	ALDH3B1
DBNL	0	0.54097724	0.622	0.213	0	Monocyte	DBNL
MYO9B	0	0.540202212	0.638	0.204	0	Monocyte	MYO9B
RAB5C	0	0.539456111	0.743	0.3	0	Monocyte	RAB5C
SERPINB6	0	0.539054413	0.57	0.143	0	Monocyte	SERPINB6
UQCR11	0	0.538635191	0.923	0.591	0	Monocyte	UQCR11
RAB3D	0	0.538424775	0.349	0.008	0	Monocyte	RAB3D
WASHC4	0	0.538224984	0.516	0.122	0	Monocyte	WASHC4
RIN2	0	0.537896443	0.297	0.002	0	Monocyte	RIN2
SEC14L1	0	0.536879659	0.528	0.126	0	Monocyte	SEC14L1
LIMS1	0	0.536859832	0.602	0.171	0	Monocyte	LIMS1
EIF4E2	0	0.536770782	0.553	0.144	0	Monocyte	EIF4E2
SYNGR2	0	0.535325657	0.563	0.14	0	Monocyte	SYNGR2
ENY2	0	0.535184293	0.784	0.346	0	Monocyte	ENY2
PLD3	0	0.535079347	0.45	0.09	0	Monocyte	PLD3
RAP2B	0	0.534938946	0.652	0.233	0	Monocyte	RAP2B
EFHD2	0	0.534529905	0.939	0.456	0	Monocyte	EFHD2
AGPAT2	0	0.533902908	0.395	0.043	0	Monocyte	AGPAT2
TXN	0	0.53251477	0.761	0.344	0	Monocyte	TXN
MAP3K1	0	0.532362664	0.614	0.2	0	Monocyte	MAP3K1
ATP5MF	0	0.531787537	0.793	0.386	0	Monocyte	ATP5MF
SUPT4H1	0	0.531684836	0.674	0.243	0	Monocyte	SUPT4H1
RAB7A	0	0.531599734	0.672	0.263	0	Monocyte	RAB7A
HK2	0	0.531210867	0.302	0.011	0	Monocyte	HK2
NMI	0	0.529867011	0.494	0.141	0	Monocyte	NMI
GPR35	0	0.529852618	0.268	0.012	0	Monocyte	GPR35
OAS2	0	0.529322931	0.355	0.064	0	Monocyte	OAS2
CSNK2B	0	0.528681632	0.678	0.26	0	Monocyte	CSNK2B
LINC00937	0	0.528411534	0.291	0.009	0	Monocyte	LINC00937
EGR1	0	0.528024271	0.252	0.06	0	Monocyte	EGR1
CYTH4	0	0.528000248	0.535	0.143	0	Monocyte	CYTH4
AKR1A1	0	0.527559084	0.491	0.119	0	Monocyte	AKR1A1
SMARCD3	0	0.527257276	0.314	0.009	0	Monocyte	SMARCD3
CORO1A	0	0.526707474	0.907	0.618	0	Monocyte	CORO1A
MTMR11	0	0.526675552	0.325	0.002	0	Monocyte	MTMR11
IL10RA	0	0.526389739	0.709	0.271	0	Monocyte	IL10RA
PTP4A2	0	0.526251463	0.909	0.608	0	Monocyte	PTP4A2
ULK1	0	0.525160055	0.395	0.085	0	Monocyte	ULK1
CAMK1	0	0.523925421	0.316	0.006	0	Monocyte	CAMK1
ARPC2	0	0.522824011	0.962	0.751	0	Monocyte	ARPC2
SOX4	0	0.521706791	0.291	0.025	0	Monocyte	SOX4
RALB	0	0.521663836	0.404	0.042	0	Monocyte	RALB
LTBR	0	0.52071044	0.34	0.004	0	Monocyte	LTBR
VAMP3	0	0.520470365	0.482	0.084	0	Monocyte	VAMP3
CD53	0	0.519643985	0.833	0.46	0	Monocyte	CD53
KDELR1	0	0.518245269	0.567	0.156	0	Monocyte	KDELR1
COPE	0	0.517472273	0.805	0.387	0	Monocyte	COPE
CSK	0	0.517418864	0.64	0.251	0	Monocyte	CSK
GRK2	0	0.516805131	0.787	0.343	0	Monocyte	GRK2
STX7	0	0.51601414	0.462	0.083	0	Monocyte	STX7
TOM1	0	0.515671822	0.428	0.072	0	Monocyte	TOM1
NFIL3	0	0.51503021	0.418	0.081	0	Monocyte	NFIL3
TWF2	0	0.514797083	0.562	0.165	0	Monocyte	TWF2
SLC66A2	0	0.514330564	0.47	0.093	0	Monocyte	SLC66A2
RNF181	0	0.5142584	0.601	0.179	0	Monocyte	RNF181
MAP3K3	0	0.514143556	0.518	0.115	0	Monocyte	MAP3K3
SERTAD2	0	0.513907825	0.442	0.099	0	Monocyte	SERTAD2
RNPEP	0	0.512353857	0.428	0.053	0	Monocyte	RNPEP
RRAS	0	0.511714952	0.336	0.042	0	Monocyte	RRAS
HCLS1	0	0.511356997	0.792	0.411	0	Monocyte	HCLS1
RGS18	0	0.510831086	0.376	0.006	0	Monocyte	RGS18
HACD4	0	0.510820926	0.518	0.127	0	Monocyte	HACD4
ARRB1	0	0.510773399	0.412	0.052	0	Monocyte	ARRB1
ATP11A	0	0.510388799	0.417	0.056	0	Monocyte	ATP11A
IMPA2	0	0.50990949	0.342	0.009	0	Monocyte	IMPA2
POLE4	0	0.509532859	0.6	0.204	0	Monocyte	POLE4
RP2	0	0.508913076	0.384	0.035	0	Monocyte	RP2
ZFYVE16	0	0.508859962	0.401	0.067	0	Monocyte	ZFYVE16
SNN	0	0.508405716	0.388	0.047	0	Monocyte	SNN
LIPA	0	0.507890474	0.4	0.078	0	Monocyte	LIPA
PRDX1	0	0.507192019	0.732	0.34	0	Monocyte	PRDX1
ZNF706	0	0.506119794	0.715	0.313	0	Monocyte	ZNF706
REEP5	0	0.505825015	0.675	0.262	0	Monocyte	REEP5
NOTCH1	0	0.50480497	0.358	0.065	0	Monocyte	NOTCH1
SAMSN1	0	0.504760364	0.56	0.266	0	Monocyte	SAMSN1
PSEN1	0	0.504443394	0.442	0.075	0	Monocyte	PSEN1
PPP1R18	0	0.503731511	0.632	0.212	0	Monocyte	PPP1R18
CIITA	0	0.503731067	0.34	0.04	0	Monocyte	CIITA
MYOF	0	0.503062117	0.295	0.002	0	Monocyte	MYOF
TMBIM6	0	0.502693094	0.906	0.603	0	Monocyte	TMBIM6
ABHD5	0	0.502570092	0.438	0.089	0	Monocyte	ABHD5
SP110	0	0.501613076	0.582	0.278	0	Monocyte	SP110
POLR2L	0	0.501242722	0.813	0.42	0	Monocyte	POLR2L
CAPZB	0	0.501083008	0.829	0.452	0	Monocyte	CAPZB
LILRA6	0	0.500511995	0.304	0.003	0	Monocyte	LILRA6
SAMD9L	0	0.500127771	0.363	0.117	0	Monocyte	SAMD9L
ASGR2	0	0.498388002	0.266	0.001	0	Monocyte	ASGR2
PTTG1IP	0	0.497590929	0.489	0.096	0	Monocyte	PTTG1IP
ATP2B1	0	0.497472327	0.7	0.341	0	Monocyte	ATP2B1
CD300A	0	0.497086421	0.491	0.111	0	Monocyte	CD300A
OSBPL11	0	0.496148661	0.443	0.078	0	Monocyte	OSBPL11
PDLIM5	0	0.495824662	0.42	0.066	0	Monocyte	PDLIM5
UBE2D3	0	0.495816164	0.952	0.666	0	Monocyte	UBE2D3
ANP32A	0	0.495436752	0.702	0.295	0	Monocyte	ANP32A
CXXC5	0	0.495341706	0.359	0.077	0	Monocyte	CXXC5
CERT1	0	0.495164749	0.509	0.133	0	Monocyte	CERT1
MARCO	0	0.494553244	0.275	0.001	0	Monocyte	MARCO
CRISPLD2	0	0.494424765	0.263	0.003	0	Monocyte	CRISPLD2
NRG1	0	0.494172119	0.252	0.002	0	Monocyte	NRG1
BAZ2B	0	0.492997528	0.475	0.122	0	Monocyte	BAZ2B
SORT1	0	0.492903489	0.31	0.003	0	Monocyte	SORT1
TLR8	0	0.49259491	0.303	0.001	0	Monocyte	TLR8
TRIOBP	0	0.492082821	0.397	0.053	0	Monocyte	TRIOBP
ATP5F1C	0	0.491481127	0.731	0.338	0	Monocyte	ATP5F1C
RAB34	0	0.491057531	0.337	0.025	0	Monocyte	RAB34
RBX1	0	0.49081604	0.768	0.354	0	Monocyte	RBX1
GAPT	0	0.490678896	0.313	0.018	0	Monocyte	GAPT
BCL3	0	0.490286726	0.446	0.111	0	Monocyte	BCL3
GK	0	0.490068105	0.309	0.016	0	Monocyte	GK
MTPN	0	0.488753439	0.763	0.419	0	Monocyte	MTPN
AGFG1	0	0.488516408	0.53	0.134	0	Monocyte	AGFG1
TMSB10	0	0.487854779	0.998	0.991	0	Monocyte	TMSB10
USP15	0	0.487705892	0.792	0.43	0	Monocyte	USP15
IMPDH1	0	0.487245659	0.417	0.066	0	Monocyte	IMPDH1
ADPGK	0	0.487117937	0.559	0.163	0	Monocyte	ADPGK
CLMN	0	0.487080139	0.286	0.008	0	Monocyte	CLMN
KDM1B	0	0.486793547	0.346	0.025	0	Monocyte	KDM1B
MYADM	0	0.486608169	0.787	0.35	0	Monocyte	MYADM
PABPC4	0	0.485850773	0.651	0.293	0	Monocyte	PABPC4
ACSL4	0	0.485168142	0.415	0.066	0	Monocyte	ACSL4
RAB20	0	0.484910577	0.286	0.005	0	Monocyte	RAB20
RAB24	0	0.484480733	0.379	0.037	0	Monocyte	RAB24
NDUFA13	0	0.484052252	0.882	0.532	0	Monocyte	NDUFA13
MIS18BP1	0	0.483963884	0.561	0.193	0	Monocyte	MIS18BP1
EVI5	0	0.483168745	0.315	0.012	0	Monocyte	EVI5
HHEX	0	0.482815907	0.37	0.035	0	Monocyte	HHEX
NDUFA11	0	0.482298297	0.775	0.375	0	Monocyte	NDUFA11
FOSL2	0	0.481473523	0.592	0.195	0	Monocyte	FOSL2
LRRFIP1	0	0.481460824	0.923	0.59	0	Monocyte	LRRFIP1
NAPRT	0	0.481316326	0.352	0.027	0	Monocyte	NAPRT
IFI44	0	0.480995338	0.397	0.094	0	Monocyte	IFI44
LAIR1	0	0.479559232	0.407	0.078	0	Monocyte	LAIR1
NABP1	0	0.479437333	0.435	0.116	0	Monocyte	NABP1
M6PR	0	0.478735066	0.633	0.245	0	Monocyte	M6PR
CAPZA1	0	0.478734795	0.753	0.354	0	Monocyte	CAPZA1
MSRB2	0	0.478697555	0.334	0.031	0	Monocyte	MSRB2
INSIG1	0	0.478134845	0.379	0.124	0	Monocyte	INSIG1
PRCP	0	0.476846775	0.378	0.05	0	Monocyte	PRCP
HADHB	0	0.476714185	0.529	0.144	0	Monocyte	HADHB
BCKDK	0	0.476465254	0.347	0.025	0	Monocyte	BCKDK
LYPLA1	0	0.475759605	0.506	0.142	0	Monocyte	LYPLA1
FRAT2	0	0.475425476	0.427	0.091	0	Monocyte	FRAT2
KLF10	0	0.475298821	0.536	0.152	0	Monocyte	KLF10
MVP	0	0.47483697	0.469	0.123	0	Monocyte	MVP
ITPRID2	0	0.474766226	0.376	0.046	0	Monocyte	ITPRID2
RASGRP4	0	0.474576731	0.315	0.004	0	Monocyte	RASGRP4
ARHGEF40	0	0.473091592	0.272	0.007	0	Monocyte	ARHGEF40
HIPK3	0	0.47253125	0.514	0.128	0	Monocyte	HIPK3
HPSE	0	0.472502964	0.288	0.014	0	Monocyte	HPSE
METRNL	0	0.472309941	0.672	0.218	0	Monocyte	METRNL
SLC16A6	0	0.471378513	0.272	0.03	0	Monocyte	SLC16A6
CCR2	0	0.471364106	0.254	0.005	0	Monocyte	CCR2
TPD52L2	0	0.471012051	0.414	0.072	0	Monocyte	TPD52L2
TM9SF2	0	0.470773522	0.541	0.142	0	Monocyte	TM9SF2
DUSP3	0	0.470512643	0.302	0.011	0	Monocyte	DUSP3
DOCK8	0	0.470490692	0.637	0.286	0	Monocyte	DOCK8
TSEN34	0	0.470089462	0.399	0.065	0	Monocyte	TSEN34
APOBR	0	0.469726409	0.355	0.038	0	Monocyte	APOBR
CARS2	0	0.469633203	0.44	0.099	0	Monocyte	CARS2
PABPC1	0	0.469561319	0.993	0.904	0	Monocyte	PABPC1
PIM3	0	0.46935516	0.607	0.274	0	Monocyte	PIM3
RNF24	0	0.469146491	0.346	0.047	0	Monocyte	RNF24
SMS	0	0.46908548	0.49	0.122	0	Monocyte	SMS
TRMT1	0	0.467230298	0.403	0.075	0	Monocyte	TRMT1
NPL	0	0.467174649	0.305	0.011	0	Monocyte	NPL
PRR13	0	0.465775802	0.773	0.413	0	Monocyte	PRR13
USP12	0	0.465564623	0.42	0.173	0	Monocyte	USP12
MICOS10	0	0.465148008	0.775	0.378	0	Monocyte	MICOS10
RPS6KA4	0	0.46513186	0.35	0.035	0	Monocyte	RPS6KA4
KCNK6	0	0.464812487	0.313	0.033	0	Monocyte	KCNK6
C20orf27	0	0.464587401	0.403	0.065	0	Monocyte	C20orf27
AGO4	0	0.464260478	0.395	0.062	0	Monocyte	AGO4
OGFR	0	0.461251334	0.51	0.138	0	Monocyte	OGFR
TMEM219	0	0.460944648	0.64	0.242	0	Monocyte	TMEM219
PSMA6	0	0.460823086	0.728	0.336	0	Monocyte	PSMA6
NME2	0	0.458762592	0.884	0.578	0	Monocyte	NME2
APP	0	0.457575676	0.366	0.052	0	Monocyte	APP
CHMP1B	0	0.457540782	0.729	0.349	0	Monocyte	CHMP1B
PFDN5	0	0.457260218	0.988	0.912	0	Monocyte	PFDN5
COX7B	0	0.457216824	0.849	0.49	0	Monocyte	COX7B
ERP44	0	0.456296147	0.565	0.184	0	Monocyte	ERP44
MOB1A	0	0.456093538	0.804	0.418	0	Monocyte	MOB1A
PEA15	0	0.455155704	0.34	0.035	0	Monocyte	PEA15
MGST2	0	0.453942658	0.306	0.011	0	Monocyte	MGST2
CALCOCO2	0	0.453263964	0.548	0.158	0	Monocyte	CALCOCO2
TSPAN4	0	0.452499805	0.292	0.014	0	Monocyte	TSPAN4
PDLIM7	0	0.452233936	0.269	0.013	0	Monocyte	PDLIM7
TMEM165	0	0.452121391	0.51	0.158	0	Monocyte	TMEM165
NDUFS7	0	0.449836315	0.597	0.21	0	Monocyte	NDUFS7
FNIP2	0	0.44917223	0.336	0.044	0	Monocyte	FNIP2
SESTD1	0	0.449082107	0.317	0.021	0	Monocyte	SESTD1
TANK	0	0.449065114	0.634	0.228	0	Monocyte	TANK
SSR3	0	0.448833944	0.624	0.229	0	Monocyte	SSR3
FMNL1	0	0.448519448	0.807	0.402	0	Monocyte	FMNL1
HOMER3	0	0.44847839	0.268	0.006	0	Monocyte	HOMER3
ZSWIM6	0	0.447896867	0.401	0.064	0	Monocyte	ZSWIM6
PDCD6IP	0	0.447579442	0.57	0.177	0	Monocyte	PDCD6IP
CHCHD10	0	0.446024941	0.62	0.253	0	Monocyte	CHCHD10
CNDP2	0	0.44507964	0.421	0.115	0	Monocyte	CNDP2
CTDSP1	0	0.444326462	0.546	0.18	0	Monocyte	CTDSP1
KLF6	0	0.443902466	0.956	0.707	0	Monocyte	KLF6
AHNAK	0	0.443378429	0.894	0.545	0	Monocyte	AHNAK
KIF13A	0	0.442953235	0.281	0.007	0	Monocyte	KIF13A
CTBS	0	0.442838381	0.482	0.128	0	Monocyte	CTBS
NQO2	0	0.441718964	0.346	0.053	0	Monocyte	NQO2
ASAP1	0	0.441550313	0.489	0.127	0	Monocyte	ASAP1
FAM110A	0	0.440736213	0.298	0.035	0	Monocyte	FAM110A
ATP6V0A1	0	0.440609993	0.285	0.019	0	Monocyte	ATP6V0A1
NDUFB1	0	0.44015666	0.765	0.336	0	Monocyte	NDUFB1
SELENOH	0	0.438978084	0.766	0.376	0	Monocyte	SELENOH
IFNAR2	0	0.438851811	0.496	0.135	0	Monocyte	IFNAR2
ATP5MC3	0	0.43879151	0.774	0.42	0	Monocyte	ATP5MC3
UQCRH	0	0.438657856	0.902	0.588	0	Monocyte	UQCRH
FLOT1	0	0.438108973	0.47	0.145	0	Monocyte	FLOT1
H2AFJ	0	0.437842365	0.557	0.184	0	Monocyte	H2AFJ
VPS35	0	0.437080435	0.465	0.137	0	Monocyte	VPS35
CD44	0	0.436087204	0.964	0.725	0	Monocyte	CD44
CX3CR1	0	0.435392081	0.302	0.054	0	Monocyte	CX3CR1
PLEKHB2	0	0.435269339	0.544	0.16	0	Monocyte	PLEKHB2
NCOR2	0	0.434762445	0.427	0.108	0	Monocyte	NCOR2
CR1	0	0.433609591	0.277	0.022	0	Monocyte	CR1
CSGALNACT2	0	0.433334013	0.592	0.211	0	Monocyte	CSGALNACT2
IRF5	0	0.43320291	0.296	0.011	0	Monocyte	IRF5
HADHA	0	0.432838341	0.66	0.269	0	Monocyte	HADHA
PPP1R9B	0	0.43271613	0.402	0.067	0	Monocyte	PPP1R9B
SFT2D1	0	0.432500277	0.511	0.135	0	Monocyte	SFT2D1
ACAA1	0	0.432468113	0.506	0.15	0	Monocyte	ACAA1
CTBP2	0	0.43246059	0.39	0.058	0	Monocyte	CTBP2
CNIH4	0	0.431305318	0.463	0.121	0	Monocyte	CNIH4
PRDX5	0	0.430720269	0.701	0.31	0	Monocyte	PRDX5
TENT5A	0	0.430523818	0.422	0.095	0	Monocyte	TENT5A
PITPNA	0	0.430142596	0.387	0.069	0	Monocyte	PITPNA
TMEM179B	0	0.429628784	0.461	0.119	0	Monocyte	TMEM179B
ARL8B	0	0.429506653	0.49	0.127	0	Monocyte	ARL8B
PTGER2	0	0.429440677	0.39	0.114	0	Monocyte	PTGER2
OAS3	0	0.429167508	0.275	0.032	0	Monocyte	OAS3
RCBTB2	0	0.429153063	0.391	0.074	0	Monocyte	RCBTB2
ACER3	0	0.427988228	0.328	0.038	0	Monocyte	ACER3
FLII	0	0.427732043	0.459	0.107	0	Monocyte	FLII
GPSM3	0	0.427466764	0.89	0.555	0	Monocyte	GPSM3
ATP5PB	0	0.426154952	0.672	0.306	0	Monocyte	ATP5PB
SEC61B	0	0.425459344	0.867	0.497	0	Monocyte	SEC61B
NBPF14	0	0.424730094	0.328	0.038	0	Monocyte	NBPF14
TNFAIP8L2	0	0.424508529	0.292	0.029	0	Monocyte	TNFAIP8L2
ACOT9	0	0.424066732	0.366	0.057	0	Monocyte	ACOT9
FAM214B	0	0.423379998	0.305	0.022	0	Monocyte	FAM214B
PRNP	0	0.422482035	0.53	0.176	0	Monocyte	PRNP
CMIP	0	0.422378834	0.581	0.166	0	Monocyte	CMIP
BNIP2	0	0.422190811	0.693	0.293	0	Monocyte	BNIP2
DICER1	0	0.422071989	0.483	0.146	0	Monocyte	DICER1
P4HB	0	0.421694795	0.686	0.3	0	Monocyte	P4HB
FAM200B	0	0.421544325	0.471	0.147	0	Monocyte	FAM200B
SNAP23	0	0.420811592	0.483	0.143	0	Monocyte	SNAP23
ZDHHC7	0	0.420232445	0.434	0.073	0	Monocyte	ZDHHC7
PTPN18	0	0.420121251	0.522	0.151	0	Monocyte	PTPN18
RUFY3	0	0.420043855	0.366	0.057	0	Monocyte	RUFY3
TIMM8B	0	0.419972607	0.485	0.13	0	Monocyte	TIMM8B
KIAA0513	0	0.419792108	0.284	0.011	0	Monocyte	KIAA0513
RAP1A	0	0.419173688	0.714	0.347	0	Monocyte	RAP1A
YWHAB	0	0.418416873	0.896	0.622	0	Monocyte	YWHAB
RIT1	0	0.418104338	0.461	0.127	0	Monocyte	RIT1
PCMT1	0	0.417432437	0.529	0.183	0	Monocyte	PCMT1
RASGEF1B	0	0.417282596	0.438	0.13	0	Monocyte	RASGEF1B
SPTSSA	0	0.416936716	0.359	0.049	0	Monocyte	SPTSSA
FAM49B	0	0.416527313	0.773	0.38	0	Monocyte	FAM49B
DAPK1	0	0.416481285	0.26	0.005	0	Monocyte	DAPK1
FAR1	0	0.414841266	0.478	0.119	0	Monocyte	FAR1
INPPL1	0	0.414263619	0.347	0.047	0	Monocyte	INPPL1
CCNY	0	0.413276239	0.557	0.196	0	Monocyte	CCNY
SIGLEC14	0	0.412485111	0.265	0.004	0	Monocyte	SIGLEC14
NDUFS6	0	0.412247383	0.668	0.285	0	Monocyte	NDUFS6
SH3BP1	0	0.412181783	0.476	0.137	0	Monocyte	SH3BP1
ATP5F1D	0	0.410813767	0.855	0.509	0	Monocyte	ATP5F1D
ACTN1	0	0.410684178	0.408	0.099	0	Monocyte	ACTN1
HAVCR2	0	0.410646318	0.317	0.033	0	Monocyte	HAVCR2
DDX60L	0	0.410436683	0.369	0.085	0	Monocyte	DDX60L
NAA38	0	0.410417154	0.593	0.214	0	Monocyte	NAA38
SSR1	0	0.408247893	0.558	0.193	0	Monocyte	SSR1
WDFY3	0	0.408238629	0.255	0.002	0	Monocyte	WDFY3
FHL3	0	0.407161304	0.311	0.029	0	Monocyte	FHL3
UNC119	0	0.407122035	0.396	0.083	0	Monocyte	UNC119
ADAP1	0	0.40625624	0.372	0.054	0	Monocyte	ADAP1
PLK3	0	0.405524177	0.522	0.181	0	Monocyte	PLK3
SNF8	0	0.405187008	0.585	0.211	0	Monocyte	SNF8
PLCB2	0	0.405101561	0.398	0.081	0	Monocyte	PLCB2
PHC2	0	0.403881966	0.401	0.087	0	Monocyte	PHC2
CEP170	0	0.403748237	0.365	0.067	0	Monocyte	CEP170
NPTN	0	0.403545795	0.411	0.09	0	Monocyte	NPTN
DENND1A	0	0.403189312	0.312	0.025	0	Monocyte	DENND1A
LFNG	0	0.402544277	0.385	0.078	0	Monocyte	LFNG
TMEM189	0	0.402328727	0.314	0.06	0	Monocyte	TMEM189
FNDC3B	0	0.402215967	0.408	0.095	0	Monocyte	FNDC3B
AKIRIN2	0	0.402087604	0.594	0.209	0	Monocyte	AKIRIN2
MTSS1	0	0.401804056	0.373	0.105	0	Monocyte	MTSS1
TAP1	0	0.401746778	0.465	0.203	0	Monocyte	TAP1
CSRNP1	0	0.401530499	0.569	0.225	0	Monocyte	CSRNP1
AHCYL1	0	0.401335359	0.392	0.088	0	Monocyte	AHCYL1
CD300C	0	0.401332111	0.268	0.002	0	Monocyte	CD300C
IDH3G	0	0.401159239	0.566	0.188	0	Monocyte	IDH3G
PSMB8	0	0.401141998	0.713	0.421	0	Monocyte	PSMB8
UQCRQ	0	0.401048079	0.729	0.345	0	Monocyte	UQCRQ
FUOM	0	0.400751607	0.31	0.041	0	Monocyte	FUOM
TMSB4X	0	0.40008223	0.999	0.995	0	Monocyte	TMSB4X
TRAPPC1	0	0.399283095	0.666	0.304	0	Monocyte	TRAPPC1
ABHD2	0	0.3989484	0.402	0.086	0	Monocyte	ABHD2
SPOPL	0	0.396943532	0.366	0.061	0	Monocyte	SPOPL
P2RX7	0	0.396729112	0.278	0.023	0	Monocyte	P2RX7
TMEM91	0	0.395750389	0.278	0.027	0	Monocyte	TMEM91
STAT6	0	0.395395429	0.499	0.146	0	Monocyte	STAT6
MCOLN1	0	0.395354841	0.328	0.043	0	Monocyte	MCOLN1
TRIM25	0	0.39479668	0.339	0.058	0	Monocyte	TRIM25
TAF10	0	0.394594303	0.734	0.365	0	Monocyte	TAF10
MFSD12	0	0.39440924	0.362	0.064	0	Monocyte	MFSD12
RNF141	0	0.394148576	0.342	0.052	0	Monocyte	RNF141
COX7A2L	0	0.39327957	0.733	0.366	0	Monocyte	COX7A2L
HVCN1	0	0.392990304	0.361	0.05	0	Monocyte	HVCN1
TMED5	0	0.391676389	0.521	0.161	0	Monocyte	TMED5
PNPLA8	0	0.389755146	0.568	0.227	0	Monocyte	PNPLA8
WDR83OS	0	0.389739182	0.761	0.373	0	Monocyte	WDR83OS
LSM6	0	0.3896019	0.55	0.206	0	Monocyte	LSM6
HK1	0	0.388906829	0.407	0.091	0	Monocyte	HK1
ZNF267	0	0.388149737	0.441	0.141	0	Monocyte	ZNF267
TMEM14C	0	0.387831012	0.42	0.108	0	Monocyte	TMEM14C
SNX17	0	0.387802522	0.496	0.182	0	Monocyte	SNX17
SPECC1	0	0.38777189	0.289	0.027	0	Monocyte	SPECC1
VPS29	0	0.387542734	0.645	0.275	0	Monocyte	VPS29
RPN1	0	0.387493649	0.449	0.114	0	Monocyte	RPN1
LSM10	0	0.386990756	0.499	0.155	0	Monocyte	LSM10
BSG	0	0.386666313	0.602	0.221	0	Monocyte	BSG
GIMAP8	0	0.386165123	0.279	0.036	0	Monocyte	GIMAP8
MEF2A	0	0.386078866	0.485	0.129	0	Monocyte	MEF2A
PSMB4	0	0.385587898	0.653	0.268	0	Monocyte	PSMB4
CTDNEP1	0	0.385263579	0.574	0.223	0	Monocyte	CTDNEP1
MAP3K2	0	0.384775342	0.715	0.348	0	Monocyte	MAP3K2
RASSF5	0	0.384505031	0.621	0.28	0	Monocyte	RASSF5
RAB1A	0	0.384074468	0.594	0.203	0	Monocyte	RAB1A
OXA1L	0	0.383997743	0.526	0.171	0	Monocyte	OXA1L
NDUFB3	0	0.383756719	0.54	0.201	0	Monocyte	NDUFB3
CYB5R4	0	0.383679472	0.462	0.113	0	Monocyte	CYB5R4
PRKCB	0	0.383335899	0.673	0.317	0	Monocyte	PRKCB
ERCC1	0	0.382813526	0.4	0.089	0	Monocyte	ERCC1
PTK2B	0	0.382513414	0.529	0.162	0	Monocyte	PTK2B
ABI3	0	0.382472287	0.329	0.082	0	Monocyte	ABI3
CCDC69	0	0.3824168	0.576	0.206	0	Monocyte	CCDC69
MAPK14	0	0.3822086	0.398	0.093	0	Monocyte	MAPK14
HEBP2	0	0.38183323	0.672	0.308	0	Monocyte	HEBP2
HERPUD1	0	0.379335565	0.752	0.382	0	Monocyte	HERPUD1
DOK2	0	0.37920322	0.619	0.265	0	Monocyte	DOK2
GNB1	0	0.378851771	0.728	0.334	0	Monocyte	GNB1
CHMP5	0	0.377913141	0.457	0.142	0	Monocyte	CHMP5
TMEM127	0	0.377713231	0.357	0.058	0	Monocyte	TMEM127
CYFIP1	0	0.377637447	0.274	0.013	0	Monocyte	CYFIP1
SRGAP2	0	0.377516877	0.309	0.035	0	Monocyte	SRGAP2
ARHGEF2	0	0.376916713	0.366	0.073	0	Monocyte	ARHGEF2
MTHFR	0	0.376791308	0.329	0.055	0	Monocyte	MTHFR
SLC27A3	0	0.376405699	0.293	0.031	0	Monocyte	SLC27A3
CCT5	0	0.376189403	0.524	0.193	0	Monocyte	CCT5
HNRNPH2	0	0.376140964	0.486	0.152	0	Monocyte	HNRNPH2
PPP1CA	0	0.376037882	0.693	0.35	0	Monocyte	PPP1CA
GLB1	0	0.374426631	0.299	0.028	0	Monocyte	GLB1
JPT1	0	0.37436373	0.57	0.221	0	Monocyte	JPT1
RYBP	0	0.374362481	0.46	0.147	0	Monocyte	RYBP
SMIM14	0	0.373936345	0.365	0.069	0	Monocyte	SMIM14
ATP5MG	0	0.373768071	0.966	0.8	0	Monocyte	ATP5MG
ZNF516	0	0.373299227	0.262	0.02	0	Monocyte	ZNF516
ILK	0	0.373275346	0.406	0.085	0	Monocyte	ILK
C1orf43	0	0.373260274	0.553	0.197	0	Monocyte	C1orf43
EPN1	0	0.373141826	0.443	0.112	0	Monocyte	EPN1
CYC1	0	0.372690108	0.498	0.154	0	Monocyte	CYC1
C4orf3	0	0.372149571	0.758	0.404	0	Monocyte	C4orf3
SPAG9	0	0.371111465	0.519	0.198	0	Monocyte	SPAG9
STX3	0	0.370966552	0.272	0.026	0	Monocyte	STX3
WDR1	0	0.370320042	0.576	0.222	0	Monocyte	WDR1
NANS	0	0.368908929	0.415	0.081	0	Monocyte	NANS
PEPD	0	0.367980875	0.422	0.118	0	Monocyte	PEPD
APAF1	0	0.367817681	0.305	0.046	0	Monocyte	APAF1
G6PD	0	0.367432067	0.385	0.086	0	Monocyte	G6PD
IL15	0	0.367303532	0.274	0.022	0	Monocyte	IL15
TXNDC17	0	0.367270509	0.512	0.139	0	Monocyte	TXNDC17
ATP5PD	0	0.36623289	0.758	0.387	0	Monocyte	ATP5PD
AZI2	0	0.365916664	0.401	0.099	0	Monocyte	AZI2
RIOK3	0	0.365770163	0.665	0.281	0	Monocyte	RIOK3
YWHAH	0	0.365412323	0.425	0.115	0	Monocyte	YWHAH
MAP3K11	0	0.36523766	0.366	0.07	0	Monocyte	MAP3K11
SLC66A3	0	0.365045362	0.405	0.1	0	Monocyte	SLC66A3
DLEU2	0	0.364749143	0.308	0.049	0	Monocyte	DLEU2
ADAM15	0	0.364561771	0.271	0.024	0	Monocyte	ADAM15
TOLLIP	0	0.364377822	0.356	0.064	0	Monocyte	TOLLIP
SLC43A3	0	0.363932431	0.26	0.013	0	Monocyte	SLC43A3
HDLBP	0	0.36343446	0.39	0.086	0	Monocyte	HDLBP
SERPINB8	0	0.36337225	0.285	0.034	0	Monocyte	SERPINB8
SRSF9	0	0.362641359	0.785	0.432	0	Monocyte	SRSF9
ABR	0	0.362431791	0.331	0.053	0	Monocyte	ABR
STX12	0	0.362284734	0.396	0.091	0	Monocyte	STX12
AP2A1	0	0.36226309	0.365	0.075	0	Monocyte	AP2A1
ITPK1	0	0.360605583	0.332	0.049	0	Monocyte	ITPK1
OSTF1	0	0.360257824	0.647	0.277	0	Monocyte	OSTF1
SOAT1	0	0.359708546	0.354	0.072	0	Monocyte	SOAT1
SH3TC1	0	0.358960043	0.271	0.023	0	Monocyte	SH3TC1
LRRFIP2	0	0.358837495	0.407	0.107	0	Monocyte	LRRFIP2
ARF3	0	0.358777817	0.409	0.095	0	Monocyte	ARF3
PTPN12	0	0.358326682	0.491	0.132	0	Monocyte	PTPN12
FURIN	0	0.358211975	0.356	0.081	0	Monocyte	FURIN
DTX3L	0	0.358101614	0.359	0.094	0	Monocyte	DTX3L
SLCO3A1	0	0.358091821	0.547	0.171	0	Monocyte	SLCO3A1
SPNS1	0	0.356590436	0.378	0.084	0	Monocyte	SPNS1
FUCA2	0	0.356565235	0.291	0.027	0	Monocyte	FUCA2
VAPA	0	0.356124797	0.822	0.471	0	Monocyte	VAPA
PFN1	0	0.355937094	0.977	0.831	0	Monocyte	PFN1
CLTC	0	0.355850068	0.466	0.134	0	Monocyte	CLTC
IFNAR1	0	0.355631706	0.482	0.157	0	Monocyte	IFNAR1
COMMD9	0	0.355198773	0.442	0.113	0	Monocyte	COMMD9
PSTPIP1	0	0.355041906	0.474	0.159	0	Monocyte	PSTPIP1
AP2M1	0	0.354442644	0.638	0.282	0	Monocyte	AP2M1
NEDD8	0	0.353958047	0.777	0.435	0	Monocyte	NEDD8
DHRS4L2	0	0.353834392	0.348	0.068	0	Monocyte	DHRS4L2
COLGALT1	0	0.353820908	0.314	0.042	0	Monocyte	COLGALT1
NDUFA2	0	0.35215432	0.711	0.329	0	Monocyte	NDUFA2
IGFLR1	0	0.352011645	0.455	0.145	0	Monocyte	IGFLR1
ADAM10	0	0.351952833	0.532	0.182	0	Monocyte	ADAM10
PSMD4	0	0.351872194	0.574	0.237	0	Monocyte	PSMD4
MIDN	0	0.3517304	0.781	0.366	0	Monocyte	MIDN
CAPN2	0	0.351265402	0.588	0.242	0	Monocyte	CAPN2
TNIP1	0	0.35013727	0.493	0.183	0	Monocyte	TNIP1
TMEM33	0	0.348945352	0.414	0.107	0	Monocyte	TMEM33
ZNF524	0	0.348765208	0.349	0.076	0	Monocyte	ZNF524
SCARB2	0	0.348699786	0.399	0.091	0	Monocyte	SCARB2
HOOK3	0	0.34865644	0.482	0.154	0	Monocyte	HOOK3
NFKB2	0	0.348338619	0.449	0.152	0	Monocyte	NFKB2
SCLT1	0	0.348294065	0.391	0.096	0	Monocyte	SCLT1
AC100810.1	0	0.348218278	0.298	0.078	0	Monocyte	AC100810.1
RNF135	0	0.347953641	0.274	0.022	0	Monocyte	RNF135
RBMS1	0	0.346950193	0.611	0.27	0	Monocyte	RBMS1
POLK	0	0.34513728	0.364	0.095	0	Monocyte	POLK
SUSD6	0	0.344923339	0.456	0.124	0	Monocyte	SUSD6
NRIP1	0	0.344576425	0.422	0.107	0	Monocyte	NRIP1
TFEB	0	0.343245545	0.305	0.042	0	Monocyte	TFEB
SDHD	0	0.342984594	0.517	0.197	0	Monocyte	SDHD
NAPA	0	0.34240352	0.56	0.191	0	Monocyte	NAPA
PHPT1	0	0.342008512	0.522	0.184	0	Monocyte	PHPT1
FEZ2	0	0.341881064	0.313	0.055	0	Monocyte	FEZ2
DOCK2	0	0.341382635	0.603	0.235	0	Monocyte	DOCK2
TTC7A	0	0.340577103	0.346	0.067	0	Monocyte	TTC7A
TUT7	0	0.340314945	0.432	0.139	0	Monocyte	TUT7
SGK3	0	0.340191967	0.4	0.109	0	Monocyte	SGK3
MKRN1	0	0.340049507	0.571	0.223	0	Monocyte	MKRN1
ZBTB7A	0	0.33970725	0.654	0.328	0	Monocyte	ZBTB7A
PNPLA6	0	0.339054844	0.323	0.054	0	Monocyte	PNPLA6
PSMB2	0	0.338951017	0.531	0.194	0	Monocyte	PSMB2
PSMA7	0	0.338524717	0.865	0.566	0	Monocyte	PSMA7
TOR2A	0	0.338422972	0.304	0.045	0	Monocyte	TOR2A
SLC44A1	0	0.337965505	0.265	0.034	0	Monocyte	SLC44A1
AGTPBP1	0	0.337453809	0.469	0.142	0	Monocyte	AGTPBP1
ORAI3	0	0.336458157	0.286	0.034	0	Monocyte	ORAI3
DNAJC5	0	0.335884831	0.359	0.077	0	Monocyte	DNAJC5
ARRDC1	0	0.33506731	0.379	0.092	0	Monocyte	ARRDC1
ALDOA	0	0.334789956	0.37	0.084	0	Monocyte	ALDOA
ECE1	0	0.33469273	0.303	0.081	0	Monocyte	ECE1
NBEAL2	0	0.334612955	0.43	0.108	0	Monocyte	NBEAL2
ESD	0	0.334408521	0.478	0.164	0	Monocyte	ESD
PFKL	0	0.334031743	0.393	0.099	0	Monocyte	PFKL
ACADVL	0	0.333962227	0.461	0.141	0	Monocyte	ACADVL
DNAJC4	0	0.333839916	0.399	0.107	0	Monocyte	DNAJC4
ATG7	0	0.33378762	0.285	0.037	0	Monocyte	ATG7
USP32	0	0.333404004	0.306	0.045	0	Monocyte	USP32
ERGIC1	0	0.333237077	0.438	0.126	0	Monocyte	ERGIC1
CDK2AP1	0	0.332870225	0.29	0.031	0	Monocyte	CDK2AP1
DIAPH2	0	0.332711799	0.358	0.081	0	Monocyte	DIAPH2
GARS-DT	0	0.332397469	0.381	0.103	0	Monocyte	GARS-DT
DCP2	0	0.332368416	0.524	0.189	0	Monocyte	DCP2
TLE3	0	0.331744473	0.47	0.151	0	Monocyte	TLE3
ABRACL	0	0.331665324	0.613	0.29	0	Monocyte	ABRACL
ZNF787	0	0.331643202	0.324	0.064	0	Monocyte	ZNF787
PURB	0	0.331326646	0.391	0.123	0	Monocyte	PURB
CALM3	0	0.330186686	0.722	0.361	0	Monocyte	CALM3
GALK1	0	0.33016702	0.266	0.026	0	Monocyte	GALK1
MFSD14B	0	0.330136399	0.313	0.053	0	Monocyte	MFSD14B
ANXA11	0	0.330056378	0.672	0.32	0	Monocyte	ANXA11
ECHDC1	0	0.329813559	0.419	0.133	0	Monocyte	ECHDC1
ZNHIT1	0	0.329551742	0.613	0.243	0	Monocyte	ZNHIT1
CBR1	0	0.329413394	0.311	0.058	0	Monocyte	CBR1
NCSTN	0	0.329319118	0.338	0.064	0	Monocyte	NCSTN
LPGAT1	0	0.328434793	0.492	0.159	0	Monocyte	LPGAT1
TBC1D9	0	0.328292723	0.251	0.017	0	Monocyte	TBC1D9
DECR1	0	0.328060166	0.497	0.188	0	Monocyte	DECR1
ESRRA	0	0.327510204	0.308	0.048	0	Monocyte	ESRRA
P2RX4	0	0.327156848	0.314	0.062	0	Monocyte	P2RX4
ANAPC11	0	0.326662053	0.575	0.227	0	Monocyte	ANAPC11
ARHGAP30	0	0.326477156	0.624	0.282	0	Monocyte	ARHGAP30
KDM6B	0	0.3263669	0.663	0.263	0	Monocyte	KDM6B
RRP12	0	0.326256521	0.274	0.04	0	Monocyte	RRP12
RCSD1	0	0.326191913	0.588	0.272	0	Monocyte	RCSD1
TAGAP	0	0.324938476	0.57	0.269	0	Monocyte	TAGAP
CD151	0	0.324527733	0.282	0.04	0	Monocyte	CD151
PIK3R5	0	0.324398425	0.39	0.126	0	Monocyte	PIK3R5
RHOT1	0	0.323815956	0.317	0.06	0	Monocyte	RHOT1
MLKL	0	0.323613434	0.279	0.044	0	Monocyte	MLKL
GSDMD	0	0.322775031	0.448	0.166	0	Monocyte	GSDMD
IER5L	0	0.322390166	0.313	0.119	0	Monocyte	IER5L
SLC36A4	0	0.321948478	0.304	0.063	0	Monocyte	SLC36A4
CD58	0	0.321492257	0.339	0.072	0	Monocyte	CD58
RASSF3	0	0.321323529	0.501	0.168	0	Monocyte	RASSF3
CCDC88B	0	0.3203201	0.428	0.125	0	Monocyte	CCDC88B
TIMM13	0	0.31989692	0.473	0.156	0	Monocyte	TIMM13
SLC38A10	0	0.319558714	0.338	0.074	0	Monocyte	SLC38A10
PSMA5	0	0.319297594	0.567	0.244	0	Monocyte	PSMA5
ARHGDIA	0	0.319048784	0.765	0.413	0	Monocyte	ARHGDIA
GPATCH2L	0	0.319037113	0.445	0.153	0	Monocyte	GPATCH2L
SP1	0	0.31900826	0.343	0.073	0	Monocyte	SP1
STK40	0	0.318529612	0.299	0.054	0	Monocyte	STK40
NHSL2	0	0.318352662	0.253	0.03	0	Monocyte	NHSL2
TBK1	0	0.318324436	0.342	0.088	0	Monocyte	TBK1
WDFY2	0	0.318025962	0.398	0.116	0	Monocyte	WDFY2
SPINT2	0	0.318025693	0.391	0.11	0	Monocyte	SPINT2
SEM1	0	0.317992662	0.683	0.335	0	Monocyte	SEM1
KCNQ1	0	0.317913076	0.266	0.031	0	Monocyte	KCNQ1
ARFGAP3	0	0.317034901	0.431	0.146	0	Monocyte	ARFGAP3
CHCHD5	0	0.316846208	0.442	0.152	0	Monocyte	CHCHD5
AGPAT3	0	0.31664127	0.355	0.079	0	Monocyte	AGPAT3
POLD4	0	0.316591934	0.594	0.273	0	Monocyte	POLD4
CSNK1A1	0	0.316266085	0.762	0.394	0	Monocyte	CSNK1A1
2-Mar	0	0.315764403	0.36	0.091	0	Monocyte	2-Mar
MICU1	0	0.31512671	0.318	0.067	0	Monocyte	MICU1
TNRC18	0	0.31504526	0.355	0.075	0	Monocyte	TNRC18
MGRN1	0	0.314719494	0.344	0.085	0	Monocyte	MGRN1
NUCB1	0	0.314250955	0.505	0.18	0	Monocyte	NUCB1
BAZ1A	0	0.31416428	0.615	0.295	0	Monocyte	BAZ1A
POLR2E	0	0.313545395	0.487	0.168	0	Monocyte	POLR2E
DPEP2	0	0.313464416	0.303	0.059	0	Monocyte	DPEP2
NDUFV3	0	0.313009028	0.388	0.102	0	Monocyte	NDUFV3
ANXA4	0	0.312774318	0.349	0.081	0	Monocyte	ANXA4
B4GALT5	0	0.312627335	0.33	0.064	0	Monocyte	B4GALT5
NT5C2	0	0.31247933	0.335	0.067	0	Monocyte	NT5C2
SDHB	0	0.312073088	0.485	0.17	0	Monocyte	SDHB
CELF1	0	0.311651847	0.55	0.242	0	Monocyte	CELF1
VIM-AS1	0	0.311383381	0.257	0.054	0	Monocyte	VIM-AS1
ME2	0	0.311086074	0.413	0.122	0	Monocyte	ME2
DBI	0	0.310586013	0.782	0.435	0	Monocyte	DBI
LTB4R	0	0.31047028	0.28	0.051	0	Monocyte	LTB4R
BMP2K	0	0.310247685	0.258	0.03	0	Monocyte	BMP2K
ATF5	0	0.309916973	0.289	0.058	0	Monocyte	ATF5
RCOR1	0	0.309793501	0.382	0.09	0	Monocyte	RCOR1
LPCAT1	0	0.309126133	0.377	0.11	0	Monocyte	LPCAT1
A1BG	0	0.307859358	0.385	0.133	0	Monocyte	A1BG
MCRIP2	0	0.307814698	0.304	0.07	0	Monocyte	MCRIP2
RPS6KA1	0	0.307306451	0.392	0.115	0	Monocyte	RPS6KA1
DRAM2	0	0.306938798	0.442	0.144	0	Monocyte	DRAM2
LMO4	0	0.306812624	0.444	0.133	0	Monocyte	LMO4
MTMR14	0	0.306416257	0.448	0.129	0	Monocyte	MTMR14
GYG1	0	0.306341104	0.365	0.087	0	Monocyte	GYG1
PSENEN	0	0.305848945	0.39	0.11	0	Monocyte	PSENEN
FRY	0	0.305658781	0.256	0.037	0	Monocyte	FRY
LAMTOR5	0	0.305129711	0.654	0.314	0	Monocyte	LAMTOR5
CCPG1	0	0.304443014	0.428	0.135	0	Monocyte	CCPG1
UBE2E1	0	0.304371887	0.388	0.108	0	Monocyte	UBE2E1
TFDP1	0	0.304233878	0.309	0.089	0	Monocyte	TFDP1
ARL8A	0	0.303745901	0.427	0.124	0	Monocyte	ARL8A
MOB3A	0	0.303313845	0.537	0.163	0	Monocyte	MOB3A
SLC25A24	0	0.303289893	0.334	0.067	0	Monocyte	SLC25A24
EIF6	0	0.302831788	0.483	0.184	0	Monocyte	EIF6
GRHPR	0	0.302707293	0.399	0.123	0	Monocyte	GRHPR
SLC12A9	0	0.302382775	0.303	0.055	0	Monocyte	SLC12A9
CMTM7	0	0.301951508	0.401	0.121	0	Monocyte	CMTM7
YPEL2	0	0.301600931	0.349	0.095	0	Monocyte	YPEL2
TET3	0	0.301136274	0.319	0.059	0	Monocyte	TET3
UQCR10	0	0.301118629	0.791	0.453	0	Monocyte	UQCR10
PLIN2	0	0.301098314	0.403	0.157	0	Monocyte	PLIN2
NDUFA7	0	0.300315919	0.493	0.184	0	Monocyte	NDUFA7
DEF8	0	0.300187392	0.324	0.074	0	Monocyte	DEF8
XRN2	0	0.299833213	0.671	0.319	0	Monocyte	XRN2
ZBTB7B	0	0.299482223	0.278	0.042	0	Monocyte	ZBTB7B
TPMT	0	0.299400486	0.33	0.069	0	Monocyte	TPMT
TMEM258	0	0.298527476	0.782	0.422	0	Monocyte	TMEM258
TGOLN2	0	0.298518198	0.718	0.383	0	Monocyte	TGOLN2
SQSTM1	0	0.29843783	0.756	0.388	0	Monocyte	SQSTM1
SND1	0	0.298434739	0.367	0.097	0	Monocyte	SND1
NFE2L2	0	0.298344584	0.613	0.274	0	Monocyte	NFE2L2
PARVB	0	0.298336583	0.264	0.029	0	Monocyte	PARVB
SLC20A1	0	0.297704143	0.431	0.166	0	Monocyte	SLC20A1
ADIPOR1	0	0.297244785	0.405	0.112	0	Monocyte	ADIPOR1
CMTM3	0	0.296991346	0.415	0.138	0	Monocyte	CMTM3
BCKDHA	0	0.296901787	0.328	0.072	0	Monocyte	BCKDHA
GMIP	0	0.29669924	0.318	0.068	0	Monocyte	GMIP
VPS28	0	0.296434752	0.714	0.367	0	Monocyte	VPS28
NKIRAS2	0	0.296133764	0.278	0.044	0	Monocyte	NKIRAS2
ATP5PF	0	0.294641645	0.738	0.406	0	Monocyte	ATP5PF
RTF2	0	0.293959881	0.515	0.195	0	Monocyte	RTF2
IPMK	0	0.29383977	0.251	0.032	0	Monocyte	IPMK
CIAO2A	0	0.293779972	0.37	0.097	0	Monocyte	CIAO2A
TIMM17B	0	0.293492937	0.378	0.104	0	Monocyte	TIMM17B
EIF4E3	0	0.293459545	0.416	0.134	0	Monocyte	EIF4E3
NDUFB10	0	0.292781744	0.699	0.345	0	Monocyte	NDUFB10
TLR1	0	0.292394985	0.255	0.031	0	Monocyte	TLR1
DNTTIP1	0	0.292319494	0.278	0.042	0	Monocyte	DNTTIP1
MPDU1	0	0.291709179	0.297	0.058	0	Monocyte	MPDU1
SLC30A1	0	0.291576513	0.296	0.095	0	Monocyte	SLC30A1
ADAM8	0	0.291369767	0.377	0.132	0	Monocyte	ADAM8
CBWD1	0	0.290509359	0.34	0.082	0	Monocyte	CBWD1
USP4	0	0.290452258	0.386	0.11	0	Monocyte	USP4
DNAJB12	0	0.290040097	0.384	0.103	0	Monocyte	DNAJB12
TUBGCP2	0	0.289634024	0.443	0.143	0	Monocyte	TUBGCP2
ARF4	0	0.289622555	0.532	0.194	0	Monocyte	ARF4
SSH1	0	0.288504613	0.271	0.07	0	Monocyte	SSH1
FRAT1	0	0.288306096	0.312	0.079	0	Monocyte	FRAT1
CD46	0	0.287650036	0.643	0.296	0	Monocyte	CD46
AURKAIP1	0	0.287137217	0.667	0.318	0	Monocyte	AURKAIP1
NPEPL1	0	0.286795314	0.298	0.057	0	Monocyte	NPEPL1
BAG1	0	0.285983506	0.538	0.21	0	Monocyte	BAG1
PPP1R15B	0	0.285505501	0.563	0.21	0	Monocyte	PPP1R15B
ADGRE5	0	0.285284603	0.725	0.386	0	Monocyte	ADGRE5
CPD	0	0.284957077	0.355	0.093	0	Monocyte	CPD
DDAH2	0	0.283920481	0.274	0.051	0	Monocyte	DDAH2
NUP62	0	0.28376834	0.334	0.086	0	Monocyte	NUP62
ETHE1	0	0.283106105	0.369	0.118	0	Monocyte	ETHE1
SLC25A11	0	0.282211238	0.337	0.088	0	Monocyte	SLC25A11
RER1	0	0.28081737	0.557	0.229	0	Monocyte	RER1
PELI1	0	0.280736445	0.477	0.177	0	Monocyte	PELI1
MPST	0	0.280662061	0.272	0.048	0	Monocyte	MPST
PPFIA1	0	0.280593909	0.294	0.066	0	Monocyte	PPFIA1
FLI1	0	0.280102084	0.421	0.136	0	Monocyte	FLI1
RBIS	0	0.278929932	0.682	0.347	0	Monocyte	RBIS
NFIC	0	0.278120999	0.376	0.107	0	Monocyte	NFIC
ITGAE	0	0.277418787	0.421	0.153	0	Monocyte	ITGAE
MMP24OS	0	0.277225811	0.509	0.195	0	Monocyte	MMP24OS
MGST3	0	0.276299469	0.535	0.237	0	Monocyte	MGST3
IRF2	0	0.275973209	0.412	0.152	0	Monocyte	IRF2
ARPC1A	0	0.275846384	0.328	0.08	0	Monocyte	ARPC1A
UQCRC2	0	0.275496441	0.549	0.239	0	Monocyte	UQCRC2
MLX	0	0.275379556	0.378	0.11	0	Monocyte	MLX
LRPAP1	0	0.274792581	0.612	0.289	0	Monocyte	LRPAP1
SELPLG	0	0.274694481	0.468	0.192	0	Monocyte	SELPLG
VMA21	0	0.274650044	0.446	0.143	0	Monocyte	VMA21
YWHAG	0	0.274162322	0.312	0.069	0	Monocyte	YWHAG
LDLR	0	0.273988027	0.313	0.081	0	Monocyte	LDLR
SIDT2	0	0.273229285	0.269	0.046	0	Monocyte	SIDT2
SASH3	0	0.27310258	0.434	0.135	0	Monocyte	SASH3
GIT2	0	0.273101792	0.416	0.133	0	Monocyte	GIT2
BANF1	0	0.272897611	0.497	0.203	0	Monocyte	BANF1
Z93241.1	0	0.272887208	0.324	0.109	0	Monocyte	Z93241.1
TMEM30A	0	0.272037095	0.397	0.129	0	Monocyte	TMEM30A
RREB1	0	0.271463169	0.347	0.088	0	Monocyte	RREB1
IGFBP7	0	0.271338069	0.311	0.039	0	Monocyte	IGFBP7
FKBP8	0	0.271236845	0.661	0.333	0	Monocyte	FKBP8
WDFY1	0	0.270020553	0.373	0.109	0	Monocyte	WDFY1
CPEB4	0	0.269013539	0.394	0.112	0	Monocyte	CPEB4
RAB8A	0	0.268922371	0.546	0.24	0	Monocyte	RAB8A
JMJD1C	0	0.268737311	0.789	0.432	0	Monocyte	JMJD1C
TNFRSF10B	0	0.268425379	0.267	0.045	0	Monocyte	TNFRSF10B
DNAJC15	0	0.268011389	0.551	0.229	0	Monocyte	DNAJC15
EIF4EBP2	0	0.267548173	0.447	0.148	0	Monocyte	EIF4EBP2
TMEM167B	0	0.267414979	0.406	0.132	0	Monocyte	TMEM167B
ADCY7	0	0.26724829	0.4	0.111	0	Monocyte	ADCY7
CPQ	0	0.265747317	0.309	0.069	0	Monocyte	CPQ
TUFM	0	0.265708119	0.614	0.291	0	Monocyte	TUFM
COPB2	0	0.265644229	0.301	0.077	0	Monocyte	COPB2
CLCN7	0	0.265203014	0.303	0.063	0	Monocyte	CLCN7
PTRHD1	0	0.26516641	0.451	0.163	0	Monocyte	PTRHD1
FNIP1	0	0.265142846	0.501	0.205	0	Monocyte	FNIP1
JOSD2	0	0.264645032	0.331	0.086	0	Monocyte	JOSD2
CRK	0	0.264249056	0.283	0.061	0	Monocyte	CRK
YIPF3	0	0.264048057	0.376	0.112	0	Monocyte	YIPF3
NBPF19	0	0.263611555	0.38	0.116	0	Monocyte	NBPF19
NDUFB7	0	0.26327744	0.712	0.355	0	Monocyte	NDUFB7
RFLNB	0	0.262763447	0.371	0.141	0	Monocyte	RFLNB
SMIM7	0	0.26255124	0.461	0.178	0	Monocyte	SMIM7
IFIT3	0	0.26241942	0.343	0.087	0	Monocyte	IFIT3
TYK2	0	0.261130496	0.315	0.07	0	Monocyte	TYK2
GLTP	0	0.2610193	0.529	0.199	0	Monocyte	GLTP
LASP1	0	0.261011122	0.479	0.152	0	Monocyte	LASP1
ECHS1	0	0.260940673	0.4	0.132	0	Monocyte	ECHS1
FIBP	0	0.260183777	0.425	0.141	0	Monocyte	FIBP
UBE2W	0	0.2599818	0.312	0.077	0	Monocyte	UBE2W
TRIM22	0	0.259759271	0.563	0.285	0	Monocyte	TRIM22
TACC1	0	0.259173171	0.61	0.27	0	Monocyte	TACC1
MTHFD2	0	0.258322314	0.327	0.077	0	Monocyte	MTHFD2
BCAP31	0	0.257660015	0.557	0.256	0	Monocyte	BCAP31
PIK3CB	0	0.256985705	0.25	0.047	0	Monocyte	PIK3CB
ZFAND3	0	0.25616485	0.387	0.114	0	Monocyte	ZFAND3
TBC1D1	0	0.256022812	0.365	0.101	0	Monocyte	TBC1D1
MYO15B	0	0.255794521	0.25	0.04	0	Monocyte	MYO15B
DUSP22	0	0.255688467	0.341	0.089	0	Monocyte	DUSP22
TM9SF4	0	0.25566551	0.297	0.062	0	Monocyte	TM9SF4
HMGA1	0	0.255665129	0.458	0.191	0	Monocyte	HMGA1
RABGEF1	0	0.255395098	0.271	0.071	0	Monocyte	RABGEF1
RAB27A	0	0.254890984	0.416	0.164	0	Monocyte	RAB27A
LAMP1	0	0.254621109	0.613	0.296	0	Monocyte	LAMP1
TSG101	0	0.254180374	0.379	0.111	0	Monocyte	TSG101
GHITM	0	0.253962598	0.632	0.326	0	Monocyte	GHITM
DCAF7	0	0.253779859	0.343	0.108	0	Monocyte	DCAF7
DDT	0	0.253640445	0.688	0.354	0	Monocyte	DDT
GUSB	0	0.253461989	0.336	0.088	0	Monocyte	GUSB
KCNAB2	0	0.253407955	0.476	0.187	0	Monocyte	KCNAB2
GIMAP1	0	0.252579276	0.502	0.233	0	Monocyte	GIMAP1
AC245014.3	0	0.251392241	0.303	0.089	0	Monocyte	AC245014.3
MIIP	0	0.25099941	0.279	0.062	0	Monocyte	MIIP
HELZ2	0	0.250817738	0.253	0.058	0	Monocyte	HELZ2
SNAP29	0	0.250696722	0.342	0.083	0	Monocyte	SNAP29
FAM91A1	0	0.250652539	0.392	0.118	0	Monocyte	FAM91A1
IQSEC1	0	0.250258433	0.522	0.187	0	Monocyte	IQSEC1
DYNLL1	4.61E-301	0.251720336	0.676	0.372	1.69E-296	Monocyte	DYNLL1
PSMA2	1.34E-298	0.277726253	0.698	0.385	4.89E-294	Monocyte	PSMA2
MT-ND1	6.82E-286	0.376099475	0.999	0.987	2.49E-281	Monocyte	MT-ND1
SELL	1.45E-280	0.30012453	0.574	0.304	5.31E-276	Monocyte	SELL
IRF2BP2	1.71E-279	0.292372717	0.78	0.453	6.27E-275	Monocyte	IRF2BP2
PSMB1	1.18E-277	0.28994356	0.8	0.495	4.31E-273	Monocyte	PSMB1
MARCKSL1	3.47E-277	0.618742111	0.493	0.271	1.27E-272	Monocyte	MARCKSL1
SLC2A3	9.84E-276	0.472002859	0.64	0.383	3.60E-271	Monocyte	SLC2A3
PPP1R15A	1.24E-274	0.302491835	0.916	0.607	4.55E-270	Monocyte	PPP1R15A
ATP5F1A	1.09E-273	0.257242685	0.66	0.366	3.99E-269	Monocyte	ATP5F1A
ARF1	5.51E-269	0.252754955	0.835	0.526	2.02E-264	Monocyte	ARF1
ERP29	2.03E-268	0.317438837	0.868	0.551	7.42E-264	Monocyte	ERP29
UCP2	6.81E-267	0.336970515	0.612	0.349	2.49E-262	Monocyte	UCP2
TPM3	1.65E-262	0.292244584	0.922	0.702	6.04E-258	Monocyte	TPM3
UBL5	5.73E-262	0.272354419	0.882	0.577	2.10E-257	Monocyte	UBL5
MAP1LC3B	1.56E-254	0.295035047	0.797	0.481	5.72E-250	Monocyte	MAP1LC3B
CNBP	1.85E-234	0.316858448	0.834	0.563	6.79E-230	Monocyte	CNBP
MT2A	9.31E-231	1.793360337	0.681	0.46	3.41E-226	Monocyte	MT2A
DNTTIP2	9.05E-229	0.296605068	0.567	0.312	3.31E-224	Monocyte	DNTTIP2
COX4I1	1.41E-218	0.288773961	0.977	0.866	5.17E-214	Monocyte	COX4I1
CCNL1	3.33E-217	0.263161499	0.957	0.754	1.22E-212	Monocyte	CCNL1
H1FX	5.55E-215	0.330643064	0.714	0.436	2.03E-210	Monocyte	H1FX
YBX1	2.54E-209	0.333423438	0.95	0.823	9.30E-205	Monocyte	YBX1
MT-CO2	4.29E-205	0.25642706	0.999	0.998	1.57E-200	Monocyte	MT-CO2
IRF1	7.39E-203	0.452014037	0.832	0.638	2.71E-198	Monocyte	IRF1
MT-ND4	4.03E-200	0.3059083	0.999	0.985	1.48E-195	Monocyte	MT-ND4
AL118516.1	1.18E-194	0.44574294	0.376	0.206	4.34E-190	Monocyte	AL118516.1
EIF3K	4.78E-192	0.276864128	0.938	0.72	1.75E-187	Monocyte	EIF3K
TUBA1A	3.29E-182	0.367312916	0.725	0.504	1.20E-177	Monocyte	TUBA1A
GBP5	3.58E-177	0.388810246	0.415	0.236	1.31E-172	Monocyte	GBP5
GPR183	2.41E-176	0.917498361	0.429	0.288	8.81E-172	Monocyte	GPR183
NFKBIA	4.04E-131	0.478955317	0.938	0.764	1.48E-126	Monocyte	NFKBIA
FCGR3A	2.81E-70	0.674987301	0.257	0.164	1.03E-65	Monocyte	FCGR3A
GADD45B	2.18E-63	0.266977143	0.712	0.538	7.98E-59	Monocyte	GADD45B
PLAC8	8.00E-62	0.263754144	0.609	0.468	2.93E-57	Monocyte	PLAC8
MT1X	3.37E-14	1.563136809	0.362	0.313	1.23E-09	Monocyte	MT1X
GNLY	0	3.362806035	0.972	0.254	0	NK	GNLY
NKG7	0	2.408226485	0.989	0.354	0	NK	NKG7
GZMB	0	2.374747654	0.806	0.149	0	NK	GZMB
PRF1	0	2.222296885	0.73	0.151	0	NK	PRF1
FGFBP2	0	2.086283667	0.762	0.176	0	NK	FGFBP2
KLRF1	0	2.05631739	0.646	0.044	0	NK	KLRF1
KLRD1	0	2.021382413	0.806	0.154	0	NK	KLRD1
CST7	0	2.018372338	0.89	0.269	0	NK	CST7
CTSW	0	1.990207431	0.804	0.251	0	NK	CTSW
SPON2	0	1.974384438	0.581	0.104	0	NK	SPON2
GZMA	0	1.936425051	0.796	0.223	0	NK	GZMA
CMC1	0	1.88327142	0.632	0.194	0	NK	CMC1
CCL4	0	1.861860264	0.654	0.184	0	NK	CCL4
HOPX	0	1.742590902	0.677	0.167	0	NK	HOPX
KLRB1	0	1.735983788	0.736	0.199	0	NK	KLRB1
CD247	0	1.732869553	0.833	0.387	0	NK	CD247
CCL5	0	1.677123694	0.916	0.386	0	NK	CCL5
TRDC	0	1.646513137	0.616	0.07	0	NK	TRDC
GZMH	0	1.639875925	0.728	0.202	0	NK	GZMH
FCGR3A1	0	1.615752824	0.61	0.114	0	NK	FCGR3A
CLIC3	0	1.610219508	0.461	0.058	0	NK	CLIC3
CCL31	0	1.465385448	0.299	0.114	0	NK	CCL3
CD7	0	1.450583457	0.728	0.345	0	NK	CD7
IL2RB	0	1.414851996	0.507	0.1	0	NK	IL2RB
KLRC3	0	1.366837218	0.412	0.035	0	NK	KLRC3
KLRC2	0	1.353319108	0.303	0.02	0	NK	KLRC2
EFHD21	0	1.350089537	0.869	0.468	0	NK	EFHD2
IFITM2	0	1.325627803	0.868	0.591	0	NK	IFITM2
GZMM	0	1.319169536	0.763	0.369	0	NK	GZMM
ABHD17A	0	1.285011263	0.755	0.427	0	NK	ABHD17A
MATK	0	1.253207307	0.557	0.136	0	NK	MATK
XCL2	0	1.218409722	0.333	0.039	0	NK	XCL2
METRNL1	0	1.145892369	0.587	0.232	0	NK	METRNL
DUSP2	0	1.119943559	0.645	0.381	0	NK	DUSP2
SYNE1	0	1.109675595	0.657	0.3	0	NK	SYNE1
IFITM1	0	1.086840899	0.688	0.373	0	NK	IFITM1
LAIR2	0	1.077735135	0.314	0.055	0	NK	LAIR2
HCST	0	1.076773746	0.87	0.664	0	NK	HCST
C1orf21	0	1.047288118	0.462	0.099	0	NK	C1orf21
ADGRG1	0	1.041783813	0.407	0.083	0	NK	ADGRG1
S1PR5	0	1.036017401	0.401	0.063	0	NK	S1PR5
C12orf75	0	1.031405466	0.623	0.26	0	NK	C12orf75
KLRK1	0	1.029515737	0.543	0.175	0	NK	KLRK1
RUNX3	0	1.021399939	0.781	0.468	0	NK	RUNX3
SAMD3	0	1.006046622	0.53	0.185	0	NK	SAMD3
ARL4C	0	0.994846756	0.898	0.667	0	NK	ARL4C
CEP78	0	0.987416055	0.401	0.101	0	NK	CEP78
APMAP	0	0.984374014	0.465	0.166	0	NK	APMAP
ITGB21	0	0.969037784	0.76	0.501	0	NK	ITGB2
ID2	0	0.940953904	0.797	0.505	0	NK	ID2
PLAC81	0	0.932832009	0.684	0.458	0	NK	PLAC8
CD631	0	0.930098211	0.666	0.373	0	NK	CD63
CD160	0	0.925672842	0.291	0.034	0	NK	CD160
AC092821.3	0	0.924548454	0.421	0.177	0	NK	AC092821.3
GNG2	0	0.899004252	0.605	0.351	0	NK	GNG2
PYHIN1	0	0.895975019	0.445	0.158	0	NK	PYHIN1
CD81	0	0.891870471	0.672	0.426	0	NK	CD81
FCRL6	0	0.880950781	0.341	0.063	0	NK	FCRL6
ZEB21	0	0.879882454	0.702	0.355	0	NK	ZEB2
GNPTAB	0	0.872181297	0.454	0.21	0	NK	GNPTAB
LITAF	0	0.866870089	0.745	0.532	0	NK	LITAF
ARPC5L	0	0.866410819	0.538	0.276	0	NK	ARPC5L
BHLHE40	0	0.864756545	0.53	0.287	0	NK	BHLHE40
TTC38	0	0.859283697	0.318	0.052	0	NK	TTC38
SYNGR1	0	0.841714566	0.289	0.055	0	NK	SYNGR1
SYTL3	0	0.84034397	0.465	0.191	0	NK	SYTL3
ITGAL	0	0.83374591	0.57	0.315	0	NK	ITGAL
TFDP2	0	0.831400055	0.409	0.157	0	NK	TFDP2
HLA-A	0	0.829313519	0.986	0.959	0	NK	HLA-A
AKNA	0	0.826473169	0.601	0.371	0	NK	AKNA
TGFBR3	0	0.822873523	0.403	0.131	0	NK	TGFBR3
PTPN121	0	0.818157831	0.373	0.151	0	NK	PTPN12
PRSS23	0	0.817780505	0.296	0.051	0	NK	PRSS23
NCR3	0	0.817449508	0.337	0.082	0	NK	NCR3
TBX21	0	0.81717173	0.36	0.095	0	NK	TBX21
SH2D2A	0	0.804860724	0.337	0.092	0	NK	SH2D2A
CYBA1	0	0.800798632	0.911	0.752	0	NK	CYBA
RHOC	0	0.796615744	0.361	0.115	0	NK	RHOC
HSH2D	0	0.794812993	0.337	0.12	0	NK	HSH2D
CHST12	0	0.790618376	0.379	0.129	0	NK	CHST12
MYBL1	0	0.785922895	0.4	0.145	0	NK	MYBL1
DSTN	0	0.782969212	0.55	0.349	0	NK	DSTN
MCTP2	0	0.78190025	0.324	0.075	0	NK	MCTP2
HLA-C	0	0.778535958	0.988	0.948	0	NK	HLA-C
ARHGAP9	0	0.775514805	0.436	0.24	0	NK	ARHGAP9
UBB	0	0.767407734	0.93	0.84	0	NK	UBB
PAXX	0	0.76679206	0.604	0.393	0	NK	PAXX
GK5	0	0.764598148	0.297	0.09	0	NK	GK5
GTF3C1	0	0.759183659	0.329	0.115	0	NK	GTF3C1
SUN2	0	0.749223146	0.593	0.396	0	NK	SUN2
AUTS2	0	0.749086381	0.308	0.096	0	NK	AUTS2
APOBEC3G	0	0.746572771	0.413	0.208	0	NK	APOBEC3G
FOSL21	0	0.74656098	0.427	0.221	0	NK	FOSL2
TXK	0	0.743639045	0.347	0.134	0	NK	TXK
TCF25	0	0.729487885	0.752	0.6	0	NK	TCF25
MAP3K81	0	0.727800096	0.471	0.225	0	NK	MAP3K8
HLA-B	0	0.727214829	0.996	0.984	0	NK	HLA-B
IER2	0	0.727009866	0.874	0.741	0	NK	IER2
ACTN4	0	0.720364916	0.454	0.243	0	NK	ACTN4
DDIT4	0	0.716988362	0.533	0.338	0	NK	DDIT4
TGFB1	0	0.709683054	0.768	0.583	0	NK	TGFB1
JAK1	0	0.708982611	0.768	0.644	0	NK	JAK1
TPST2	0	0.694609267	0.356	0.144	0	NK	TPST2
IL2RG	0	0.685851188	0.643	0.461	0	NK	IL2RG
HLA-F	0	0.68305448	0.692	0.562	0	NK	HLA-F
FLNA	0	0.68287359	0.757	0.555	0	NK	FLNA
HLA-E	0	0.682432248	0.973	0.927	0	NK	HLA-E
B2M	0	0.680046378	1	0.999	0	NK	B2M
ZAP70	0	0.67881701	0.405	0.197	0	NK	ZAP70
BIN2	0	0.671517577	0.611	0.443	0	NK	BIN2
TYROBP1	0	0.670719126	0.75	0.227	0	NK	TYROBP
PTPN7	0	0.666749278	0.426	0.223	0	NK	PTPN7
DBI1	0	0.66510948	0.623	0.46	0	NK	DBI
CTSC1	0	0.664647362	0.505	0.316	0	NK	CTSC
LINC01871	0	0.66335241	0.33	0.122	0	NK	LINC01871
RASSF1	0	0.656322881	0.381	0.191	0	NK	RASSF1
PRKCH	0	0.656082205	0.48	0.277	0	NK	PRKCH
CD300A1	0	0.651082267	0.307	0.139	0	NK	CD300A
PTPN4	0	0.647519447	0.42	0.215	0	NK	PTPN4
STAT4	0	0.644387326	0.412	0.2	0	NK	STAT4
SEPTIN7	0	0.643140508	0.799	0.685	0	NK	SEPTIN7
MYL12A	0	0.643046755	0.828	0.748	0	NK	MYL12A
SLA2	0	0.642877301	0.251	0.084	0	NK	SLA2
SLC15A4	0	0.638552223	0.252	0.089	0	NK	SLC15A4
SYNE21	0	0.634491631	0.689	0.45	0	NK	SYNE2
PFN11	0	0.630798599	0.917	0.84	0	NK	PFN1
CD99	0	0.630371418	0.711	0.527	0	NK	CD99
TSEN54	0	0.623850429	0.34	0.134	0	NK	TSEN54
MYO1F1	0	0.615765265	0.53	0.31	0	NK	MYO1F
RAP1B	0	0.615464274	0.761	0.641	0	NK	RAP1B
PLAAT3	0	0.611416959	0.288	0.088	0	NK	PLAAT3
ARPC21	0	0.60557688	0.86	0.767	0	NK	ARPC2
PPP2R5C1	0	0.597667074	0.783	0.641	0	NK	PPP2R5C
MVD	0	0.590878359	0.255	0.1	0	NK	MVD
PLEKHF1	0	0.567637069	0.251	0.074	0	NK	PLEKHF1
CTSD1	0	0.563241234	0.54	0.316	0	NK	CTSD
CFL11	0	0.508719342	0.91	0.847	0	NK	CFL1
CALM11	0	0.476570312	0.976	0.953	0	NK	CALM1
TMSB4X1	0	0.302634611	0.999	0.995	0	NK	TMSB4X
PLEK1	1.20E-307	0.570725271	0.469	0.256	4.41E-303	NK	PLEK
DOK21	4.35E-306	0.662790231	0.474	0.288	1.59E-301	NK	DOK2
PIP4K2A	2.00E-305	0.656889508	0.521	0.338	7.33E-301	NK	PIP4K2A
LYAR1	5.19E-302	0.589528153	0.493	0.284	1.90E-297	NK	LYAR
FYN	3.26E-295	0.603485714	0.655	0.49	1.19E-290	NK	FYN
RAC2	1.35E-292	0.664061827	0.687	0.562	4.92E-288	NK	RAC2
TRBC11	1.46E-291	0.403379273	0.611	0.369	5.33E-287	NK	TRBC1
PLAAT4	1.71E-291	0.655131366	0.629	0.473	6.25E-287	NK	PLAAT4
MYL61	6.11E-291	0.484778472	0.835	0.748	2.24E-286	NK	MYL6
PTPN22	4.26E-290	0.555335415	0.324	0.155	1.56E-285	NK	PTPN22
SRGN1	5.97E-288	0.279501401	0.918	0.755	2.18E-283	NK	SRGN
ITGAM1	1.45E-287	0.565651941	0.294	0.133	5.31E-283	NK	ITGAM
CEMIP2	1.10E-286	0.649769124	0.502	0.314	4.03E-282	NK	CEMIP2
LPCAT11	4.43E-284	0.592004141	0.279	0.125	1.62E-279	NK	LPCAT1
DIP2A	2.07E-281	0.629331437	0.369	0.194	7.59E-277	NK	DIP2A
C5orf56	3.40E-278	0.607203684	0.36	0.192	1.24E-273	NK	C5orf56
NDUFB71	4.75E-278	0.630369925	0.535	0.382	1.74E-273	NK	NDUFB7
RNF213	7.62E-278	0.608824805	0.721	0.578	2.79E-273	NK	RNF213
MBP	7.18E-277	0.621075784	0.613	0.453	2.63E-272	NK	MBP
UBE2F	5.60E-276	0.61670692	0.316	0.16	2.05E-271	NK	UBE2F
WIPF1	7.95E-275	0.609216001	0.598	0.438	2.91E-270	NK	WIPF1
MSN1	3.55E-274	0.621836046	0.661	0.507	1.30E-269	NK	MSN
MT2A1	4.04E-274	0.720750578	0.63	0.469	1.48E-269	NK	MT2A
HMGB1	4.52E-269	0.420626364	0.927	0.891	1.66E-264	NK	HMGB1
PIK3R1	1.27E-265	0.675896121	0.64	0.488	4.66E-261	NK	PIK3R1
CLIC11	7.22E-260	0.577999298	0.68	0.515	2.64E-255	NK	CLIC1
SPN	6.81E-259	0.609525692	0.387	0.222	2.49E-254	NK	SPN
MALAT11	2.07E-255	0.278372382	1	1	7.56E-251	NK	MALAT1
RNF166	1.96E-249	0.600050847	0.527	0.363	7.18E-245	NK	RNF166
PLCG2	2.97E-248	0.630826558	0.35	0.191	1.09E-243	NK	PLCG2
GPR65	9.74E-242	0.581090842	0.349	0.194	3.57E-237	NK	GPR65
DHRS7	1.38E-238	0.630661375	0.467	0.318	5.05E-234	NK	DHRS7
SSBP3	7.41E-236	0.552382898	0.339	0.184	2.71E-231	NK	SSBP3
MTRNR2L12	2.04E-234	0.662792336	0.561	0.408	7.46E-230	NK	MTRNR2L12
IGF2R	3.68E-234	0.616912551	0.334	0.182	1.35E-229	NK	IGF2R
SLC9A3R1	2.28E-233	0.602712381	0.446	0.286	8.33E-229	NK	SLC9A3R1
RBM39	7.15E-231	0.446711466	0.924	0.887	2.62E-226	NK	RBM39
MAFF1	1.11E-229	0.635369888	0.252	0.115	4.07E-225	NK	MAFF
MRPL10	3.70E-228	0.553287072	0.316	0.167	1.35E-223	NK	MRPL10
CLEC2B	7.72E-227	0.552791138	0.611	0.464	2.83E-222	NK	CLEC2B
KLRG1	1.65E-221	0.467623669	0.302	0.148	6.03E-217	NK	KLRG1
PTPRE1	3.25E-217	0.565386175	0.462	0.287	1.19E-212	NK	PTPRE
SKAP11	4.78E-217	0.513124924	0.441	0.276	1.75E-212	NK	SKAP1
ANXA6	7.01E-217	0.557828987	0.43	0.281	2.57E-212	NK	ANXA6
AL627171.2	1.14E-207	0.697151508	0.523	0.353	4.18E-203	NK	AL627171.2
DNAJB6	3.59E-207	0.581681227	0.727	0.601	1.31E-202	NK	DNAJB6
ATP2B4	8.94E-207	0.473844216	0.287	0.146	3.27E-202	NK	ATP2B4
SERF21	5.66E-205	0.367413099	0.902	0.852	2.07E-200	NK	SERF2
SRSF2	6.38E-203	0.552080826	0.757	0.677	2.34E-198	NK	SRSF2
SIRT2	1.77E-202	0.51104192	0.279	0.146	6.49E-198	NK	SIRT2
MT-CO11	1.92E-201	0.268655208	0.998	0.996	7.03E-197	NK	MT-CO1
TLN1	5.17E-200	0.551515865	0.516	0.38	1.89E-195	NK	TLN1
UTRN	5.04E-199	0.568051489	0.555	0.413	1.85E-194	NK	UTRN
FAM49B1	1.21E-198	0.562760033	0.543	0.415	4.44E-194	NK	FAM49B
ALOX5AP	2.90E-198	0.578959969	0.388	0.242	1.06E-193	NK	ALOX5AP
STOM	1.64E-196	0.448346456	0.291	0.156	6.00E-192	NK	STOM
HIPK2	1.07E-195	0.547059659	0.274	0.145	3.90E-191	NK	HIPK2
NDUFB2	1.93E-194	0.55288668	0.582	0.464	7.05E-190	NK	NDUFB2
MACF1	6.35E-194	0.559698133	0.517	0.374	2.33E-189	NK	MACF1
MT1X1	2.58E-193	0.547580935	0.451	0.301	9.44E-189	NK	MT1X
MYL12B	5.72E-193	0.433326877	0.767	0.724	2.09E-188	NK	MYL12B
ADAM81	2.49E-192	0.496293043	0.277	0.148	9.12E-188	NK	ADAM8
BZW1	9.40E-192	0.513393672	0.67	0.563	3.44E-187	NK	BZW1
SERTAD1	2.38E-189	0.597668194	0.45	0.302	8.69E-185	NK	SERTAD1
HDDC2	5.51E-189	0.473037171	0.268	0.144	2.02E-184	NK	HDDC2
SIPA1	1.42E-188	0.529407648	0.338	0.205	5.19E-184	NK	SIPA1
CDK2AP2	1.55E-188	0.509376651	0.298	0.168	5.69E-184	NK	CDK2AP2
CDC42SE1	8.06E-187	0.564303518	0.557	0.436	2.95E-182	NK	CDC42SE1
MAPK1	2.58E-186	0.544114472	0.379	0.24	9.43E-182	NK	MAPK1
RAB5IF1	3.48E-182	0.545404174	0.518	0.383	1.27E-177	NK	RAB5IF
RRBP1	5.19E-182	0.543603778	0.283	0.156	1.90E-177	NK	RRBP1
MXD4	6.54E-180	0.542394013	0.425	0.285	2.39E-175	NK	MXD4
FCER1G1	1.53E-179	0.305893161	0.346	0.178	5.62E-175	NK	FCER1G
CXCR41	4.56E-177	0.478011207	0.803	0.745	1.67E-172	NK	CXCR4
PRMT2	1.43E-172	0.510109815	0.525	0.396	5.23E-168	NK	PRMT2
PDE4D	1.32E-171	0.476422152	0.43	0.275	4.83E-167	NK	PDE4D
AOAH1	5.34E-169	0.442752465	0.266	0.142	1.95E-164	NK	AOAH
TRG-AS1	1.05E-168	0.449535068	0.281	0.155	3.84E-164	NK	TRG-AS1
RNF115	1.17E-166	0.491256406	0.371	0.24	4.30E-162	NK	RNF115
RAB8B	2.18E-166	0.603579935	0.406	0.275	7.97E-162	NK	RAB8B
BRD2	3.13E-166	0.501118275	0.663	0.551	1.14E-161	NK	BRD2
PDIA3	3.25E-166	0.521859204	0.593	0.495	1.19E-161	NK	PDIA3
MAPRE2	1.26E-165	0.554238916	0.364	0.228	4.61E-161	NK	MAPRE2
IQGAP2	2.72E-164	0.488985678	0.452	0.316	9.97E-160	NK	IQGAP2
SYTL1	8.57E-163	0.490887008	0.384	0.254	3.14E-158	NK	SYTL1
LCP11	6.54E-162	0.410686843	0.7	0.574	2.39E-157	NK	LCP1
LINC00623	1.07E-161	0.47716254	0.385	0.254	3.90E-157	NK	LINC00623
IL321	1.03E-159	0.486298238	0.707	0.602	3.75E-155	NK	IL32
PITPNC1	1.37E-159	0.481016673	0.359	0.229	5.03E-155	NK	PITPNC1
SYAP1	5.62E-159	0.526078258	0.439	0.306	2.06E-154	NK	SYAP1
ADGRE51	2.75E-157	0.590915211	0.544	0.414	1.01E-152	NK	ADGRE5
YWHAQ	2.94E-157	0.47976982	0.544	0.427	1.07E-152	NK	YWHAQ
MT-ATP6	4.50E-157	0.266236727	0.99	0.987	1.65E-152	NK	MT-ATP6
SH2D1A	1.44E-156	0.408699212	0.259	0.138	5.26E-152	NK	SH2D1A
DGKZ	5.61E-156	0.498506759	0.415	0.294	2.05E-151	NK	DGKZ
SRP14	1.38E-155	0.310850337	0.879	0.851	5.05E-151	NK	SRP14
FMNL11	1.53E-155	0.505252145	0.555	0.44	5.61E-151	NK	FMNL1
PLEKHA2	2.43E-155	0.50446262	0.418	0.284	8.91E-151	NK	PLEKHA2
CBLB	3.36E-154	0.428768773	0.307	0.179	1.23E-149	NK	CBLB
[truncated: 2,337 more rows]
