# Supplementary material for: Analyzation of the Peripheral Blood Mononuclear Cells Atlas and Cell Communication of Rheumatoid Arthritis Patients Based on Single-Cell RNA-Seq
Source: J Immunol Res. 2023 Aug 12;2023:6300633. doi: 10.1155/2023/6300633 (PMC10439836; doi:10.1155/2023/6300633)
Supplement: Supplementary 3 — Total number of cells per celltype. [file 6300633.f3.txt]

Supplementary Table S3 Total number of cells per celltype
PBMC
	Ctrl1	Ctrl2	Ctrl3	Ctrl4	RA1	RA2	RA3	RA4	Total
T cell	4592	2138	3998	5067	2638	4845	5836	5999	35113
Monocyte	3011	456	815	298	37	2116	17	5	6755
NK	382	1764	565	1384	361	529	614	941	6540
B cell	772	455	42	268	478	562	461	299	3337
Erythroid cell	26	24	58	49	13	5	5	2	182
Neutrophil	0	12	92	4	0	0	0	0	108
Mast cell	7	2	4	9	6	4	0	6	38
	8790	4851	5574	7079	3533	8061	6933	7252	52073
T cell
	Ctrl1	Ctrl2	Ctrl3	Ctrl4	RA1	RA2	RA3	RA4	Total
NKT	40	66	1345	195	15	79	54	108	1902
CD8+ Cytotoxic T cell	612	793	897	2587	927	1434	1814	1188	10252
DNT	3	537	126	44	1326	1966	2464	2308	8774
CD4+ Memory T cell	1303	323	627	1362	287	1019	949	822	6692
CD8+ Naive T cell	1205	67	56	152	18	68	66	148	1780
CD4+ Naive T cell	1429	352	947	727	65	279	489	1425	5713
	4592	2138	3998	5067	2638	4845	5836	5999	35113
Monocyte
	Ctrl1	Ctrl2	Ctrl3	Ctrl4	RA1	RA2	RA3	RA4	Total
Classic monocytes	2665	341	671	136	37	2110	16	2	5978
Nonclassic monocytes	346	115	144	162	0	6	1	3	777
	3011	456	815	298	37	2116	17	5	6755
NK
	Ctrl1	Ctrl2	Ctrl3	Ctrl4	RA1	RA2	RA3	RA4	Total
Mature NK	331	1576	429	875	217	395	539	815	5177
Memory NK	11	150	93	425	25	52	34	34	824
Immature NK	40	38	43	84	119	82	41	92	539
	382	1764	565	1384	361	529	614	941	6540
B cell
	Ctrl1	Ctrl2	Ctrl3	Ctrl4	RA1	RA2	RA3	RA4	Total
Naive B	368	234	12	186	255	317	344	204	1920
Memory B	381	208	28	69	214	240	111	91	1342
plasma	23	13	2	13	9	5	6	4	75
	772	455	42	268	478	562	461	299	3337
