# Supplementary material for: Analyzation of the Peripheral Blood Mononuclear Cells Atlas and Cell Communication of Rheumatoid Arthritis Patients Based on Single-Cell RNA-Seq
Source: J Immunol Res. 2023 Aug 12;2023:6300633. doi: 10.1155/2023/6300633 (PMC10439836; doi:10.1155/2023/6300633)
Supplement: Supplementary 4 — T-cell DEGs. [file 6300633.f4.txt]

Supplementary Table S4 T-cell DEGs
gene	pvalue	pct.1	pct.2	padj	baseMean	FoldChange	log2FoldChange	up_down	ensemble_id	Dbxref_GeneID	gene_type	gene_description	TFs_Family
NFKBIA	0	0.886	0.594	0	0.497779553	4.388510214	2.133731265	Up	ENSG00000100906	4792	protein_coding	NFKB inhibitor alpha [Source:HGNC Symbol;Acc:HGNC:7797]
TNFAIP3	0	0.874	0.675	0	0.767935646	4.311637533	2.1082359	Up	ENSG00000118503	7128	protein_coding	TNF alpha induced protein 3 [Source:HGNC Symbol;Acc:HGNC:11896]
RGCC	0	0.635	0.329	0	-0.458834733	4.027318909	2.009819719	Up	ENSG00000102760	28984	protein_coding	regulator of cell cycle [Source:HGNC Symbol;Acc:HGNC:20369]
KLF6	0	0.836	0.556	0	0.435302309	4.01751441	2.006303199	Up	ENSG00000067082	1316	protein_coding	Kruppel like factor 6 [Source:HGNC Symbol;Acc:HGNC:2235]	zf-C2H2
SMAD7	0	0.611	0.174	0	-1.022945599	3.977065306	1.991704252	Up	ENSG00000101665	4092	protein_coding	SMAD family member 7 [Source:HGNC Symbol;Acc:HGNC:6773]	MH1
PMAIP1	0	0.331	0.164	0	-1.407549422	3.93703936	1.977111136	Up	ENSG00000141682	5366	protein_coding	phorbol-12-myristate-13-acetate-induced protein 1 [Source:HGNC Symbol;Acc:HGNC:9108]
LMNA	0	0.43	0.126	0	-1.4227423	3.615275236	1.854105486	Up	ENSG00000160789	4000	protein_coding	lamin A/C [Source:HGNC Symbol;Acc:HGNC:6636]
NASP	0	0.608	0.319	0	-0.631158037	3.543446001	1.825153064	Up	ENSG00000132780	4678	protein_coding	nuclear autoantigenic sperm protein [Source:HGNC Symbol;Acc:HGNC:7644]
FOSB	0	0.676	0.365	0	-0.113069552	3.390766089	1.761611264	Up	ENSG00000125740	2354	protein_coding	FosB proto-oncogene, AP-1 transcription factor subunit [Source:HGNC Symbol;Acc:HGNC:3797]	TF_bZIP
YPEL5	0	0.805	0.615	0	0.310783421	3.384523456	1.758952715	Up	ENSG00000119801	51646	protein_coding	yippee like 5 [Source:HGNC Symbol;Acc:HGNC:18329]
PPP1R15A	0	0.715	0.475	0	-0.03759275	3.371021707	1.753185917	Up	ENSG00000087074	23645	protein_coding	protein phosphatase 1 regulatory subunit 15A [Source:HGNC Symbol;Acc:HGNC:14375]
IRF2BP2	0	0.572	0.359	0	-0.62844628	2.822019388	1.4967279	Up	ENSG00000168264	359948	protein_coding	interferon regulatory factor 2 binding protein 2 [Source:HGNC Symbol;Acc:HGNC:21729]
NFKB1	0	0.456	0.232	0	-1.172312327	2.767264832	1.468460719	Up	ENSG00000109320	4790	protein_coding	nuclear factor kappa B subunit 1 [Source:HGNC Symbol;Acc:HGNC:7794]	RHD
DNAJA1	0	0.658	0.54	0	-0.076324515	2.737587674	1.452905169	Up	ENSG00000086061	3301	protein_coding	DnaJ heat shock protein family (Hsp40) member A1 [Source:HGNC Symbol;Acc:HGNC:5229]
CD44	0	0.787	0.733	0	0.411122178	2.70316116	1.434647526	Up	ENSG00000026508	960	protein_coding	CD44 molecule (Indian blood group) [Source:HGNC Symbol;Acc:HGNC:1681]
GADD45B	0	0.619	0.438	0	-0.22251161	2.692879123	1.429149472	Up	ENSG00000099860	4616	protein_coding	growth arrest and DNA damage inducible beta [Source:HGNC Symbol;Acc:HGNC:4096]
TUBB4B	0	0.587	0.38	0	-0.454812704	2.593585978	1.374948196	Up	ENSG00000188229	10383	protein_coding	tubulin beta 4B class IVb [Source:HGNC Symbol;Acc:HGNC:20771]
IFIT2	0	0.15	0.061	0	-2.827491651	2.522462931	1.334833069	Up	ENSG00000119922	3433	protein_coding	interferon induced protein with tetratricopeptide repeats 2 [Source:HGNC Symbol;Acc:HGNC:5409]
PTGER4	0	0.454	0.293	0	-0.917774162	2.473203007	1.306380665	Up	ENSG00000171522	5734	protein_coding	prostaglandin E receptor 4 [Source:HGNC Symbol;Acc:HGNC:9596]
KDM6B	0	0.355	0.153	0	-1.675429455	2.447361402	1.29122716	Up	ENSG00000132510	23135	protein_coding	lysine demethylase 6B [Source:HGNC Symbol;Acc:HGNC:29012]
BHLHE40	0	0.328	0.171	0	-1.510027958	2.42474162	1.277831022	Up	ENSG00000134107	8553	protein_coding	basic helix-loop-helix family member e40 [Source:HGNC Symbol;Acc:HGNC:1046]	bHLH
SLC38A2	0	0.528	0.395	0	-0.579915571	2.384727986	1.253824714	Up	ENSG00000134294	54407	protein_coding	solute carrier family 38 member 2 [Source:HGNC Symbol;Acc:HGNC:13448]
TLE4	0	0.533	0.43	0	-0.479233871	2.352913749	1.234448437	Up	ENSG00000106829	7091	protein_coding	TLE family member 4, transcriptional corepressor [Source:HGNC Symbol;Acc:HGNC:11840]
DNAJB6	0	0.614	0.574	0	-0.100301432	2.347739754	1.231272495	Up	ENSG00000105993	10049	protein_coding	DnaJ heat shock protein family (Hsp40) member B6 [Source:HGNC Symbol;Acc:HGNC:14888]
HIPK1	0	0.455	0.29	0	-0.991501967	2.323709312	1.216429604	Up	ENSG00000163349	204851	protein_coding	homeodomain interacting protein kinase 1 [Source:HGNC Symbol;Acc:HGNC:19006]
TRA2B	0	0.716	0.7	0	0.255992605	2.297080288	1.199801283	Up	ENSG00000136527	6434	protein_coding	transformer 2 beta homolog [Source:HGNC Symbol;Acc:HGNC:10781]
HNRNPH1	0	0.779	0.737	0	0.398844971	2.286014546	1.192834584	Up	ENSG00000169045	3187	protein_coding	heterogeneous nuclear ribonucleoprotein H1 [Source:HGNC Symbol;Acc:HGNC:5041]
KDM2A	0	0.494	0.369	0	-0.722081181	2.272452768	1.184250309	Up	ENSG00000173120	22992	protein_coding	lysine demethylase 2A [Source:HGNC Symbol;Acc:HGNC:13606]
JMJD1C	0	0.477	0.378	0	-0.729414604	2.254456121	1.172779431	Up	ENSG00000171988	221037	protein_coding	jumonji domain containing 1C [Source:HGNC Symbol;Acc:HGNC:12313]
SRSF3	0	0.779	0.788	0	0.484309371	2.249874817	1.169844732	Up	ENSG00000112081	6428	protein_coding	serine and arginine rich splicing factor 3 [Source:HGNC Symbol;Acc:HGNC:10785]
OASL	0	0.19	0.05	0	-2.854645171	2.247287659	1.168184806	Up	ENSG00000135114	8638	protein_coding	2'-5'-oligoadenylate synthetase like [Source:HGNC Symbol;Acc:HGNC:8090]
TNF	0	0.147	0.074	0	-2.645962158	2.219072284	1.149956662	Up	ENSG00000232810	7124	protein_coding	tumor necrosis factor [Source:HGNC Symbol;Acc:HGNC:11892]
SNHG9	0	0.416	0.263	0	-1.181727831	2.206667494	1.141869257	Up	ENSG00000255198	--	lncRNA	small nucleolar RNA host gene 9 [Source:HGNC Symbol;Acc:HGNC:33102]
AHR	0	0.294	0.089	0	-2.280690594	2.195738807	1.134706449	Up	ENSG00000106546	196	protein_coding	aryl hydrocarbon receptor [Source:HGNC Symbol;Acc:HGNC:348]	bHLH
SKI	0	0.313	0.145	0	-1.84234887	2.183444919	1.126606137	Up	ENSG00000157933	6497	protein_coding	SKI proto-oncogene [Source:HGNC Symbol;Acc:HGNC:10896]
AL627171.2	0	0.435	0.337	0	-0.817893955	2.183237896	1.126469342	Up	ENSG00000282885	--	lncRNA	novel transcript
PNRC1	0	0.884	0.894	0	0.872330698	2.179182071	1.123786739	Up	ENSG00000146278	10957	protein_coding	proline rich nuclear receptor coactivator 1 [Source:HGNC Symbol;Acc:HGNC:17278]
SBDS	0	0.628	0.576	0	-0.120558698	2.154790934	1.1075479	Up	ENSG00000126524	51119	protein_coding	SBDS ribosome maturation factor [Source:HGNC Symbol;Acc:HGNC:19440]
LINC01578	0	0.825	0.853	0	0.685117612	2.143315843	1.099844464	Up	--	--	--	--	--
MT-ND4L	0	0.726	0.72	0	0.322239788	2.141371863	1.098535351	Up	ENSG00000212907	4539	protein_coding	mitochondrially encoded NADH:ubiquinone oxidoreductase core subunit 4L [Source:HGNC Symbol;Acc:HGNC:7460]
IFIT3	0	0.126	0.031	0	-3.453229131	2.12999669	1.090851188	Up	ENSG00000119917	3437	protein_coding	interferon induced protein with tetratricopeptide repeats 3 [Source:HGNC Symbol;Acc:HGNC:5411]
MYADM	0	0.431	0.276	0	-0.994507982	2.128030718	1.089518977	Up	ENSG00000179820	91663	protein_coding	myeloid associated differentiation marker [Source:HGNC Symbol;Acc:HGNC:7544]
EIF4G2	0	0.643	0.635	0	0.009058104	2.122711248	1.085908135	Up	ENSG00000110321	1982	protein_coding	eukaryotic translation initiation factor 4 gamma 2 [Source:HGNC Symbol;Acc:HGNC:3297]
IDS	0	0.611	0.551	0	-0.141425151	2.086542065	1.061114006	Up	ENSG00000010404	3423	protein_coding	iduronate 2-sulfatase [Source:HGNC Symbol;Acc:HGNC:5389]
IRS2	0	0.371	0.241	0	-1.229087343	2.0843791	1.059617694	Up	ENSG00000185950	8660	protein_coding	insulin receptor substrate 2 [Source:HGNC Symbol;Acc:HGNC:6126]
ODC1	0	0.434	0.315	0	-0.998762489	2.050422823	1.035921443	Up	ENSG00000115758	4953	protein_coding	ornithine decarboxylase 1 [Source:HGNC Symbol;Acc:HGNC:8109]
USP3	0	0.438	0.355	0	-0.875342095	2.038114581	1.027235161	Up	ENSG00000140455	9960	protein_coding	ubiquitin specific peptidase 3 [Source:HGNC Symbol;Acc:HGNC:12626]
CNOT1	0	0.416	0.315	0	-1.019164566	2.023039119	1.016524218	Up	ENSG00000125107	23019	protein_coding	CCR4-NOT transcription complex subunit 1 [Source:HGNC Symbol;Acc:HGNC:7877]
KLF10	0	0.218	0.045	0	-2.964048902	2.006875148	1.004950866	Up	ENSG00000155090	7071	protein_coding	Kruppel like factor 10 [Source:HGNC Symbol;Acc:HGNC:11810]	zf-C2H2
CSRNP1	0	0.283	0.138	0	-1.953991115	1.99278805	0.994788275	Up	ENSG00000144655	64651	protein_coding	cysteine and serine rich nuclear protein 1 [Source:HGNC Symbol;Acc:HGNC:14300]
WHAMM	0	0.398	0.286	0	-1.129308549	1.976806321	0.983171529	Up	ENSG00000156232	123720	protein_coding	WASP homolog associated with actin, golgi membranes and microtubules [Source:HGNC Symbol;Acc:HGNC:30493]
LINC-PINT	0	0.61	0.646	0	0.023902858	1.965271141	0.974728369	Up	--	--	--	--	--
CCNL1	0	0.727	0.796	0	0.438194723	1.943683711	0.958793473	Up	ENSG00000163660	57018	protein_coding	cyclin L1 [Source:HGNC Symbol;Acc:HGNC:20569]
ARL4A	0	0.344	0.195	0	-1.567006844	1.938585759	0.955004559	Up	ENSG00000122644	10124	protein_coding	ADP ribosylation factor like GTPase 4A [Source:HGNC Symbol;Acc:HGNC:695]
STK17A	0	0.591	0.582	0	-0.143587657	1.925227799	0.94502916	Up	ENSG00000164543	9263	protein_coding	serine/threonine kinase 17a [Source:HGNC Symbol;Acc:HGNC:11395]
SPTY2D1	0	0.325	0.215	0	-1.493481199	1.918530489	0.940001692	Up	ENSG00000179119	144108	protein_coding	SPT2 chromatin protein domain containing 1 [Source:HGNC Symbol;Acc:HGNC:26818]
BIRC2	0	0.371	0.257	0	-1.297163211	1.916632954	0.938574079	Up	ENSG00000110330	329	protein_coding	baculoviral IAP repeat containing 2 [Source:HGNC Symbol;Acc:HGNC:590]
IDI1	0	0.43	0.354	0	-0.86939767	1.91451329	0.936977675	Up	ENSG00000067064	3422	protein_coding	isopentenyl-diphosphate delta isomerase 1 [Source:HGNC Symbol;Acc:HGNC:5387]
JUND	0	0.957	0.976	0	1.419352227	1.906788916	0.931145145	Up	ENSG00000130522	3727	protein_coding	JunD proto-oncogene, AP-1 transcription factor subunit [Source:HGNC Symbol;Acc:HGNC:6206]	TF_bZIP
AC058791.1	0	0.389	0.311	0	-1.047137261	1.899937544	0.925951994	Up	ENSG00000273319	--	lncRNA	novel transcript
ID2	0	0.502	0.498	0	-0.180345786	1.896973813	0.923699763	Up	ENSG00000115738	3398	protein_coding	inhibitor of DNA binding 2 [Source:HGNC Symbol;Acc:HGNC:5361]	bHLH
PER1	0	0.325	0.211	0	-1.516270438	1.890770831	0.918974513	Up	ENSG00000179094	5187	protein_coding	period circadian regulator 1 [Source:HGNC Symbol;Acc:HGNC:8845]
ZFAND5	0	0.401	0.321	0	-1.047005414	1.886282243	0.915545562	Up	ENSG00000107372	7763	protein_coding	zinc finger AN1-type containing 5 [Source:HGNC Symbol;Acc:HGNC:13008]
STK17B	0	0.708	0.758	0	0.315508439	1.884918965	0.914502502	Up	ENSG00000081320	9262	protein_coding	serine/threonine kinase 17b [Source:HGNC Symbol;Acc:HGNC:11396]
TOB2	0	0.23	0.074	0	-2.619797221	1.880173536	0.910865826	Up	ENSG00000183864	10766	protein_coding	transducer of ERBB2, 2 [Source:HGNC Symbol;Acc:HGNC:11980]
SKIL	0	0.268	0.116	0	-2.09327117	1.871406254	0.90412278	Up	ENSG00000136603	6498	protein_coding	SKI like proto-oncogene [Source:HGNC Symbol;Acc:HGNC:10897]
HEXIM1	0	0.365	0.253	0	-1.264376235	1.861992352	0.896847147	Up	ENSG00000186834	10614	protein_coding	HEXIM P-TEFb complex subunit 1 [Source:HGNC Symbol;Acc:HGNC:24953]
ZC3HAV1	0	0.43	0.523	0	-0.481906839	1.859325831	0.894779612	Up	ENSG00000105939	56829	protein_coding	zinc finger CCCH-type containing, antiviral 1 [Source:HGNC Symbol;Acc:HGNC:23721]
ARIH1	0	0.352	0.268	0	-1.288575768	1.857937957	0.893702326	Up	ENSG00000166233	25820	protein_coding	ariadne RBR E3 ubiquitin protein ligase 1 [Source:HGNC Symbol;Acc:HGNC:689]
MIDN	0	0.374	0.292	0	-1.09153225	1.857802975	0.893597508	Up	ENSG00000167470	90007	protein_coding	midnolin [Source:HGNC Symbol;Acc:HGNC:16298]
DDIT3	0	0.282	0.173	0	-1.763687876	1.852895753	0.889781715	Up	ENSG00000175197	1649	protein_coding	DNA damage inducible transcript 3 [Source:HGNC Symbol;Acc:HGNC:2726]	TF_bZIP
IFRD1	0	0.339	0.251	0	-1.342491771	1.848797446	0.886587172	Up	ENSG00000006652	3475	protein_coding	interferon related developmental regulator 1 [Source:HGNC Symbol;Acc:HGNC:5456]
NUFIP2	0	0.373	0.335	0	-1.035798427	1.844560563	0.883277158	Up	ENSG00000108256	57532	protein_coding	nuclear FMR1 interacting protein 2 [Source:HGNC Symbol;Acc:HGNC:17634]
NEU1	0	0.215	0.083	0	-2.545400018	1.840945075	0.880446584	Up	ENSG00000204386	4758	protein_coding	neuraminidase 1 [Source:HGNC Symbol;Acc:HGNC:7758]
OTULIN	0	0.252	0.168	0	-1.865053259	1.834528666	0.875409448	Up	ENSG00000154124	90268	protein_coding	OTU deubiquitinase with linear linkage specificity [Source:HGNC Symbol;Acc:HGNC:25118]
DBF4	0	0.329	0.245	0	-1.37698941	1.831597352	0.873102384	Up	ENSG00000006634	10926	protein_coding	DBF4 zinc finger [Source:HGNC Symbol;Acc:HGNC:17364]
CDKN1A	0	0.174	0.038	0	-3.215227389	1.828100103	0.870345072	Up	ENSG00000124762	1026	protein_coding	cyclin dependent kinase inhibitor 1A [Source:HGNC Symbol;Acc:HGNC:1784]
CCDC59	0	0.531	0.532	0	-0.357844596	1.826051711	0.868727621	Up	ENSG00000133773	29080	protein_coding	coiled-coil domain containing 59 [Source:HGNC Symbol;Acc:HGNC:25005]
FOS	0	0.71	0.593	0	0.522208551	1.798955423	0.847159438	Up	ENSG00000170345	2353	protein_coding	Fos proto-oncogene, AP-1 transcription factor subunit [Source:HGNC Symbol;Acc:HGNC:3796]	TF_bZIP
YIPF5	0	0.296	0.188	0	-1.746430371	1.791551996	0.841209915	Up	ENSG00000145817	81555	protein_coding	Yip1 domain family member 5 [Source:HGNC Symbol;Acc:HGNC:24877]
ZFP36L1	0	0.423	0.407	0	-0.710802064	1.786544674	0.83717199	Up	ENSG00000185650	677	protein_coding	ZFP36 ring finger protein like 1 [Source:HGNC Symbol;Acc:HGNC:1107]	Others
YWHAZ	0	0.786	0.854	0	0.613950638	1.785255513	0.836130573	Up	ENSG00000164924	7534	protein_coding	tyrosine 3-monooxygenase/tryptophan 5-monooxygenase activation protein zeta [Source:HGNC Symbol;Acc:HGNC:12855]
RANBP2	0	0.318	0.235	0	-1.480001325	1.783699998	0.834872988	Up	ENSG00000153201	5903	protein_coding	RAN binding protein 2 [Source:HGNC Symbol;Acc:HGNC:9848]
RASGEF1B	0	0.198	0.02	0	-3.705518775	1.775670055	0.828363533	Up	ENSG00000138670	153020	protein_coding	RasGEF domain family member 1B [Source:HGNC Symbol;Acc:HGNC:24881]
AC016831.1	0	0.205	0.078	0	-2.645459981	1.774442489	0.827365816	Up	ENSG00000226380	--	lncRNA	novel transcript
MAP3K2	0	0.362	0.326	0	-1.082609487	1.770944658	0.824519129	Up	ENSG00000169967	10746	protein_coding	mitogen-activated protein kinase kinase kinase 2 [Source:HGNC Symbol;Acc:HGNC:6854]
AMD1	0	0.475	0.462	0	-0.604868102	1.76758629	0.821780646	Up	ENSG00000123505	262	protein_coding	adenosylmethionine decarboxylase 1 [Source:HGNC Symbol;Acc:HGNC:457]
EPC1	0	0.625	0.654	0	-0.006127177	1.762636684	0.817735136	Up	ENSG00000120616	80314	protein_coding	enhancer of polycomb homolog 1 [Source:HGNC Symbol;Acc:HGNC:19876]
TSPYL2	0	0.408	0.382	0	-0.747500731	1.760110888	0.815666322	Up	ENSG00000184205	64061	protein_coding	TSPY like 2 [Source:HGNC Symbol;Acc:HGNC:24358]
PIM3	0	0.311	0.225	0	-1.526023138	1.760012156	0.815585393	Up	ENSG00000198355	415116	protein_coding	Pim-3 proto-oncogene, serine/threonine kinase [Source:HGNC Symbol;Acc:HGNC:19310]
ARID4B	0	0.565	0.657	0	-0.023624714	1.759922415	0.81551183	Up	ENSG00000054267	51742	protein_coding	AT-rich interaction domain 4B [Source:HGNC Symbol;Acc:HGNC:15550]	ARID
IVNS1ABP	0	0.311	0.205	0	-1.627543501	1.753484352	0.810224556	Up	ENSG00000116679	10625	protein_coding	influenza virus NS1A binding protein [Source:HGNC Symbol;Acc:HGNC:16951]
AC026979.2	0	0.298	0.254	0	-1.411933683	1.749884749	0.807259906	Up	ENSG00000271869	--	lncRNA	novel transcript
IER5	0	0.389	0.307	0	-0.971714544	1.747856336	0.805586608	Up	ENSG00000162783	51278	protein_coding	immediate early response 5 [Source:HGNC Symbol;Acc:HGNC:5393]
SRSF5	0	0.845	0.931	0	0.875561136	1.745493247	0.803634776	Up	ENSG00000100650	6430	protein_coding	serine and arginine rich splicing factor 5 [Source:HGNC Symbol;Acc:HGNC:10787]
TIPARP	0	0.287	0.213	0	-1.575731213	1.742092802	0.800821479	Up	ENSG00000163659	25976	protein_coding	TCDD inducible poly(ADP-ribose) polymerase [Source:HGNC Symbol;Acc:HGNC:23696]
AC044849.1	0	0.392	0.361	0	-0.872560803	1.74028199	0.799321095	Up	ENSG00000272256	--	lncRNA	novel transcript, antisense to TMEM66
HIF1A	0	0.313	0.241	0	-1.492824237	1.739609635	0.798763604	Up	ENSG00000100644	3091	protein_coding	hypoxia inducible factor 1 subunit alpha [Source:HGNC Symbol;Acc:HGNC:4910]	Others
EIF1	0	0.992	0.996	0	1.828876092	1.739403194	0.798592388	Up	ENSG00000173812	10209	protein_coding	eukaryotic translation initiation factor 1 [Source:HGNC Symbol;Acc:HGNC:3249]
POLR2A	0	0.317	0.259	0	-1.401775807	1.738596031	0.797922756	Up	ENSG00000181222	5430	protein_coding	RNA polymerase II subunit A [Source:HGNC Symbol;Acc:HGNC:9187]
PRRC2C	0	0.711	0.824	0	0.461171995	1.735779461	0.795583658	Up	ENSG00000117523	23215	protein_coding	proline rich coiled-coil 2C [Source:HGNC Symbol;Acc:HGNC:24903]
AC016831.5	0	0.3	0.267	0	-1.376494601	1.733312745	0.793531987	Up	ENSG00000271204	--	lncRNA	novel transcript
HSPH1	0	0.239	0.154	0	-2.018837553	1.722821962	0.78477362	Up	ENSG00000120694	10808	protein_coding	heat shock protein family H (Hsp110) member 1 [Source:HGNC Symbol;Acc:HGNC:16969]
RSRC2	0	0.601	0.683	0	0.07248692	1.708632879	0.772842449	Up	ENSG00000111011	65117	protein_coding	arginine and serine rich coiled-coil 2 [Source:HGNC Symbol;Acc:HGNC:30559]
DENND4A	0	0.262	0.177	0	-1.848615883	1.70851486	0.772742796	Up	ENSG00000174485	10260	protein_coding	DENN domain containing 4A [Source:HGNC Symbol;Acc:HGNC:24321]
RGS1	0	0.3	0.221	0	-1.307571653	1.705260442	0.769992097	Up	ENSG00000090104	5996	protein_coding	regulator of G protein signaling 1 [Source:HGNC Symbol;Acc:HGNC:9991]
SRRM1	0	0.695	0.772	0	0.308120755	1.705231433	0.769967554	Up	ENSG00000133226	10250	protein_coding	serine and arginine repetitive matrix 1 [Source:HGNC Symbol;Acc:HGNC:16638]
LINC00513	0	0.24	0.146	0	-2.056006419	1.699753033	0.765325144	Up	ENSG00000233559	--	lncRNA	long intergenic non-protein coding RNA 513 [Source:HGNC Symbol;Acc:HGNC:43566]
TRA2A	0	0.442	0.449	0	-0.677533623	1.697756027	0.763629154	Up	ENSG00000164548	29896	protein_coding	transformer 2 alpha homolog [Source:HGNC Symbol;Acc:HGNC:16645]
BBC3	0	0.202	0.063	0	-2.805764332	1.696354268	0.762437495	Up	ENSG00000105327	27113	protein_coding	BCL2 binding component 3 [Source:HGNC Symbol;Acc:HGNC:17868]
DDX3X	0	0.7	0.773	0	0.383403197	1.696213031	0.762317372	Up	ENSG00000215301	1654	protein_coding	DEAD-box helicase 3 X-linked [Source:HGNC Symbol;Acc:HGNC:2745]
MBNL1	0	0.697	0.785	0	0.34369821	1.694782938	0.76110051	Up	ENSG00000152601	4154	protein_coding	muscleblind like splicing regulator 1 [Source:HGNC Symbol;Acc:HGNC:6923]
TUBA1A	0	0.522	0.524	0	-0.327689368	1.692759402	0.759376933	Up	ENSG00000167552	7846	protein_coding	tubulin alpha 1a [Source:HGNC Symbol;Acc:HGNC:20766]
CREBRF	0	0.51	0.586	0	-0.237181399	1.691725903	0.758495839	Up	ENSG00000164463	153222	protein_coding	CREB3 regulatory factor [Source:HGNC Symbol;Acc:HGNC:24050]
PTMA	0	0.995	0.992	0	1.808054363	1.687542006	0.754923414	Up	ENSG00000187514	5757	protein_coding	prothymosin alpha [Source:HGNC Symbol;Acc:HGNC:9623]
BRD2	0	0.527	0.567	0	-0.22036243	1.682516186	0.750620384	Up	ENSG00000204256	6046	protein_coding	bromodomain containing 2 [Source:HGNC Symbol;Acc:HGNC:1103]
DDX24	0	0.693	0.78	0	0.326015211	1.68069425	0.749057295	Up	ENSG00000089737	57062	protein_coding	DEAD-box helicase 24 [Source:HGNC Symbol;Acc:HGNC:13266]
RBM8A	0	0.531	0.576	0	-0.326840407	1.676565701	0.74550902	Up	ENSG00000265241	9939	protein_coding	RNA binding motif protein 8A [Source:HGNC Symbol;Acc:HGNC:9905]
N4BP1	0	0.297	0.236	0	-1.546830106	1.67440881	0.743651807	Up	ENSG00000102921	9683	protein_coding	NEDD4 binding protein 1 [Source:HGNC Symbol;Acc:HGNC:29850]
CD83	0	0.184	0.045	0	-3.152558903	1.67406078	0.743351908	Up	ENSG00000112149	9308	protein_coding	CD83 molecule [Source:HGNC Symbol;Acc:HGNC:1703]
RBM39	0	0.845	0.922	0	0.845540373	1.673100294	0.742523931	Up	ENSG00000131051	9584	protein_coding	RNA binding motif protein 39 [Source:HGNC Symbol;Acc:HGNC:15923]
ZBTB1	0	0.368	0.346	0	-1.01145315	1.671861594	0.741455418	Up	ENSG00000126804	22890	protein_coding	zinc finger and BTB domain containing 1 [Source:HGNC Symbol;Acc:HGNC:20259]	ZBTB
CDK17	0	0.242	0.162	0	-1.972119532	1.66298656	0.733776509	Up	ENSG00000059758	5128	protein_coding	cyclin dependent kinase 17 [Source:HGNC Symbol;Acc:HGNC:8750]
AL118516.1	0	0.246	0.171	0	-1.929315381	1.662564439	0.733410259	Up	ENSG00000260708	--	lncRNA	novel transcript, antisense to TBC1D22A
TLE3	0	0.201	0.1	0	-2.511146513	1.658168839	0.729590914	Up	ENSG00000140332	7090	protein_coding	TLE family member 3, transcriptional corepressor [Source:HGNC Symbol;Acc:HGNC:11839]
GADD45G	0	0.144	0.021	0	-3.822368468	1.657022761	0.72859342	Up	ENSG00000130222	10912	protein_coding	growth arrest and DNA damage inducible gamma [Source:HGNC Symbol;Acc:HGNC:4097]
BUD31	0	0.408	0.398	0	-0.88776758	1.654401628	0.72630951	Up	ENSG00000106245	8896	protein_coding	BUD31 homolog [Source:HGNC Symbol;Acc:HGNC:29629]
AC016831.7	0	0.154	0.031	0	-3.575340643	1.653756701	0.725747002	Up	ENSG00000285106	--	lncRNA	novel transcript
SNHG1	0	0.377	0.351	0	-1.027711591	1.652021156	0.724232162	Up	--	--	--	--	--
EHD4	0	0.2	0.088	0	-2.603713467	1.646681131	0.719561213	Up	ENSG00000103966	30844	protein_coding	EH domain containing 4 [Source:HGNC Symbol;Acc:HGNC:3245]
UBE2S	0	0.389	0.333	0	-0.982855212	1.643674055	0.716924237	Up	ENSG00000108106	27338	protein_coding	ubiquitin conjugating enzyme E2 S [Source:HGNC Symbol;Acc:HGNC:17895]
NINJ1	0	0.218	0.118	0	-2.342636471	1.640238614	0.713905706	Up	ENSG00000131669	4814	protein_coding	ninjurin 1 [Source:HGNC Symbol;Acc:HGNC:7824]
RPS28	0	0.989	0.99	0	1.958093591	1.639778543	0.713500988	Up	ENSG00000233927	6234	protein_coding	ribosomal protein S28 [Source:HGNC Symbol;Acc:HGNC:10418]
DYNLL1	0	0.378	0.351	0	-0.992335983	1.632834035	0.70737816	Up	ENSG00000088986	8655	protein_coding	dynein light chain LC8-type 1 [Source:HGNC Symbol;Acc:HGNC:15476]
BCL2L11	0	0.174	0.085	0	-2.644082602	1.631034892	0.705787645	Up	ENSG00000153094	10018	protein_coding	BCL2 like 11 [Source:HGNC Symbol;Acc:HGNC:994]
SNHG17	0	0.24	0.16	0	-2.018877282	1.629408567	0.704348398	Up	--	--	--	--	--
XIST	0	0.533	0.571	0	0.020948274	1.62906867	0.704047419	Up	ENSG00000229807	7503	lncRNA	X inactive specific transcript [Source:HGNC Symbol;Acc:HGNC:12810]
GPR183	0	0.337	0.307	0	-1.08211486	1.628773456	0.703785955	Up	ENSG00000169508	1880	protein_coding	G protein-coupled receptor 183 [Source:HGNC Symbol;Acc:HGNC:3128]
DYRK1A	0	0.279	0.224	0	-1.639992056	1.627377185	0.70254867	Up	ENSG00000157540	1859	protein_coding	dual specificity tyrosine phosphorylation regulated kinase 1A [Source:HGNC Symbol;Acc:HGNC:3091]
SNHG6	0	0.823	0.893	0	0.768727182	1.627252893	0.702438479	Up	--	--	--	--	--
TOP1	0	0.346	0.362	0	-1.025680187	1.625008568	0.700447325	Up	ENSG00000198900	7150	protein_coding	DNA topoisomerase I [Source:HGNC Symbol;Acc:HGNC:11986]
EZR	0	0.471	0.511	0	-0.438202195	1.624151182	0.69968593	Up	ENSG00000092820	7430	protein_coding	ezrin [Source:HGNC Symbol;Acc:HGNC:12691]
PIK3CA	0	0.243	0.159	0	-2.011158754	1.623387476	0.699007389	Up	ENSG00000121879	5290	protein_coding	phosphatidylinositol-4,5-bisphosphate 3-kinase catalytic subunit alpha [Source:HGNC Symbol;Acc:HGNC:8975]
FAM133B	0	0.533	0.617	0	-0.128145587	1.620756558	0.696667411	Up	ENSG00000234545	257415	protein_coding	family with sequence similarity 133 member B [Source:HGNC Symbol;Acc:HGNC:28629]
NOP56	0	0.329	0.339	0	-1.149012136	1.619289885	0.69536128	Up	ENSG00000101361	10528	protein_coding	NOP56 ribonucleoprotein [Source:HGNC Symbol;Acc:HGNC:15911]
SMARCA5	0	0.357	0.364	0	-1.024625764	1.619289863	0.69536126	Up	ENSG00000153147	8467	protein_coding	SWI/SNF related, matrix associated, actin dependent regulator of chromatin, subfamily a, member 5 [Source:HGNC Symbol;Acc:HGNC:11101]
SRSF2	0	0.626	0.709	0	0.114230171	1.61439806	0.690996346	Up	ENSG00000161547	6427	protein_coding	serine and arginine rich splicing factor 2 [Source:HGNC Symbol;Acc:HGNC:10783]
ABLIM1	0	0.304	0.295	0	-1.329492305	1.611068457	0.688017798	Up	ENSG00000099204	3983	protein_coding	actin binding LIM protein 1 [Source:HGNC Symbol;Acc:HGNC:78]
PPP1R15B	0	0.243	0.167	0	-1.98234165	1.610528726	0.687534393	Up	ENSG00000158615	84919	protein_coding	protein phosphatase 1 regulatory subunit 15B [Source:HGNC Symbol;Acc:HGNC:14951]
RNF19A	0	0.352	0.391	0	-0.878632938	1.609217057	0.686358935	Up	ENSG00000034677	25897	protein_coding	ring finger protein 19A, RBR E3 ubiquitin protein ligase [Source:HGNC Symbol;Acc:HGNC:13432]
ELL2	0	0.175	0.067	0	-2.879021551	1.606008937	0.683479921	Up	ENSG00000118985	22936	protein_coding	elongation factor for RNA polymerase II 2 [Source:HGNC Symbol;Acc:HGNC:17064]
JMJD6	0	0.237	0.2	0	-1.778903662	1.600777937	0.678773189	Up	ENSG00000070495	23210	protein_coding	jumonji domain containing 6, arginine demethylase and lysine hydroxylase [Source:HGNC Symbol;Acc:HGNC:19355]
IL6ST	0	0.317	0.307	0	-1.21668323	1.60045423	0.678481419	Up	ENSG00000134352	3572	protein_coding	interleukin 6 signal transducer [Source:HGNC Symbol;Acc:HGNC:6021]
PELI1	0	0.215	0.141	0	-2.174926232	1.597264614	0.675603339	Up	ENSG00000197329	57162	protein_coding	pellino E3 ubiquitin protein ligase 1 [Source:HGNC Symbol;Acc:HGNC:8827]
RPS27	0	0.999	0.993	0	2.256267824	1.597052459	0.675411702	Up	ENSG00000177954	6232	protein_coding	ribosomal protein S27 [Source:HGNC Symbol;Acc:HGNC:10416]
AGO2	0	0.241	0.201	0	-1.805660477	1.594256785	0.672884021	Up	ENSG00000123908	27161	protein_coding	argonaute RISC catalytic component 2 [Source:HGNC Symbol;Acc:HGNC:3263]
HECA	0	0.368	0.368	0	-1.005518596	1.592633597	0.671414397	Up	ENSG00000112406	51696	protein_coding	hdc homolog, cell cycle regulator [Source:HGNC Symbol;Acc:HGNC:21041]
NUP58	0	0.218	0.138	0	-2.20920387	1.58953391	0.668603794	Up	ENSG00000139496	9818	protein_coding	nucleoporin 58 [Source:HGNC Symbol;Acc:HGNC:20261]
PRDM2	0	0.35	0.394	0	-0.947907877	1.588362007	0.667539758	Up	ENSG00000116731	7799	protein_coding	PR/SET domain 2 [Source:HGNC Symbol;Acc:HGNC:9347]	zf-C2H2
BCLAF1	0	0.554	0.667	0	-0.024616779	1.585401922	0.66484863	Up	ENSG00000029363	9774	protein_coding	BCL2 associated transcription factor 1 [Source:HGNC Symbol;Acc:HGNC:16863]	Others
MT-ND6	0	0.346	0.42	0	-0.837918192	1.582498093	0.662203761	Up	ENSG00000198695	4541	protein_coding	mitochondrially encoded NADH:ubiquinone oxidoreductase core subunit 6 [Source:HGNC Symbol;Acc:HGNC:7462]
MARCKSL1	0	0.303	0.236	0	-1.533624743	1.580588332	0.660461663	Up	ENSG00000175130	65108	protein_coding	MARCKS like 1 [Source:HGNC Symbol;Acc:HGNC:7142]
YWHAE	0	0.34	0.344	0	-1.154177716	1.579929599	0.659860274	Up	ENSG00000108953	7531	protein_coding	tyrosine 3-monooxygenase/tryptophan 5-monooxygenase activation protein epsilon [Source:HGNC Symbol;Acc:HGNC:12851]
TP53BP2	0	0.2	0.097	0	-2.537371106	1.579396782	0.659373656	Up	ENSG00000143514	7159	protein_coding	tumor protein p53 binding protein 2 [Source:HGNC Symbol;Acc:HGNC:12000]
LTA	0	0.13	0.047	0	-3.361529422	1.578180896	0.658262581	Up	ENSG00000226979	4049	protein_coding	lymphotoxin alpha [Source:HGNC Symbol;Acc:HGNC:6709]
HAUS3	0	0.26	0.223	0	-1.68750833	1.577375179	0.657525846	Up	ENSG00000214367	79441	protein_coding	HAUS augmin like complex subunit 3 [Source:HGNC Symbol;Acc:HGNC:28719]
EZH2	0	0.168	0.08	0	-2.734434612	1.57442052	0.654820929	Up	ENSG00000106462	2146	protein_coding	enhancer of zeste 2 polycomb repressive complex 2 subunit [Source:HGNC Symbol;Acc:HGNC:3527]
CHD2	0	0.482	0.548	0	-0.401237941	1.569601048	0.65039791	Up	ENSG00000173575	1106	protein_coding	chromodomain helicase DNA binding protein 2 [Source:HGNC Symbol;Acc:HGNC:1917]
ZBTB10	0	0.188	0.101	0	-2.550201217	1.568612148	0.649488678	Up	ENSG00000205189	65986	protein_coding	zinc finger and BTB domain containing 10 [Source:HGNC Symbol;Acc:HGNC:30953]
CLK1	0	0.527	0.578	0	-0.263281978	1.567817226	0.648757381	Up	ENSG00000013441	1195	protein_coding	CDC like kinase 1 [Source:HGNC Symbol;Acc:HGNC:2068]
ZFP36	0	0.528	0.617	0	-0.041714551	1.566342768	0.647399957	Up	ENSG00000128016	7538	protein_coding	ZFP36 ring finger protein [Source:HGNC Symbol;Acc:HGNC:12862]
EIF4A3	0	0.312	0.282	0	-1.339225304	1.564927665	0.646095973	Up	ENSG00000141543	9775	protein_coding	eukaryotic translation initiation factor 4A3 [Source:HGNC Symbol;Acc:HGNC:18683]
NXT1	0	0.252	0.198	0	-1.849287087	1.55617244	0.638001935	Up	ENSG00000132661	29107	protein_coding	nuclear transport factor 2 like export factor 1 [Source:HGNC Symbol;Acc:HGNC:15913]
ASXL1	0	0.355	0.361	0	-1.048158325	1.552710941	0.634789277	Up	ENSG00000171456	171023	protein_coding	ASXL transcriptional regulator 1 [Source:HGNC Symbol;Acc:HGNC:18318]
H2AFZ	0	0.539	0.632	0	-0.176273246	1.552206263	0.634320281	Up	ENSG00000164032	3015	protein_coding	H2A histone family member Z [Source:HGNC Symbol;Acc:HGNC:4741]
GNG2	0	0.338	0.366	0	-1.007798766	1.548214894	0.630605733	Up	ENSG00000186469	54331	protein_coding	G protein subunit gamma 2 [Source:HGNC Symbol;Acc:HGNC:4404]
TSC22D2	0	0.206	0.133	0	-2.265413442	1.547602052	0.630034547	Up	ENSG00000196428	9819	protein_coding	TSC22 domain family member 2 [Source:HGNC Symbol;Acc:HGNC:29095]	TSC22
WDR74	0	0.27	0.28	0	-1.477326337	1.545362185	0.627945001	Up	ENSG00000133316	54663	protein_coding	WD repeat domain 74 [Source:HGNC Symbol;Acc:HGNC:25529]
SETD2	0	0.276	0.262	0	-1.490956773	1.543937156	0.626614031	Up	ENSG00000181555	29072	protein_coding	SET domain containing 2, histone lysine methyltransferase [Source:HGNC Symbol;Acc:HGNC:18420]
MYLIP	0	0.332	0.322	0	-1.16860538	1.543474974	0.626182091	Up	ENSG00000007944	29116	protein_coding	myosin regulatory light chain interacting protein [Source:HGNC Symbol;Acc:HGNC:21155]
ABCF1	0	0.282	0.264	0	-1.460138075	1.542775933	0.625528545	Up	ENSG00000204574	23	protein_coding	ATP binding cassette subfamily F member 1 [Source:HGNC Symbol;Acc:HGNC:70]
WBP11	0	0.321	0.328	0	-1.244452994	1.537957223	0.621015376	Up	ENSG00000084463	51729	protein_coding	WW domain binding protein 11 [Source:HGNC Symbol;Acc:HGNC:16461]
NR4A3	0	0.133	0.05	0	-3.222423487	1.536072646	0.619246448	Up	ENSG00000119508	8013	protein_coding	nuclear receptor subfamily 4 group A member 3 [Source:HGNC Symbol;Acc:HGNC:7982]	NGFIB-like
PLK3	0	0.233	0.188	0	-1.918056933	1.535194102	0.618421074	Up	ENSG00000173846	1263	protein_coding	polo like kinase 3 [Source:HGNC Symbol;Acc:HGNC:2154]
SLC7A5	0	0.151	0.061	0	-3.012245045	1.533133729	0.616483543	Up	ENSG00000103257	8140	protein_coding	solute carrier family 7 member 5 [Source:HGNC Symbol;Acc:HGNC:11063]
USP9X	0	0.239	0.202	0	-1.84615526	1.532674314	0.616051163	Up	ENSG00000124486	8239	protein_coding	ubiquitin specific peptidase 9 X-linked [Source:HGNC Symbol;Acc:HGNC:12632]
RNF145	0	0.311	0.301	0	-1.338361615	1.532066158	0.615478597	Up	ENSG00000145860	153830	protein_coding	ring finger protein 145 [Source:HGNC Symbol;Acc:HGNC:20853]
AC020916.1	0	0.213	0.196	0	-1.746975371	1.530738542	0.614227885	Up	ENSG00000267519	--	lncRNA	novel transcript
TNFRSF25	0	0.237	0.225	0	-1.750534626	1.527688163	0.611350086	Up	ENSG00000215788	8718	protein_coding	TNF receptor superfamily member 25 [Source:HGNC Symbol;Acc:HGNC:11910]
RPL36	0	0.973	0.987	0	1.775831625	1.525301944	0.609094862	Up	ENSG00000130255	25873	protein_coding	ribosomal protein L36 [Source:HGNC Symbol;Acc:HGNC:13631]
IFFO2	0	0.154	0.045	0	-3.297973312	1.524207242	0.608059075	Up	ENSG00000169991	126917	protein_coding	intermediate filament family orphan 2 [Source:HGNC Symbol;Acc:HGNC:27006]
CDV3	0	0.498	0.564	0	-0.357970785	1.524087452	0.607945687	Up	ENSG00000091527	55573	protein_coding	CDV3 homolog [Source:HGNC Symbol;Acc:HGNC:26928]
NR4A2	0	0.398	0.44	0	-0.50129803	1.523913828	0.607781325	Up	ENSG00000153234	4929	protein_coding	nuclear receptor subfamily 4 group A member 2 [Source:HGNC Symbol;Acc:HGNC:7981]	NGFIB-like
B9D2	0	0.156	0.054	0	-3.177684176	1.523018621	0.606933581	Up	ENSG00000123810	80776	protein_coding	B9 domain containing 2 [Source:HGNC Symbol;Acc:HGNC:28636]
SLC3A2	0	0.36	0.383	0	-1.038605116	1.522925447	0.606845318	Up	ENSG00000168003	6520	protein_coding	solute carrier family 3 member 2 [Source:HGNC Symbol;Acc:HGNC:11026]
CMC2	0	0.275	0.264	0	-1.524542477	1.522316734	0.606268558	Up	ENSG00000103121	56942	protein_coding	C-X9-C motif containing 2 [Source:HGNC Symbol;Acc:HGNC:24447]
IER2	0	0.672	0.748	0	0.430718253	1.52104202	0.60506001	Up	ENSG00000160888	9592	protein_coding	immediate early response 2 [Source:HGNC Symbol;Acc:HGNC:28871]
CCL4	0	0.145	0.267	0	-1.471413658	1.519754762	0.603838539	Up	ENSG00000275302	6351	protein_coding	C-C motif chemokine ligand 4 [Source:HGNC Symbol;Acc:HGNC:10630]
PRPF4B	0	0.442	0.557	0	-0.388581936	1.517799628	0.601981346	Up	ENSG00000112739	8899	protein_coding	pre-mRNA processing factor 4B [Source:HGNC Symbol;Acc:HGNC:17346]
SLC38A1	0	0.484	0.583	0	-0.340231351	1.516872927	0.601100232	Up	ENSG00000111371	81539	protein_coding	solute carrier family 38 member 1 [Source:HGNC Symbol;Acc:HGNC:13447]
DDX21	0	0.455	0.521	0	-0.490262625	1.51620153	0.600461526	Up	ENSG00000165732	9188	protein_coding	DExD-box helicase 21 [Source:HGNC Symbol;Acc:HGNC:2744]
SFPQ	0	0.596	0.708	0	0.072264792	1.515744011	0.600026122	Up	ENSG00000116560	6421	protein_coding	splicing factor proline and glutamine rich [Source:HGNC Symbol;Acc:HGNC:10774]
NAMPT	0	0.272	0.252	0	-1.537895059	1.512007846	0.596465625	Up	ENSG00000105835	10135	protein_coding	nicotinamide phosphoribosyltransferase [Source:HGNC Symbol;Acc:HGNC:30092]
RPL38	0	0.976	0.984	0	1.650001143	1.511403608	0.595888972	Up	ENSG00000172809	6169	protein_coding	ribosomal protein L38 [Source:HGNC Symbol;Acc:HGNC:10349]
NOP58	0	0.326	0.38	0	-1.064250788	1.510106059	0.594649878	Up	ENSG00000055044	51602	protein_coding	NOP58 ribonucleoprotein [Source:HGNC Symbol;Acc:HGNC:29926]
ELK3	0	0.2	0.138	0	-2.275220621	1.509423152	0.593997308	Up	ENSG00000111145	2004	protein_coding	ETS transcription factor ELK3 [Source:HGNC Symbol;Acc:HGNC:3325]	ETS
DDX5	0	0.957	0.991	0	1.399611833	1.506309357	0.591018093	Up	ENSG00000108654	1655	protein_coding	DEAD-box helicase 5 [Source:HGNC Symbol;Acc:HGNC:2746]
CDC42EP3	0	0.199	0.177	0	-2.015342247	1.505473289	0.590217111	Up	ENSG00000163171	10602	protein_coding	CDC42 effector protein 3 [Source:HGNC Symbol;Acc:HGNC:16943]
MAP1LC3B	0	0.417	0.489	0	-0.654020455	1.504344037	0.589134543	Up	ENSG00000140941	81631	protein_coding	microtubule associated protein 1 light chain 3 beta [Source:HGNC Symbol;Acc:HGNC:13352]
DYNLL2	0	0.294	0.29	0	-1.403779345	1.503087921	0.5879294	Up	ENSG00000264364	140735	protein_coding	dynein light chain LC8-type 2 [Source:HGNC Symbol;Acc:HGNC:24596]
MT-ATP6	0	0.973	1	0	2.057579053	0.666428159	-0.585478734	Down	ENSG00000198899	4508	protein_coding	mitochondrially encoded ATP synthase membrane subunit 6 [Source:HGNC Symbol;Acc:HGNC:7414]
IL7R	0	0.56	0.779	0	0.499098448	0.664662907	-0.589305251	Down	ENSG00000168685	3575	protein_coding	interleukin 7 receptor [Source:HGNC Symbol;Acc:HGNC:6024]
ZFP36L2	0	0.696	0.957	0	0.866651734	0.66463133	-0.589373792	Down	ENSG00000152518	678	protein_coding	ZFP36 ring finger protein like 2 [Source:HGNC Symbol;Acc:HGNC:1108]	Others
DYNLT1	0	0.071	0.388	0	-2.273489688	0.661275015	-0.596677701	Down	ENSG00000146425	6993	protein_coding	dynein light chain Tctex-type 1 [Source:HGNC Symbol;Acc:HGNC:11697]
GPSM3	0	0.356	0.794	0	-0.317688837	0.6610837	-0.597095152	Down	ENSG00000213654	63940	protein_coding	G protein signaling modulator 3 [Source:HGNC Symbol;Acc:HGNC:13945]
CD74	0	0.263	0.626	0	-0.665737473	0.661012905	-0.597249657	Down	ENSG00000019582	972	protein_coding	CD74 molecule [Source:HGNC Symbol;Acc:HGNC:1697]
GZMM	0	0.29	0.657	0	-0.541705308	0.660859598	-0.597584296	Down	ENSG00000197540	3004	protein_coding	granzyme M [Source:HGNC Symbol;Acc:HGNC:4712]
MT-ND4	0	0.972	1	0	1.886105399	0.659961554	-0.599546111	Down	ENSG00000198886	4538	protein_coding	mitochondrially encoded NADH:ubiquinone oxidoreductase core subunit 4 [Source:HGNC Symbol;Acc:HGNC:7459]
LSP1	0	0.239	0.685	0	-0.778881536	0.659020116	-0.601605591	Down	ENSG00000130592	4046	protein_coding	lymphocyte specific protein 1 [Source:HGNC Symbol;Acc:HGNC:6707]
FCGR3A	0	0.024	0.183	0	-3.293806296	0.658185183	-0.603434546	Down	ENSG00000203747	2214	protein_coding	Fc fragment of IgG receptor IIIa [Source:HGNC Symbol;Acc:HGNC:3619]
MT1F	0	0.026	0.269	0	-3.259957293	0.657880573	-0.604102384	Down	ENSG00000198417	4494	protein_coding	metallothionein 1F [Source:HGNC Symbol;Acc:HGNC:7398]
XRCC5	0	0.181	0.61	0	-1.171452857	0.656457866	-0.607225679	Down	ENSG00000079246	7520	protein_coding	X-ray repair cross complementing 5 [Source:HGNC Symbol;Acc:HGNC:12833]
ACAP1	0	0.259	0.712	0	-0.698871642	0.651614308	-0.617909812	Down	ENSG00000072818	9744	protein_coding	ArfGAP with coiled-coil, ankyrin repeat and PH domains 1 [Source:HGNC Symbol;Acc:HGNC:16467]
LY6E	0	0.218	0.632	0	-0.932651779	0.65141991	-0.618340281	Down	ENSG00000160932	4061	protein_coding	lymphocyte antigen 6 family member E [Source:HGNC Symbol;Acc:HGNC:6727]
CAPZB	0	0.244	0.687	0	-0.795183852	0.650520325	-0.620333961	Down	ENSG00000077549	832	protein_coding	capping actin protein of muscle Z-line subunit beta [Source:HGNC Symbol;Acc:HGNC:1491]
TRBC2	0	0.514	0.825	0	0.314696938	0.650412396	-0.620573341	Down	ENSG00000211772	--	TR_C_gene	T cell receptor beta constant 2 [Source:HGNC Symbol;Acc:HGNC:12157]
BRK1	0	0.134	0.556	0	-1.498236056	0.646300153	-0.629723761	Down	ENSG00000254999	55845	protein_coding	BRICK1 subunit of SCAR/WAVE actin nucleating complex [Source:HGNC Symbol;Acc:HGNC:23057]
HLA-C	0	0.899	0.992	0	1.387307004	0.645197429	-0.632187406	Down	ENSG00000204525	3107	protein_coding	major histocompatibility complex, class I, C [Source:HGNC Symbol;Acc:HGNC:4933]
MYL12B	0	0.505	0.914	0	0.224959963	0.642872778	-0.637394832	Down	ENSG00000118680	103910	protein_coding	myosin light chain 12B [Source:HGNC Symbol;Acc:HGNC:29827]
BIN2	0	0.229	0.677	0	-0.838937096	0.639122374	-0.645835901	Down	ENSG00000110934	51411	protein_coding	bridging integrator 2 [Source:HGNC Symbol;Acc:HGNC:1053]
CD27	0	0.092	0.398	0	-2.004592021	0.636282162	-0.652261419	Down	ENSG00000139193	939	protein_coding	CD27 molecule [Source:HGNC Symbol;Acc:HGNC:11922]
CYTIP	0	0.289	0.739	0	-0.566638639	0.634092541	-0.657234688	Down	ENSG00000115165	9595	protein_coding	cytohesin 1 interacting protein [Source:HGNC Symbol;Acc:HGNC:9506]
CD63	0	0.129	0.469	0	-1.601937152	0.633308968	-0.659018586	Down	ENSG00000135404	967	protein_coding	CD63 molecule [Source:HGNC Symbol;Acc:HGNC:1692]
VAMP8	0	0.153	0.588	0	-1.370081083	0.63053601	-0.66534933	Down	ENSG00000118640	8673	protein_coding	vesicle associated membrane protein 8 [Source:HGNC Symbol;Acc:HGNC:12647]
BTN3A2	0	0.106	0.489	0	-1.751609976	0.629365161	-0.668030775	Down	ENSG00000186470	11118	protein_coding	butyrophilin subfamily 3 member A2 [Source:HGNC Symbol;Acc:HGNC:1139]
PLAAT4	0	0.292	0.734	0	-0.55988642	0.629077158	-0.668691116	Down	--	--	--	--	--
CD48	0	0.607	0.941	0	0.551687975	0.627943291	-0.671293819	Down	ENSG00000117091	962	protein_coding	CD48 molecule [Source:HGNC Symbol;Acc:HGNC:1683]
CXCR4	0	0.675	0.89	0	0.752844541	0.626721889	-0.674102714	Down	ENSG00000121966	7852	protein_coding	C-X-C motif chemokine receptor 4 [Source:HGNC Symbol;Acc:HGNC:2561]
ENO1	0	0.221	0.678	0	-0.88912378	0.624289722	-0.67971238	Down	ENSG00000074800	2023	protein_coding	enolase 1 [Source:HGNC Symbol;Acc:HGNC:3350]
GMFG	0	0.429	0.88	0	0.005187908	0.621347583	-0.686527554	Down	ENSG00000130755	9535	protein_coding	glia maturation factor gamma [Source:HGNC Symbol;Acc:HGNC:4374]
LTB	0	0.557	0.748	0	0.551506156	0.621075928	-0.687158442	Down	ENSG00000227507	4050	protein_coding	lymphotoxin beta [Source:HGNC Symbol;Acc:HGNC:6711]
NME2	0	0.368	0.806	0	-0.229740581	0.616473166	-0.697889996	Down	ENSG00000243678	4831	protein_coding	NME/NM23 nucleoside diphosphate kinase 2 [Source:HGNC Symbol;Acc:HGNC:7850]	Others
PRMT2	0	0.212	0.647	0	-0.887710155	0.616161755	-0.698618957	Down	ENSG00000160310	3275	protein_coding	protein arginine methyltransferase 2 [Source:HGNC Symbol;Acc:HGNC:5186]
EVL	0	0.343	0.824	0	-0.244411268	0.615119894	-0.701060459	Down	ENSG00000196405	51466	protein_coding	Enah/Vasp-like [Source:HGNC Symbol;Acc:HGNC:20234]
KLRK1	0	0.089	0.372	0	-1.849796374	0.614585488	-0.702314394	Down	ENSG00000213809	100528032	protein_coding	killer cell lectin like receptor K1 [Source:HGNC Symbol;Acc:HGNC:18788]
KLRG1	0	0.071	0.321	0	-2.185802814	0.611647817	-0.709226898	Down	ENSG00000139187	10219	protein_coding	killer cell lectin like receptor G1 [Source:HGNC Symbol;Acc:HGNC:6380]
CD81	0	0.224	0.661	0	-0.864962788	0.607649303	-0.718689165	Down	ENSG00000110651	975	protein_coding	CD81 molecule [Source:HGNC Symbol;Acc:HGNC:1701]
TRGC2	0	0.061	0.258	0	-2.384030583	0.605373594	-0.724102348	Down	ENSG00000227191	--	TR_C_gene	T cell receptor gamma constant 2 [Source:HGNC Symbol;Acc:HGNC:12276]
CAP1	0	0.168	0.615	0	-1.177875682	0.601941119	-0.732305723	Down	ENSG00000131236	10487	protein_coding	cyclase associated actin cytoskeleton regulatory protein 1 [Source:HGNC Symbol;Acc:HGNC:20040]
GIMAP1	0	0.102	0.455	0	-1.837877798	0.600651839	-0.735399102	Down	ENSG00000213203	170575	protein_coding	GTPase, IMAP family member 1 [Source:HGNC Symbol;Acc:HGNC:23237]
CD53	0	0.209	0.693	0	-0.890780181	0.600432717	-0.735925504	Down	ENSG00000143119	963	protein_coding	CD53 molecule [Source:HGNC Symbol;Acc:HGNC:1686]
HLA-DRA	0	0.073	0.353	0	-2.087860542	0.600171936	-0.736552236	Down	ENSG00000204287	3122	protein_coding	major histocompatibility complex, class II, DR alpha [Source:HGNC Symbol;Acc:HGNC:4947]
OAZ1	0	0.515	0.928	0	0.290589878	0.600133017	-0.736645792	Down	ENSG00000104904	4946	protein_coding	ornithine decarboxylase antizyme 1 [Source:HGNC Symbol;Acc:HGNC:8095]
CD3E	0	0.556	0.937	0	0.414933105	0.59693305	-0.744358961	Down	ENSG00000198851	916	protein_coding	CD3e molecule [Source:HGNC Symbol;Acc:HGNC:1674]
SKAP1	0	0.143	0.58	0	-1.38617633	0.595524202	-0.747767956	Down	ENSG00000141293	8631	protein_coding	src kinase associated phosphoprotein 1 [Source:HGNC Symbol;Acc:HGNC:15605]
HLA-DRB5	0	0.016	0.189	0	-3.616719152	0.59449089	-0.750273392	Down	ENSG00000198502	3127	protein_coding	major histocompatibility complex, class II, DR beta 5 [Source:HGNC Symbol;Acc:HGNC:4953]
TRAF3IP3	0	0.189	0.622	0	-1.04198888	0.593983115	-0.751506174	Down	ENSG00000009790	80342	protein_coding	TRAF3 interacting protein 3 [Source:HGNC Symbol;Acc:HGNC:30766]
HLA-B	0	0.964	0.998	0	1.661517366	0.592542239	-0.755010095	Down	ENSG00000234745	3106	protein_coding	major histocompatibility complex, class I, B [Source:HGNC Symbol;Acc:HGNC:4932]
SELL	0	0.165	0.48	0	-1.262521302	0.589672713	-0.76201366	Down	ENSG00000188404	6402	protein_coding	selectin L [Source:HGNC Symbol;Acc:HGNC:10720]
LCK	0	0.226	0.716	0	-0.809495857	0.586800389	-0.769058267	Down	ENSG00000182866	3932	protein_coding	LCK proto-oncogene, Src family tyrosine kinase [Source:HGNC Symbol;Acc:HGNC:6524]
PPP1CA	0	0.119	0.559	0	-1.549265021	0.586134424	-0.770696524	Down	ENSG00000172531	5499	protein_coding	protein phosphatase 1 catalytic subunit alpha [Source:HGNC Symbol;Acc:HGNC:9281]
DDIT4	0	0.181	0.568	0	-1.03653421	0.583113751	-0.77815075	Down	ENSG00000168209	54541	protein_coding	DNA damage inducible transcript 4 [Source:HGNC Symbol;Acc:HGNC:24944]
ALOX5AP	0	0.076	0.418	0	-2.050270648	0.582435292	-0.779830319	Down	ENSG00000132965	241	protein_coding	arachidonate 5-lipoxygenase activating protein [Source:HGNC Symbol;Acc:HGNC:436]
TRGC1	0	0.037	0.16	0	-2.998637452	0.58208861	-0.780689307	Down	ENSG00000211689	445347	TR_C_gene	T cell receptor gamma constant 1 [Source:HGNC Symbol;Acc:HGNC:12275]
YWHAB	0	0.397	0.868	0	-0.046698069	0.580305076	-0.785116546	Down	ENSG00000166913	7529	protein_coding	tyrosine 3-monooxygenase/tryptophan 5-monooxygenase activation protein beta [Source:HGNC Symbol;Acc:HGNC:12849]
LDHB	0	0.478	0.833	0	0.193982273	0.578861959	-0.788708745	Down	ENSG00000111716	3945	protein_coding	lactate dehydrogenase B [Source:HGNC Symbol;Acc:HGNC:6541]
PSME2	0	0.182	0.644	0	-1.083978603	0.574763847	-0.798958778	Down	ENSG00000100911	5721	protein_coding	proteasome activator subunit 2 [Source:HGNC Symbol;Acc:HGNC:9569]
CST7	0	0.22	0.458	0	-0.694477895	0.57454717	-0.799502753	Down	ENSG00000077984	8530	protein_coding	cystatin F [Source:HGNC Symbol;Acc:HGNC:2479]
CYBA	0	0.516	0.907	0	0.334233244	0.574376961	-0.799930213	Down	ENSG00000051523	1535	protein_coding	cytochrome b-245 alpha chain [Source:HGNC Symbol;Acc:HGNC:2577]
TRAPPC1	0	0.081	0.522	0	-1.91204322	0.573741793	-0.801526482	Down	ENSG00000170043	58485	protein_coding	trafficking protein particle complex 1 [Source:HGNC Symbol;Acc:HGNC:19894]
HLA-DPA1	0	0.095	0.425	0	-1.790103393	0.571046362	-0.808320215	Down	ENSG00000231389	3113	protein_coding	major histocompatibility complex, class II, DP alpha 1 [Source:HGNC Symbol;Acc:HGNC:4938]
ARPC3	0	0.455	0.913	0	0.128287936	0.570304959	-0.810194519	Down	ENSG00000111229	10094	protein_coding	actin related protein 2/3 complex subunit 3 [Source:HGNC Symbol;Acc:HGNC:706]
PPDPF	0	0.357	0.823	0	-0.207078717	0.568911934	-0.81372275	Down	ENSG00000125534	79144	protein_coding	pancreatic progenitor cell differentiation and proliferation factor [Source:HGNC Symbol;Acc:HGNC:16142]
PSMB10	0	0.081	0.516	0	-1.936536237	0.560773912	-0.834508861	Down	ENSG00000205220	5699	protein_coding	proteasome subunit beta 10 [Source:HGNC Symbol;Acc:HGNC:9538]
HCST	0	0.483	0.876	0	0.264444704	0.551468906	-0.858648551	Down	ENSG00000126264	10870	protein_coding	hematopoietic cell signal transducer [Source:HGNC Symbol;Acc:HGNC:16977]
HLA-F	0	0.299	0.807	0	-0.414634742	0.54850185	-0.866431609	Down	ENSG00000204642	3134	protein_coding	major histocompatibility complex, class I, F [Source:HGNC Symbol;Acc:HGNC:4963]
MT-CO1	0	0.992	1	0	2.036375734	0.547574643	-0.868872455	Down	ENSG00000198804	4512	protein_coding	mitochondrially encoded cytochrome c oxidase I [Source:HGNC Symbol;Acc:HGNC:7419]
CD8B	0	0.081	0.297	0	-1.973025628	0.547432819	-0.869246166	Down	ENSG00000172116	926	protein_coding	CD8b molecule [Source:HGNC Symbol;Acc:HGNC:1707]
HOPX	0	0.084	0.339	0	-1.963572852	0.54636941	-0.872051382	Down	ENSG00000171476	84525	protein_coding	HOP homeobox [Source:HGNC Symbol;Acc:HGNC:24961]
PIK3R1	0	0.323	0.741	0	-0.267608305	0.545846879	-0.873431793	Down	ENSG00000145675	5295	protein_coding	phosphoinositide-3-kinase regulatory subunit 1 [Source:HGNC Symbol;Acc:HGNC:8979]
RAC2	0	0.292	0.794	0	-0.448725094	0.545822023	-0.873497488	Down	ENSG00000128340	5880	protein_coding	Rac family small GTPase 2 [Source:HGNC Symbol;Acc:HGNC:9802]
B2M	0	0.997	1	0	2.183648037	0.543366956	-0.880001263	Down	ENSG00000166710	567	protein_coding	beta-2-microglobulin [Source:HGNC Symbol;Acc:HGNC:914]
ANXA6	0	0.074	0.524	0	-1.953074208	0.540127696	-0.888627569	Down	ENSG00000197043	309	protein_coding	annexin A6 [Source:HGNC Symbol;Acc:HGNC:544]
ATP6V0E1	0	0.182	0.721	0	-1.012869004	0.539117456	-0.891328471	Down	ENSG00000113732	8992	protein_coding	ATPase H+ transporting V0 subunit e1 [Source:HGNC Symbol;Acc:HGNC:863]
ITGB2	0	0.212	0.711	0	-0.754943638	0.535293931	-0.901596798	Down	ENSG00000160255	3689	protein_coding	integrin subunit beta 2 [Source:HGNC Symbol;Acc:HGNC:6155]
ARPC5	0	0.118	0.607	0	-1.461179184	0.531140316	-0.912835054	Down	ENSG00000162704	10092	protein_coding	actin related protein 2/3 complex subunit 5 [Source:HGNC Symbol;Acc:HGNC:708]
HLA-A	0	0.92	0.997	0	1.454092061	0.527609382	-0.922457875	Down	ENSG00000206503	3105	protein_coding	major histocompatibility complex, class I, A [Source:HGNC Symbol;Acc:HGNC:4931]
PLCG2	0	0.015	0.317	0	-3.355785999	0.527000685	-0.924123259	Down	ENSG00000197943	5336	protein_coding	phospholipase C gamma 2 [Source:HGNC Symbol;Acc:HGNC:9066]
UCP2	0	0.11	0.579	0	-1.544675552	0.523511499	-0.93370687	Down	ENSG00000175567	7351	protein_coding	uncoupling protein 2 [Source:HGNC Symbol;Acc:HGNC:12518]
CTSW	0	0.163	0.484	0	-1.114013573	0.518556595	-0.947426643	Down	ENSG00000172543	1521	protein_coding	cathepsin W [Source:HGNC Symbol;Acc:HGNC:2546]
PSMB9	0	0.159	0.658	0	-1.16574646	0.517772908	-0.949608615	Down	ENSG00000240065	5698	protein_coding	proteasome subunit beta 9 [Source:HGNC Symbol;Acc:HGNC:9546]
HLA-DPB1	0	0.147	0.514	0	-1.231019479	0.512345717	-0.964810465	Down	ENSG00000223865	3115	protein_coding	major histocompatibility complex, class II, DP beta 1 [Source:HGNC Symbol;Acc:HGNC:4940]
CD52	0	0.655	0.96	0	0.824173105	0.506017315	-0.982741343	Down	ENSG00000169442	1043	protein_coding	CD52 molecule [Source:HGNC Symbol;Acc:HGNC:1804]
TRBC1	0	0.333	0.599	0	-0.234266464	0.504057775	-0.988338991	Down	ENSG00000211751	--	TR_C_gene	T cell receptor beta constant 1 [Source:HGNC Symbol;Acc:HGNC:12156]
GIMAP4	0	0.083	0.517	0	-1.820928642	0.503400422	-0.990221668	Down	ENSG00000133574	55303	protein_coding	GTPase, IMAP family member 4 [Source:HGNC Symbol;Acc:HGNC:21872]
CORO1A	0	0.387	0.872	0	-0.04551658	0.502817503	-0.991893225	Down	ENSG00000102879	11151	protein_coding	coronin 1A [Source:HGNC Symbol;Acc:HGNC:2252]
CLIC1	0	0.219	0.675	0	-0.798583603	0.501250962	-0.996394994	Down	ENSG00000213719	1192	protein_coding	chloride intracellular channel 1 [Source:HGNC Symbol;Acc:HGNC:2062]
KLRD1	0	0.077	0.327	0	-1.797988501	0.495598986	-1.012754859	Down	ENSG00000134539	3824	protein_coding	killer cell lectin like receptor D1 [Source:HGNC Symbol;Acc:HGNC:6378]
ARHGDIB	0	0.524	0.952	0	0.404185357	0.49551182	-1.013008622	Down	ENSG00000111348	397	protein_coding	Rho GDP dissociation inhibitor beta [Source:HGNC Symbol;Acc:HGNC:679]
RPL7	0	0.835	0.983	0	1.320984074	0.493799795	-1.018001856	Down	ENSG00000147604	6129	protein_coding	ribosomal protein L7 [Source:HGNC Symbol;Acc:HGNC:10363]
MYL6	0	0.497	0.942	0	0.339184424	0.474884348	-1.074351889	Down	ENSG00000092841	4637	protein_coding	myosin light chain 6 [Source:HGNC Symbol;Acc:HGNC:7587]
PRF1	0	0.05	0.352	0	-2.206168463	0.457837529	-1.127092371	Down	ENSG00000180644	5551	protein_coding	perforin 1 [Source:HGNC Symbol;Acc:HGNC:9360]
S100A6	0	0.503	0.949	0	0.479627523	0.447434135	-1.160252771	Down	ENSG00000197956	6277	protein_coding	S100 calcium binding protein A6 [Source:HGNC Symbol;Acc:HGNC:10496]
ARPC1B	0	0.226	0.789	0	-0.644855393	0.446367571	-1.163695876	Down	ENSG00000130429	10095	protein_coding	actin related protein 2/3 complex subunit 1B [Source:HGNC Symbol;Acc:HGNC:704]
ACTB	0	0.881	0.992	0	1.357846796	0.445698541	-1.165859855	Down	ENSG00000075624	60	protein_coding	actin beta [Source:HGNC Symbol;Acc:HGNC:132]
GZMB	0	0.095	0.285	0	-1.667185582	0.430899316	-1.214577287	Down	ENSG00000100453	3002	protein_coding	granzyme B [Source:HGNC Symbol;Acc:HGNC:4709]
S100A4	0	0.565	0.884	0	0.775730398	0.424350094	-1.236673099	Down	ENSG00000196154	6275	protein_coding	S100 calcium binding protein A4 [Source:HGNC Symbol;Acc:HGNC:10494]
JUNB	0	0.603	0.928	0	0.776963597	0.423826645	-1.238453804	Down	ENSG00000171223	3726	protein_coding	JunB proto-oncogene, AP-1 transcription factor subunit [Source:HGNC Symbol;Acc:HGNC:6205]	TF_bZIP
TRDC	0	0.018	0.167	0	-3.280553393	0.421480015	-1.246463869	Down	ENSG00000211829	--	TR_C_gene	T cell receptor delta constant [Source:HGNC Symbol;Acc:HGNC:12253]
ACTG1	0	0.603	0.956	0	0.690322947	0.416284006	-1.264359964	Down	ENSG00000184009	71	protein_coding	actin gamma 1 [Source:HGNC Symbol;Acc:HGNC:144]
MYL12A	0	0.513	0.96	0	0.485080082	0.415139126	-1.268333184	Down	ENSG00000101608	10627	protein_coding	myosin light chain 12A [Source:HGNC Symbol;Acc:HGNC:16701]
GZMA	0	0.142	0.436	0	-1.073804182	0.411097988	-1.282445783	Down	ENSG00000145649	3001	protein_coding	granzyme A [Source:HGNC Symbol;Acc:HGNC:4708]
DUSP2	0	0.244	0.592	0	-0.550838702	0.409091994	-1.28950279	Down	ENSG00000158050	1844	protein_coding	dual specificity phosphatase 2 [Source:HGNC Symbol;Acc:HGNC:3068]
GZMK	0	0.059	0.224	0	-2.150252612	0.404452549	-1.305957641	Down	ENSG00000113088	3003	protein_coding	granzyme K [Source:HGNC Symbol;Acc:HGNC:4711]
TRAC	0	0.347	0.829	0	-0.097353937	0.397596361	-1.330623541	Down	ENSG00000277734	--	TR_C_gene	T cell receptor alpha constant [Source:HGNC Symbol;Acc:HGNC:12029]
RPS4Y1	0	0	0.238	0	#NAME?	0.353246286	-1.501253702	Down	ENSG00000129824	6192	protein_coding	ribosomal protein S4 Y-linked 1 [Source:HGNC Symbol;Acc:HGNC:10425]
TXNIP	0	0.565	0.98	0	0.817976443	0.345974376	-1.531262902	Down	ENSG00000265972	10628	protein_coding	thioredoxin interacting protein [Source:HGNC Symbol;Acc:HGNC:16952]
IL32	0	0.555	0.971	0	0.718687256	0.32817616	-1.607457657	Down	ENSG00000008517	9235	protein_coding	interleukin 32 [Source:HGNC Symbol;Acc:HGNC:16830]
MT1E	0	0.029	0.353	0	-2.555011893	0.246147696	-2.022403857	Down	ENSG00000169715	4493	protein_coding	metallothionein 1E [Source:HGNC Symbol;Acc:HGNC:7397]
MT1X	0	0.08	0.575	0	-1.513569535	0.199137862	-2.328160546	Down	ENSG00000187193	4501	protein_coding	metallothionein 1X [Source:HGNC Symbol;Acc:HGNC:7405]
MTRNR2L12	0	0.022	0.818	0	-2.274159534	0.180561066	-2.469441253	Down	ENSG00000269028	100462981	protein_coding	MT-RNR2 like 12 [Source:HGNC Symbol;Acc:HGNC:37169]
MT2A	0	0.206	0.734	0	-0.457994674	0.1712134	-2.54613248	Down	ENSG00000125148	4502	protein_coding	metallothionein 2A [Source:HGNC Symbol;Acc:HGNC:7406]
NKG7	2.38633706941322e-321	0.306	0.5	8.73423230775933e-317	0.192777032	0.482925211	-1.050128312	Down	ENSG00000105374	4818	protein_coding	natural killer cell granule protein 7 [Source:HGNC Symbol;Acc:HGNC:7830]
GZMH	1.05310265828103e-315	0.173	0.339	3.85446103957441e-311	-0.889994632	0.509591846	-0.972585901	Down	ENSG00000100450	2999	protein_coding	granzyme H [Source:HGNC Symbol;Acc:HGNC:4710]
JUN	2.71504997557827e-312	0.743	0.733	9.94E-308	0.839257272	1.665625087	0.736063703	Up	ENSG00000177606	3725	protein_coding	Jun proto-oncogene, AP-1 transcription factor subunit [Source:HGNC Symbol;Acc:HGNC:6204]	TF_bZIP
RPS26	5.28287333159536e-312	0.763	0.89	1.93E-307	0.87263843	0.392568693	-1.348982971	Down	ENSG00000197728	6231	protein_coding	ribosomal protein S26 [Source:HGNC Symbol;Acc:HGNC:10414]
KLRB1	4.09E-241	0.177	0.328	1.50E-236	-0.984787991	0.594267701	-0.750815123	Down	ENSG00000111796	3820	protein_coding	killer cell lectin like receptor B1 [Source:HGNC Symbol;Acc:HGNC:6373]
GNLY	5.26E-210	0.221	0.363	1.93E-205	-0.368574149	0.64810719	-0.625695656	Down	ENSG00000115523	10578	protein_coding	granulysin [Source:HGNC Symbol;Acc:HGNC:4414]
FGFBP2	3.67E-148	0.165	0.277	1.34E-143	-1.121414617	0.629468925	-0.667792936	Down	ENSG00000137441	83888	protein_coding	fibroblast growth factor binding protein 2 [Source:HGNC Symbol;Acc:HGNC:29451]
