# Supplementary material for: Analyzation of the Peripheral Blood Mononuclear Cells Atlas and Cell Communication of Rheumatoid Arthritis Patients Based on Single-Cell RNA-Seq
Source: J Immunol Res. 2023 Aug 12;2023:6300633. doi: 10.1155/2023/6300633 (PMC10439836; doi:10.1155/2023/6300633)
Supplement: Supplementary 5 — T-cell DEGs by subcell type. [file 6300633.f5.txt]

Supplementary Table S5 T-cell DEGs by subcell type
	p_val	avg_log2FC	pct.1	pct.2	p_val_adj	celltype	GENE	label	size	group
NFKBIA	1.90E-103	2.684757456	0.902	0.509	6.95E-99	NKT	NFKBIA	adjust P-val<0.01	2	up
RPL7	1.82E-101	-1.553131397	0.648	0.991	6.65E-97	NKT	RPL7	adjust P-val<0.01	1	down
TRDC	1.49E-97	-2.214181928	0.266	0.946	5.44E-93	NKT	TRDC	adjust P-val<0.01	2	down
MTRNR2L12	7.63E-94	-2.248960188	0.027	0.814	2.79E-89	NKT	MTRNR2L12	adjust P-val<0.01	2	down
FOSB	7.87E-93	2.354625559	0.621	0.137	2.88E-88	NKT	FOSB	adjust P-val<0.01	2	up
TRGC	1.03E-92	-2.348318462	0.117	0.868	3.78E-88	NKT	TRGC	adjust P-val<0.01	2	down
RPS4Y1	1.20E-91	-2.661058143	0	0.773	4.38E-87	NKT	RPS4Y1	adjust P-val<0.01	2	down
CD52	4.90E-89	-1.712995116	0.453	0.984	1.79E-84	NKT	CD52	adjust P-val<0.01	1	down
TXNIP	5.16E-85	-1.67510266	0.48	0.992	1.89E-80	NKT	TXNIP	adjust P-val<0.01	1	down
PTMA	3.79E-83	1.11711842	1	0.999	1.39E-78	NKT	PTMA	adjust P-val<0.01	1	up
IL32	4.39E-82	-1.605659362	0.469	0.985	1.61E-77	NKT	IL32	adjust P-val<0.01	1	down
RPL13A	6.31E-81	-1.043588243	0.926	0.996	2.31E-76	NKT	RPL13A	adjust P-val<0.01	1	down
RPL23A	2.38E-79	-0.915000632	0.934	0.998	8.72E-75	NKT	RPL23A	adjust P-val<0.01	1	down
S100A4	1.33E-74	-1.302779014	0.766	0.993	4.87E-70	NKT	S100A4	adjust P-val<0.01	1	down
CXCR4	4.67E-74	-1.397542736	0.633	0.981	1.71E-69	NKT	CXCR4	adjust P-val<0.01	1	down
MT-ATP6	5.49E-73	-0.996534618	0.977	1	2.01E-68	NKT	MT-ATP6	adjust P-val<0.01	1	down
MT-CO3	7.67E-72	-0.857757042	1	1	2.81E-67	NKT	MT-CO3	adjust P-val<0.01	1	down
DUSP2	1.43E-70	-1.839762111	0.164	0.832	5.25E-66	NKT	DUSP2	adjust P-val<0.01	1	down
MT-CO1	2.76E-70	-0.860893377	0.996	1	1.01E-65	NKT	MT-CO1	adjust P-val<0.01	1	down
RPS20	6.79E-69	-1.158160702	0.664	0.99	2.48E-64	NKT	RPS20	adjust P-val<0.01	1	down
HLA-DPB1	2.40E-59	-1.294085107	0.199	0.843	8.78E-55	NKT	HLA-DPB1	adjust P-val<0.01	1	down
CD3D	6.58E-59	-1.37952422	0.34	0.913	2.41E-54	NKT	CD3D	adjust P-val<0.01	1	down
MT-ND1	1.56E-57	-0.784249264	0.961	0.999	5.72E-53	NKT	MT-ND1	adjust P-val<0.01	1	down
PIM1	1.66E-57	2.00478564	0.465	0.115	6.09E-53	NKT	PIM1	adjust P-val<0.01	1	up
HLA-B	7.90E-57	-0.635137164	0.992	0.998	2.89E-52	NKT	HLA-B	adjust P-val<0.01	1	down
MT-ND4	1.33E-56	-0.74118188	0.984	1	4.85E-52	NKT	MT-ND4	adjust P-val<0.01	1	down
NFKB1	1.89E-56	1.802950868	0.461	0.116	6.90E-52	NKT	NFKB1	adjust P-val<0.01	1	up
EEF1A1	1.06E-55	-0.64676175	0.996	0.999	3.86E-51	NKT	EEF1A1	adjust P-val<0.01	1	down
SMAD7	1.37E-55	2.184823014	0.637	0.296	5.01E-51	NKT	SMAD7	adjust P-val<0.01	2	up
HLA-DPA1	2.68E-54	-1.313060918	0.125	0.73	9.82E-50	NKT	HLA-DPA1	adjust P-val<0.01	1	down
RPS2	2.71E-53	-0.692276363	0.973	0.998	9.90E-49	NKT	RPS2	adjust P-val<0.01	1	down
CD3G	1.07E-52	-1.20031934	0.305	0.9	3.92E-48	NKT	CD3G	adjust P-val<0.01	1	down
SLC38A2	1.30E-52	2.230149564	0.641	0.307	4.75E-48	NKT	SLC38A2	adjust P-val<0.01	2	up
FOS	2.01E-52	2.208922129	0.688	0.335	7.34E-48	NKT	FOS	adjust P-val<0.01	2	up
MT2A	2.38E-52	-1.717970008	0.137	0.733	8.69E-48	NKT	MT2A	adjust P-val<0.01	1	down
HLA-DRB1	3.29E-52	-1.466431487	0.117	0.709	1.20E-47	NKT	HLA-DRB1	adjust P-val<0.01	1	down
EIF1	5.22E-51	0.760799738	0.988	0.998	1.91E-46	NKT	EIF1	adjust P-val<0.01	1	up
HOPX	6.89E-51	-1.259411246	0.242	0.84	2.52E-46	NKT	HOPX	adjust P-val<0.01	1	down
DDIT4	1.38E-50	-1.293810661	0.16	0.755	5.06E-46	NKT	DDIT4	adjust P-val<0.01	1	down
ARPC1B	5.81E-50	-1.186389479	0.148	0.75	2.13E-45	NKT	ARPC1B	adjust P-val<0.01	1	down
YPEL5	9.03E-49	1.866705263	0.746	0.573	3.30E-44	NKT	YPEL5	adjust P-val<0.01	1	up
S100A6	9.44E-49	-0.996123311	0.602	0.986	3.45E-44	NKT	S100A6	adjust P-val<0.01	1	down
XIST	1.64E-48	1.834108175	0.496	0.143	6.01E-44	NKT	XIST	adjust P-val<0.01	1	up
KLF10	3.12E-47	1.454233964	0.281	0.04	1.14E-42	NKT	KLF10	adjust P-val<0.01	1	up
PMAIP1	1.48E-46	2.795572733	0.5	0.177	5.41E-42	NKT	PMAIP1	adjust P-val<0.01	2	up
CYTIP	2.65E-46	-1.133895433	0.172	0.753	9.69E-42	NKT	CYTIP	adjust P-val<0.01	1	down
MT-CYB	9.73E-46	-0.657702718	0.98	0.999	3.56E-41	NKT	MT-CYB	adjust P-val<0.01	1	down
CD3E	1.51E-45	-1.03034904	0.375	0.916	5.53E-41	NKT	CD3E	adjust P-val<0.01	1	down
JUND	2.22E-44	1.189008026	0.957	0.985	8.13E-40	NKT	JUND	adjust P-val<0.01	1	up
H3F3B	2.50E-41	0.818846835	0.957	0.989	9.15E-37	NKT	H3F3B	adjust P-val<0.01	1	up
ALOX5AP	7.22E-41	-1.108098892	0.191	0.734	2.64E-36	NKT	ALOX5AP	adjust P-val<0.01	1	down
HLA-F	1.02E-40	-0.952311194	0.363	0.9	3.74E-36	NKT	HLA-F	adjust P-val<0.01	1	down
PNRC1	2.30E-40	1.228128677	0.82	0.807	8.41E-36	NKT	PNRC1	adjust P-val<0.01	1	up
HLA-A	5.54E-40	-0.587109805	0.977	0.999	2.03E-35	NKT	HLA-A	adjust P-val<0.01	1	down
TUBB4B	2.74E-39	1.708615899	0.621	0.375	1.00E-34	NKT	TUBB4B	adjust P-val<0.01	1	up
RASGRP1	3.10E-39	-1.10259396	0.176	0.69	1.14E-34	NKT	RASGRP1	adjust P-val<0.01	1	down
MT1X	7.24E-39	-1.456029617	0.023	0.487	2.65E-34	NKT	MT1X	adjust P-val<0.01	1	down
SNHG9	7.70E-38	1.770455984	0.508	0.224	2.82E-33	NKT	SNHG9	adjust P-val<0.01	1	up
MT-ND4L	8.05E-38	1.296169821	0.789	0.725	2.95E-33	NKT	MT-ND4L	adjust P-val<0.01	1	up
KLF6	9.93E-38	1.53950329	0.766	0.613	3.63E-33	NKT	KLF6	adjust P-val<0.01	1	up
ANXA6	8.00E-36	-0.970636843	0.078	0.552	2.93E-31	NKT	ANXA6	adjust P-val<0.01	1	down
MYL6	1.22E-35	-0.80262114	0.582	0.978	4.46E-31	NKT	MYL6	adjust P-val<0.01	1	down
CEBPB	2.20E-35	-0.981678769	0.195	0.717	8.05E-31	NKT	CEBPB	adjust P-val<0.01	1	down
GIMAP7	2.22E-35	-1.005846904	0.074	0.541	8.14E-31	NKT	GIMAP7	adjust P-val<0.01	1	down
RPS28	7.88E-35	0.736234751	0.98	0.996	2.88E-30	NKT	RPS28	adjust P-val<0.01	1	up
DYNLT1	1.09E-34	-0.93572581	0.055	0.509	3.97E-30	NKT	DYNLT1	adjust P-val<0.01	1	down
NME2	2.27E-34	-0.914280102	0.242	0.753	8.31E-30	NKT	NME2	adjust P-val<0.01	1	down
DNAJA1	3.20E-34	1.776089934	0.602	0.388	1.17E-29	NKT	DNAJA1	adjust P-val<0.01	1	up
KLRG1	4.87E-34	-0.936403668	0.152	0.645	1.78E-29	NKT	KLRG1	adjust P-val<0.01	1	down
N4BP2L2	7.06E-34	-0.70257579	0.207	0.726	2.58E-29	NKT	N4BP2L2	adjust P-val<0.01	1	down
PRF1	7.49E-34	-0.90825882	0.41	0.89	2.74E-29	NKT	PRF1	adjust P-val<0.01	1	down
RGCC	1.67E-33	1.618820461	0.445	0.179	6.12E-29	NKT	RGCC	adjust P-val<0.01	1	up
TNFAIP3	3.14E-33	1.427018188	0.805	0.779	1.15E-28	NKT	TNFAIP3	adjust P-val<0.01	1	up
ENO1	4.26E-33	-0.806456482	0.152	0.654	1.56E-28	NKT	ENO1	adjust P-val<0.01	1	down
OASL	5.66E-33	1.402589986	0.254	0.05	2.07E-28	NKT	OASL	adjust P-val<0.01	1	up
AC058791.1	2.51E-32	1.590925202	0.445	0.185	9.17E-28	NKT	AC058791.1	adjust P-val<0.01	1	up
CLIC1	2.90E-32	-0.804871175	0.305	0.839	1.06E-27	NKT	CLIC1	adjust P-val<0.01	1	down
RPS29	3.38E-32	0.608261441	0.98	0.997	1.24E-27	NKT	RPS29	adjust P-val<0.01	1	up
MRFAP1	5.94E-32	-0.826957724	0.141	0.617	2.18E-27	NKT	MRFAP1	adjust P-val<0.01	1	down
BHLHE40	1.82E-31	1.581410345	0.617	0.414	6.67E-27	NKT	BHLHE40	adjust P-val<0.01	1	up
PPP1R15A	5.67E-31	1.706562404	0.656	0.509	2.07E-26	NKT	PPP1R15A	adjust P-val<0.01	1	up
LMNA	8.82E-31	1.655129576	0.367	0.124	3.23E-26	NKT	LMNA	adjust P-val<0.01	1	up
SH3BGRL3	1.76E-30	-0.662660565	0.758	0.994	6.45E-26	NKT	SH3BGRL3	adjust P-val<0.01	1	down
SRSF5	1.80E-30	0.948048622	0.844	0.904	6.60E-26	NKT	SRSF5	adjust P-val<0.01	1	up
UCP2	2.33E-30	-0.833849255	0.102	0.544	8.54E-26	NKT	UCP2	adjust P-val<0.01	1	down
CLEC2D	6.86E-30	-0.69925777	0.184	0.667	2.51E-25	NKT	CLEC2D	adjust P-val<0.01	1	down
GZMH	7.78E-30	-0.82404057	0.637	0.94	2.85E-25	NKT	GZMH	adjust P-val<0.01	1	down
HLA-DRA	8.55E-30	-1.105855669	0.047	0.439	3.13E-25	NKT	HLA-DRA	adjust P-val<0.01	1	down
EEF1G	1.03E-29	-0.648225131	0.691	0.979	3.76E-25	NKT	EEF1G	adjust P-val<0.01	1	down
ARPC3	1.40E-29	-0.672853088	0.449	0.924	5.13E-25	NKT	ARPC3	adjust P-val<0.01	1	down
GZMB	1.44E-29	-0.844966509	0.629	0.933	5.28E-25	NKT	GZMB	adjust P-val<0.01	1	down
SKAP1	1.93E-29	-0.869236574	0.137	0.573	7.07E-25	NKT	SKAP1	adjust P-val<0.01	1	down
GADD45B	1.93E-29	1.731243186	0.59	0.402	7.07E-25	NKT	GADD45B	adjust P-val<0.01	1	up
CCND3	3.05E-29	-0.732424704	0.195	0.687	1.11E-24	NKT	CCND3	adjust P-val<0.01	1	down
TRBC1	3.53E-29	-1.36116443	0.527	0.845	1.29E-24	NKT	TRBC1	adjust P-val<0.01	1	down
PRMT2	3.84E-29	-0.714536269	0.227	0.713	1.41E-24	NKT	PRMT2	adjust P-val<0.01	1	down
CD53	8.14E-29	-0.693383656	0.23	0.738	2.98E-24	NKT	CD53	adjust P-val<0.01	1	down
OTULIN	9.07E-29	1.701762121	0.387	0.149	3.32E-24	NKT	OTULIN	adjust P-val<0.01	1	up
CORO1A	1.81E-28	-0.757655605	0.293	0.787	6.63E-24	NKT	CORO1A	adjust P-val<0.01	1	down
SPOCK2	2.59E-28	-0.630817652	0.297	0.808	9.50E-24	NKT	SPOCK2	adjust P-val<0.01	1	down
KLRC1	4.25E-28	-1.111852884	0.062	0.446	1.55E-23	NKT	KLRC1	adjust P-val<0.01	1	down
ARHGDIB	7.31E-28	-0.710740947	0.535	0.944	2.67E-23	NKT	ARHGDIB	adjust P-val<0.01	1	down
ATP6V0E1	9.34E-28	-0.676841884	0.223	0.708	3.42E-23	NKT	ATP6V0E1	adjust P-val<0.01	1	down
ARPC5	1.34E-27	-0.766945841	0.141	0.582	4.91E-23	NKT	ARPC5	adjust P-val<0.01	1	down
TC2N	1.43E-27	-0.809630391	0.078	0.476	5.23E-23	NKT	TC2N	adjust P-val<0.01	1	down
CD48	1.67E-27	-0.711987861	0.496	0.935	6.12E-23	NKT	CD48	adjust P-val<0.01	1	down
OAZ1	2.25E-27	-0.728125703	0.504	0.936	8.25E-23	NKT	OAZ1	adjust P-val<0.01	1	down
KLRK1	2.70E-27	-0.713662238	0.207	0.664	9.87E-23	NKT	KLRK1	adjust P-val<0.01	1	down
BTN3A2	5.30E-27	-0.718035994	0.117	0.544	1.94E-22	NKT	BTN3A2	adjust P-val<0.01	1	down
MYBL1	6.12E-27	-0.718592352	0.125	0.554	2.24E-22	NKT	MYBL1	adjust P-val<0.01	1	down
MTFP1	7.55E-27	-0.851770356	0.035	0.4	2.76E-22	NKT	MTFP1	adjust P-val<0.01	1	down
YWHAZ	8.52E-27	0.925612433	0.805	0.855	3.12E-22	NKT	YWHAZ	adjust P-val<0.01	1	up
MYL12A	9.28E-27	-0.659244179	0.648	0.973	3.40E-22	NKT	MYL12A	adjust P-val<0.01	1	down
PPP1CA	2.02E-26	-0.632085087	0.141	0.577	7.41E-22	NKT	PPP1CA	adjust P-val<0.01	1	down
MYO1F	2.46E-26	-0.591452921	0.176	0.633	9.01E-22	NKT	MYO1F	adjust P-val<0.01	1	down
PSMB10	1.06E-25	-0.769238259	0.074	0.454	3.87E-21	NKT	PSMB10	adjust P-val<0.01	1	down
VAMP8	2.69E-25	-0.625081473	0.164	0.605	9.85E-21	NKT	VAMP8	adjust P-val<0.01	1	down
PSMB9	4.97E-25	-0.678974463	0.168	0.609	1.82E-20	NKT	PSMB9	adjust P-val<0.01	1	down
FCGR3A	1.24E-24	-0.817635556	0.246	0.666	4.55E-20	NKT	FCGR3A	adjust P-val<0.01	1	down
EID1	1.39E-24	-0.623870232	0.273	0.738	5.10E-20	NKT	EID1	adjust P-val<0.01	1	down
TRAPPC1	1.49E-24	-0.687577898	0.109	0.501	5.45E-20	NKT	TRAPPC1	adjust P-val<0.01	1	down
PSME2	1.49E-24	-0.672291253	0.168	0.585	5.47E-20	NKT	PSME2	adjust P-val<0.01	1	down
BIN2	1.73E-24	-0.646812296	0.297	0.773	6.35E-20	NKT	BIN2	adjust P-val<0.01	1	down
TSPO	3.50E-24	-0.641673563	0.203	0.643	1.28E-19	NKT	TSPO	adjust P-val<0.01	1	down
PPDPF	4.33E-24	-0.586550393	0.254	0.724	1.59E-19	NKT	PPDPF	adjust P-val<0.01	1	down
EIF3E	5.53E-24	-0.595010437	0.27	0.741	2.02E-19	NKT	EIF3E	adjust P-val<0.01	1	down
GIMAP4	9.72E-24	-0.80096157	0.047	0.386	3.56E-19	NKT	GIMAP4	adjust P-val<0.01	1	down
DDX3Y	1.24E-23	-0.861113861	0	0.3	4.53E-19	NKT	DDX3Y	adjust P-val<0.01	1	down
TOMM6	1.70E-23	-0.586304188	0.176	0.604	6.24E-19	NKT	TOMM6	adjust P-val<0.01	1	down
TLE4	2.29E-23	1.487072397	0.496	0.299	8.39E-19	NKT	TLE4	adjust P-val<0.01	1	up
MT1E	2.43E-23	-1.195243165	0.016	0.324	8.88E-19	NKT	MT1E	adjust P-val<0.01	1	down
CCL3	2.66E-23	1.984554293	0.312	0.11	9.75E-19	NKT	CCL3	adjust P-val<0.01	1	up
IL7R	5.37E-23	-1.531524568	0.082	0.408	1.96E-18	NKT	IL7R	adjust P-val<0.01	1	down
DDX5	1.00E-22	0.7663019	0.957	0.988	3.66E-18	NKT	DDX5	adjust P-val<0.01	1	up
RAB9A	1.27E-22	-0.650294643	0.039	0.362	4.66E-18	NKT	RAB9A	adjust P-val<0.01	1	down
SCP2	1.88E-22	-0.640866066	0.164	0.572	6.89E-18	NKT	SCP2	adjust P-val<0.01	1	down
PRDX2	1.95E-22	-0.611122913	0.121	0.504	7.14E-18	NKT	PRDX2	adjust P-val<0.01	1	down
NASP	2.58E-22	1.449343814	0.465	0.272	9.46E-18	NKT	NASP	adjust P-val<0.01	1	up
CD2	3.27E-22	-0.591244968	0.176	0.592	1.20E-17	NKT	CD2	adjust P-val<0.01	1	down
TRGC2	4.47E-22	-0.836205232	0.082	0.424	1.64E-17	NKT	TRGC2	adjust P-val<0.01	1	down
ITGA4	5.26E-22	-0.652052483	0.176	0.58	1.93E-17	NKT	ITGA4	adjust P-val<0.01	1	down
LINC01871	8.84E-22	-0.593316551	0.098	0.461	3.23E-17	NKT	LINC01871	adjust P-val<0.01	1	down
CNBP	1.09E-21	-0.588769706	0.234	0.669	3.98E-17	NKT	CNBP	adjust P-val<0.01	1	down
LCK	1.16E-21	-0.622920525	0.195	0.605	4.23E-17	NKT	LCK	adjust P-val<0.01	1	down
SPTY2D1	2.03E-21	1.505839558	0.426	0.233	7.43E-17	NKT	SPTY2D1	adjust P-val<0.01	1	up
GLRX	2.57E-21	-0.62701934	0.109	0.474	9.39E-17	NKT	GLRX	adjust P-val<0.01	1	down
ATG2A	4.35E-21	-0.586956011	0.113	0.476	1.59E-16	NKT	ATG2A	adjust P-val<0.01	1	down
PIK3R1	4.81E-21	-0.725329599	0.363	0.767	1.76E-16	NKT	PIK3R1	adjust P-val<0.01	1	down
RNPEPL1	8.05E-21	-0.606183454	0.137	0.511	2.95E-16	NKT	RNPEPL1	adjust P-val<0.01	1	down
THEMIS2	8.91E-21	-0.720851856	0.02	0.307	3.26E-16	NKT	THEMIS2	adjust P-val<0.01	1	down
MARCKSL1	1.00E-20	1.261408988	0.324	0.132	3.66E-16	NKT	MARCKSL1	adjust P-val<0.01	1	up
AL627171.2	3.19E-20	1.665794241	0.5	0.337	1.17E-15	NKT	AL627171.2	adjust P-val<0.01	1	up
CASP1	3.47E-20	-0.692968176	0.074	0.394	1.27E-15	NKT	CASP1	adjust P-val<0.01	1	down
GPR65	4.95E-20	-0.602914535	0.105	0.448	1.81E-15	NKT	GPR65	adjust P-val<0.01	1	down
HNRNPH1	1.30E-19	1.3137553	0.684	0.68	4.77E-15	NKT	HNRNPH1	adjust P-val<0.01	1	up
PTMS	3.20E-19	-0.627557285	0.137	0.488	1.17E-14	NKT	PTMS	adjust P-val<0.01	1	down
TRA2B	2.38E-18	1.13249346	0.664	0.636	8.69E-14	NKT	TRA2B	adjust P-val<0.01	1	up
OXNAD1	2.51E-18	-0.606817161	0.016	0.272	9.20E-14	NKT	OXNAD1	adjust P-val<0.01	1	down
ARID5B	3.67E-18	-0.58913619	0.078	0.382	1.34E-13	NKT	ARID5B	adjust P-val<0.01	1	down
SRSF2	4.86E-18	0.994514656	0.723	0.754	1.78E-13	NKT	SRSF2	adjust P-val<0.01	1	up
BIRC2	8.31E-18	1.254670972	0.391	0.215	3.04E-13	NKT	BIRC2	adjust P-val<0.01	1	up
SKIL	1.30E-17	1.063045277	0.281	0.112	4.74E-13	NKT	SKIL	adjust P-val<0.01	1	up
CSRNP1	2.28E-17	1.374409546	0.281	0.115	8.33E-13	NKT	CSRNP1	adjust P-val<0.01	1	up
IER5	5.02E-17	1.238391643	0.441	0.274	1.84E-12	NKT	IER5	adjust P-val<0.01	1	up
JMJD6	7.69E-17	1.271159794	0.398	0.228	2.81E-12	NKT	JMJD6	adjust P-val<0.01	1	up
SRSF3	2.41E-16	0.975890521	0.715	0.803	8.81E-12	NKT	SRSF3	adjust P-val<0.01	1	up
RBM8A	4.51E-16	1.114738658	0.594	0.57	1.65E-11	NKT	RBM8A	adjust P-val<0.01	1	up
DNAJB6	4.71E-16	1.23218205	0.648	0.697	1.72E-11	NKT	DNAJB6	adjust P-val<0.01	1	up
TRAC	7.06E-16	-0.639202808	0.051	0.305	2.58E-11	NKT	TRAC	adjust P-val<0.01	1	down
DDX3X	1.80E-14	1.051078332	0.641	0.636	6.59E-10	NKT	DDX3X	adjust P-val<0.01	1	up
KDM6B	4.82E-14	1.097008923	0.25	0.104	1.76E-09	NKT	KDM6B	adjust P-val<0.01	1	up
SNHG5	1.08E-13	1.055228057	0.582	0.531	3.96E-09	NKT	SNHG5	adjust P-val<0.01	1	up
UBB	1.33E-13	0.607098115	0.867	0.958	4.87E-09	NKT	UBB	adjust P-val<0.01	1	up
ZC3H12A	1.33E-13	0.997822292	0.262	0.116	4.87E-09	NKT	ZC3H12A	adjust P-val<0.01	1	up
SKI	2.47E-13	1.332163786	0.273	0.129	9.05E-09	NKT	SKI	adjust P-val<0.01	1	up
RAB8B	3.49E-13	1.172922021	0.406	0.274	1.28E-08	NKT	RAB8B	adjust P-val<0.01	1	up
RBM39	3.47E-12	0.712422957	0.82	0.949	1.27E-07	NKT	RBM39	adjust P-val<0.01	1	up
UBE2S	3.64E-12	1.186475758	0.414	0.297	1.33E-07	NKT	UBE2S	adjust P-val<0.01	1	up
CMC2	6.62E-12	1.081062931	0.355	0.227	2.42E-07	NKT	CMC2	adjust P-val<0.01	1	up
STK17A	1.32E-11	1.088138872	0.488	0.416	4.83E-07	NKT	STK17A	adjust P-val<0.01	1	up
MAP1LC3B	1.58E-11	1.090562154	0.543	0.519	5.78E-07	NKT	MAP1LC3B	adjust P-val<0.01	1	up
IFITM1	1.68E-11	1.42958249	0.48	0.4	6.17E-07	NKT	IFITM1	adjust P-val<0.01	1	up
AMD1	1.83E-11	1.044531081	0.461	0.374	6.68E-07	NKT	AMD1	adjust P-val<0.01	1	up
RPS26	1.68E-10	0.70666184	0.711	0.815	6.17E-06	NKT	RPS26	adjust P-val<0.01	1	up
ODC1	2.94E-10	1.056374204	0.363	0.25	1.08E-05	NKT	ODC1	adjust P-val<0.01	1	up
LINC01578	1.71E-09	0.653962299	0.707	0.815	6.27E-05	NKT	LINC01578	adjust P-val<0.01	1	up
EIF4G2	1.74E-09	0.963811135	0.539	0.547	6.36E-05	NKT	EIF4G2	adjust P-val<0.01	1	up
SRRM1	6.20E-09	0.731277913	0.648	0.752	0.000227049	NKT	SRRM1	adjust P-val<0.01	1	up
IDI1	9.51E-09	1.052004481	0.484	0.453	0.000348153	NKT	IDI1	adjust P-val<0.01	1	up
NXT1	1.26E-08	0.958386695	0.305	0.199	0.000460209	NKT	NXT1	adjust P-val<0.01	1	up
MIDN	2.71E-08	1.007928778	0.461	0.423	0.000993657	NKT	MIDN	adjust P-val<0.01	1	up
HIPK1	3.34E-08	1.186695428	0.406	0.338	0.001221084	NKT	HIPK1	adjust P-val<0.01	1	up
BTG2	4.32E-08	1.073069625	0.402	0.326	0.001580039	NKT	BTG2	adjust P-val<0.01	1	up
IRF2BP2	8.07E-08	1.127715205	0.363	0.285	0.002953211	NKT	IRF2BP2	adjust P-val<0.01	1	up
MYADM	8.52E-08	0.942493506	0.438	0.369	0.003116784	NKT	MYADM	adjust P-val<0.01	1	up
HEXIM1	1.88E-07	0.905820721	0.289	0.191	0.006886964	NKT	HEXIM1	adjust P-val<0.01	1	up
EPC1	2.27E-07	0.790615254	0.562	0.611	0.008320118	NKT	EPC1	adjust P-val<0.01	1	up
KLRF1	2.72E-07	0.684766782	0.277	0.166	0.009940743	NKT	KLRF1	adjust P-val<0.01	1	up
B2M	0	-1.036077402	0.997	1	0	DNT	B2M	adjust P-val<0.01	1	down
DDIT4	0	-1.707312663	0.182	0.889	0	DNT	DDIT4	adjust P-val<0.01	1	down
DUSP2	0	-1.903743979	0.241	0.88	0	DNT	DUSP2	adjust P-val<0.01	2	down
JUNB	0	-2.285234555	0.616	0.997	0	DNT	JUNB	adjust P-val<0.01	2	down
LINC0227	0	-0.900250325	0.033	0.392	0	DNT	LINC0227	adjust P-val<0.01	1	down
MT1E	0	-3.72220117	0.022	0.775	0	DNT	MT1E	adjust P-val<0.01	2	down
MT1F	0	-0.99219373	0.027	0.459	0	DNT	MT1F	adjust P-val<0.01	1	down
MT1G	0	-1.652304225	0	0.313	0	DNT	MT1G	adjust P-val<0.01	1	down
MT1X	0	-4.088405806	0.085	0.941	0	DNT	MT1X	adjust P-val<0.01	2	down
MT2A	0	-4.563817751	0.205	0.973	0	DNT	MT2A	adjust P-val<0.01	2	down
MTFP1	0	-1.036317897	0.071	0.618	0	DNT	MTFP1	adjust P-val<0.01	1	down
MTRNR2L12	0	-2.541856868	0.022	0.941	0	DNT	MTRNR2L12	adjust P-val<0.01	2	down
PIK3R1	0	-1.694043704	0.264	0.913	0	DNT	PIK3R1	adjust P-val<0.01	1	down
SOCS3	0	-1.123738902	0.1	0.663	0	DNT	SOCS3	adjust P-val<0.01	1	down
ANXA6	1.08E-286	-0.700480146	0.054	0.469	3.94E-282	DNT	ANXA6	adjust P-val<0.01	1	down
IL32	6.43E-286	-1.590414295	0.512	0.99	2.35E-281	DNT	IL32	adjust P-val<0.01	1	down
SLC30A1	7.24E-286	-0.628044636	0.029	0.356	2.65E-281	DNT	SLC30A1	adjust P-val<0.01	1	down
RPL23A	1.33E-273	-0.78489725	0.989	1	4.86E-269	DNT	RPL23A	adjust P-val<0.01	1	down
KLF6	2.31E-266	2.612760197	0.906	0.459	8.45E-262	DNT	KLF6	adjust P-val<0.01	2	up
HLA-B	2.86E-264	-0.986815163	0.964	1	1.05E-259	DNT	HLA-B	adjust P-val<0.01	1	down
S100A4	1.67E-258	-1.827238757	0.464	0.954	6.10E-254	DNT	S100A4	adjust P-val<0.01	2	down
TRAPPC1	1.42E-247	-0.616294864	0.066	0.48	5.21E-243	DNT	TRAPPC1	adjust P-val<0.01	1	down
CXCR4	1.65E-238	-1.604004619	0.693	0.993	6.05E-234	DNT	CXCR4	adjust P-val<0.01	1	down
ARPC1B	2.20E-236	-1.022310601	0.214	0.801	8.05E-232	DNT	ARPC1B	adjust P-val<0.01	1	down
TRAC	2.54E-234	-1.337536756	0.33	0.908	9.31E-230	DNT	TRAC	adjust P-val<0.01	1	down
ZFP36L2	1.32E-231	-1.458987199	0.697	0.997	4.84E-227	DNT	ZFP36L2	adjust P-val<0.01	1	down
P2RY8	1.77E-229	-0.760796014	0.128	0.641	6.49E-225	DNT	P2RY8	adjust P-val<0.01	1	down
RPL7	2.35E-225	-0.960461923	0.888	1	8.59E-221	DNT	RPL7	adjust P-val<0.01	1	down
HLA-DRA	2.79E-222	-0.588008841	0.04	0.356	1.02E-217	DNT	HLA-DRA	adjust P-val<0.01	1	down
RPS23	1.42E-219	-0.64413882	0.99	1	5.19E-215	DNT	RPS23	adjust P-val<0.01	1	down
UCP2	1.37E-217	-0.774087823	0.101	0.548	5.01E-213	DNT	UCP2	adjust P-val<0.01	1	down
ATP6V0E1	8.61E-217	-0.865548045	0.178	0.725	3.15E-212	DNT	ATP6V0E1	adjust P-val<0.01	1	down
CREM1	3.22E-211	-1.175692203	0.247	0.807	1.18E-206	DNT	CREM1	adjust P-val<0.01	1	down
NFKBIA	4.44E-210	1.659445114	0.933	0.825	1.62E-205	DNT	NFKBIA	adjust P-val<0.01	1	up
HLA-A	7.37E-210	-0.940150813	0.914	1	2.70E-205	DNT	HLA-A	adjust P-val<0.01	1	down
MYL12A	2.14E-206	-1.186409778	0.496	0.979	7.84E-202	DNT	MYL12A	adjust P-val<0.01	1	down
PPP1CA	1.28E-205	-0.636456907	0.089	0.506	4.69E-201	DNT	PPP1CA	adjust P-val<0.01	1	down
PSMB9	1.08E-201	-0.754885147	0.132	0.608	3.94E-197	DNT	PSMB9	adjust P-val<0.01	1	down
PSMB10	1.51E-200	-0.600572012	0.071	0.445	5.54E-196	DNT	PSMB10	adjust P-val<0.01	1	down
MT-CO1	1.75E-199	-0.903003248	0.991	1	6.39E-195	DNT	MT-CO1	adjust P-val<0.01	1	down
RPL13A	1.28E-198	-0.733908738	0.997	1	4.67E-194	DNT	RPL13A	adjust P-val<0.01	1	down
PNRC1	1.22E-192	1.370767003	0.932	0.93	4.46E-188	DNT	PNRC1	adjust P-val<0.01	1	up
RSRP1	2.44E-192	-1.077765492	0.394	0.944	8.92E-188	DNT	RSRP1	adjust P-val<0.01	1	down
YWHAB	1.28E-189	-1.077416487	0.396	0.944	4.68E-185	DNT	YWHAB	adjust P-val<0.01	1	down
ITGB2	4.73E-189	-0.713903567	0.154	0.655	1.73E-184	DNT	ITGB2	adjust P-val<0.01	1	down
ARID5B	7.10E-185	-0.916218855	0.188	0.692	2.60E-180	DNT	ARID5B	adjust P-val<0.01	1	down
AQP3	8.24E-183	-0.717250605	0.104	0.515	3.01E-178	DNT	AQP3	adjust P-val<0.01	1	down
S100A6	3.61E-182	-1.142539915	0.468	0.965	1.32E-177	DNT	S100A6	adjust P-val<0.01	1	down
CYTIP	1.11E-181	-1.02224751	0.322	0.872	4.06E-177	DNT	CYTIP	adjust P-val<0.01	1	down
ARHGDIB	8.50E-181	-1.080752742	0.528	0.975	3.11E-176	DNT	ARHGDIB	adjust P-val<0.01	1	down
HLA-F	1.03E-177	-0.887241801	0.271	0.825	3.78E-173	DNT	HLA-F	adjust P-val<0.01	1	down
CD53	9.35E-177	-0.764333568	0.19	0.701	3.42E-172	DNT	CD53	adjust P-val<0.01	1	down
MT-ND1	1.63E-176	-0.861645122	0.98	1	5.98E-172	DNT	MT-ND1	adjust P-val<0.01	1	down
MYL6	3.99E-174	-1.012018873	0.49	0.962	1.46E-169	DNT	MYL6	adjust P-val<0.01	1	down
ACTG1	3.62E-171	-1.185932009	0.589	0.975	1.32E-166	DNT	ACTG1	adjust P-val<0.01	1	down
HLA-DPB1	3.35E-170	-0.622912257	0.077	0.427	1.22E-165	DNT	HLA-DPB1	adjust P-val<0.01	1	down
SKAP1	8.06E-170	-0.630108932	0.131	0.573	2.95E-165	DNT	SKAP1	adjust P-val<0.01	1	down
ARPC5	1.18E-169	-0.59945286	0.1	0.494	4.31E-165	DNT	ARPC5	adjust P-val<0.01	1	down
SDCBP	5.17E-164	-0.724942186	0.203	0.714	1.89E-159	DNT	SDCBP	adjust P-val<0.01	1	down
MT-CO3	1.10E-162	-0.787074056	0.996	1	4.03E-158	DNT	MT-CO3	adjust P-val<0.01	1	down
HLA-DRB1	2.10E-161	-0.587300791	0.055	0.349	7.70E-157	DNT	HLA-DRB1	adjust P-val<0.01	1	down
RPS8	4.10E-159	0.751886582	0.998	1	1.50E-154	DNT	RPS8	adjust P-val<0.01	1	up
HIST2H2AA4	4.11E-158	-0.69147683	0.05	0.328	1.50E-153	DNT	HIST2H2AA4	adjust P-val<0.01	1	down
TRADD1	9.38E-158	-0.592242484	0.101	0.479	3.43E-153	DNT	TRADD1	adjust P-val<0.01	1	down
PRDX2	2.32E-157	-0.639406696	0.176	0.655	8.49E-153	DNT	PRDX2	adjust P-val<0.01	1	down
FOSB	7.19E-157	2.208414351	0.763	0.376	2.63E-152	DNT	FOSB	adjust P-val<0.01	2	up
RHOG	1.62E-155	-0.603149924	0.142	0.582	5.93E-151	DNT	RHOG	adjust P-val<0.01	1	down
SEM1	2.54E-155	-0.622879054	0.173	0.654	9.29E-151	DNT	SEM1	adjust P-val<0.01	1	down
HNRNPF	5.59E-153	-0.709711349	0.23	0.744	2.05E-148	DNT	HNRNPF	adjust P-val<0.01	1	down
ARPC3	8.71E-152	-0.884116821	0.457	0.959	3.19E-147	DNT	ARPC3	adjust P-val<0.01	1	down
TMSB4X2	1.47E-151	-0.612227696	0.995	1	5.39E-147	DNT	TMSB4X2	adjust P-val<0.01	1	down
NR4A2	1.77E-151	-0.901036211	0.414	0.938	6.48E-147	DNT	NR4A2	adjust P-val<0.01	1	down
TSPO2	5.73E-150	-0.708580463	0.235	0.749	2.10E-145	DNT	TSPO2	adjust P-val<0.01	1	down
TRAT1	4.05E-145	-0.665783224	0.171	0.618	1.48E-140	DNT	TRAT1	adjust P-val<0.01	1	down
PPP1R15A	5.72E-144	1.62280947	0.816	0.655	2.09E-139	DNT	PPP1R15A	adjust P-val<0.01	1	up
NASP	3.90E-143	2.052584826	0.707	0.39	1.43E-138	DNT	NASP	adjust P-val<0.01	2	up
TXNIP	5.28E-143	-1.070408443	0.56	0.976	1.93E-138	DNT	TXNIP	adjust P-val<0.01	1	down
LINC01578	9.63E-143	1.11945532	0.899	0.924	3.52E-138	DNT	LINC01578	adjust P-val<0.01	1	up
MT-ND4	2.43E-142	-0.715261308	0.97	1	8.88E-138	DNT	MT-ND4	adjust P-val<0.01	1	down
ACTB	8.05E-140	-0.857975895	0.886	1	2.95E-135	DNT	ACTB	adjust P-val<0.01	1	down
PSME2	1.86E-139	-0.623433679	0.175	0.623	6.80E-135	DNT	PSME2	adjust P-val<0.01	1	down
MT-CYB	1.24E-138	-0.712566221	0.982	1	4.55E-134	DNT	MT-CYB	adjust P-val<0.01	1	down
CD52	2.75E-138	-0.916160515	0.634	0.982	1.01E-133	DNT	CD52	adjust P-val<0.01	1	down
ARHGAP15	1.05E-137	-0.67511312	0.266	0.785	3.83E-133	DNT	ARHGAP15	adjust P-val<0.01	1	down
CLIC1	1.18E-135	-0.710846598	0.177	0.606	4.30E-131	DNT	CLIC1	adjust P-val<0.01	1	down
ITM2B	8.12E-133	-0.800991497	0.685	0.994	2.97E-128	DNT	ITM2B	adjust P-val<0.01	1	down
MT-ATP6	7.85E-132	-0.720328994	0.972	1	2.87E-127	DNT	MT-ATP6	adjust P-val<0.01	1	down
LDHB	2.96E-131	-0.86079088	0.568	0.97	1.08E-126	DNT	LDHB	adjust P-val<0.01	1	down
IL7R	2.85E-129	-0.9095452	0.642	0.973	1.04E-124	DNT	IL7R	adjust P-val<0.01	1	down
SRSF5	1.03E-128	1.113057026	0.884	0.942	3.77E-124	DNT	SRSF5	adjust P-val<0.01	1	up
OAZ1	3.85E-125	-0.781515553	0.497	0.958	1.41E-120	DNT	OAZ1	adjust P-val<0.01	1	down
FTH1	5.49E-125	-0.708218125	0.983	1	2.01E-120	DNT	FTH1	adjust P-val<0.01	1	down
RAC2	1.23E-124	-0.696060077	0.282	0.78	4.51E-120	DNT	RAC2	adjust P-val<0.01	1	down
PPDPF	2.48E-124	-0.759685567	0.371	0.875	9.08E-120	DNT	PPDPF	adjust P-val<0.01	1	down
CAPZB	5.47E-122	-0.608597855	0.246	0.727	2.00E-117	DNT	CAPZB	adjust P-val<0.01	1	down
HLA-E	6.23E-119	-0.682898901	0.834	1	2.28E-114	DNT	HLA-E	adjust P-val<0.01	1	down
EID1	7.54E-118	-0.660311323	0.298	0.79	2.76E-113	DNT	EID1	adjust P-val<0.01	1	down
CNBP	3.81E-117	-0.712352209	0.433	0.935	1.40E-112	DNT	CNBP	adjust P-val<0.01	1	down
UBC	1.56E-116	-0.66052448	0.939	0.997	5.70E-112	DNT	UBC	adjust P-val<0.01	1	down
GMFG	4.54E-113	-0.735578387	0.448	0.934	1.66E-108	DNT	GMFG	adjust P-val<0.01	1	down
CD47	1.03E-112	-0.609115934	0.255	0.721	3.75E-108	DNT	CD47	adjust P-val<0.01	1	down
COTL1	7.94E-112	-0.590827267	0.279	0.766	2.91E-107	DNT	COTL1	adjust P-val<0.01	1	down
EVL	5.07E-111	-0.666560725	0.334	0.832	1.86E-106	DNT	EVL	adjust P-val<0.01	1	down
RPS28	3.24E-109	0.694905518	0.998	1	1.19E-104	DNT	RPS28	adjust P-val<0.01	1	up
SRGN1	2.91E-107	-0.729403786	0.691	0.99	1.07E-102	DNT	SRGN1	adjust P-val<0.01	1	down
ITGB1	5.48E-107	-0.681707611	0.258	0.694	2.01E-102	DNT	ITGB1	adjust P-val<0.01	1	down
SMAD7	6.09E-106	1.693571632	0.614	0.265	2.23E-101	DNT	SMAD7	adjust P-val<0.01	1	up
SORL1	1.81E-103	-0.610685955	0.265	0.706	6.63E-99	DNT	SORL1	adjust P-val<0.01	1	down
NME2	4.37E-102	-0.686483848	0.395	0.868	1.60E-97	DNT	NME2	adjust P-val<0.01	1	down
PLP2	1.88E-100	-0.59020586	0.207	0.607	6.87E-96	DNT	PLP2	adjust P-val<0.01	1	down
TRA2B	3.53E-100	1.477026077	0.777	0.727	1.29E-95	DNT	TRA2B	adjust P-val<0.01	1	up
CD44	3.10E-99	1.212967624	0.843	0.869	1.14E-94	DNT	CD44	adjust P-val<0.01	1	up
CRIP12	6.95E-99	-0.991220783	0.564	0.934	2.54E-94	DNT	CRIP12	adjust P-val<0.01	1	down
HSPA8	3.43E-97	-0.714777447	0.577	0.963	1.25E-92	DNT	HSPA8	adjust P-val<0.01	1	down
LTB	9.64E-97	-0.802015245	0.695	0.996	3.53E-92	DNT	LTB	adjust P-val<0.01	1	down
CORO1A	1.15E-95	-0.614894673	0.364	0.835	4.21E-91	DNT	CORO1A	adjust P-val<0.01	1	down
CD48	2.30E-93	-0.675961556	0.657	0.987	8.43E-89	DNT	CD48	adjust P-val<0.01	1	down
IRF2BP2	5.59E-90	1.459395289	0.68	0.535	2.04E-85	DNT	IRF2BP2	adjust P-val<0.01	1	up
SESN	7.35E-88	-0.699367885	0.187	0.532	2.69E-83	DNT	SESN	adjust P-val<0.01	1	down
PTMA	2.25E-87	0.588911363	0.998	1	8.22E-83	DNT	PTMA	adjust P-val<0.01	1	up
RGCC	3.73E-87	1.346124367	0.78	0.624	1.36E-82	DNT	RGCC	adjust P-val<0.01	1	up
GAPDH	4.14E-86	-0.612039799	0.544	0.962	1.52E-81	DNT	GAPDH	adjust P-val<0.01	1	down
GPSM3	1.50E-85	-0.599540427	0.394	0.851	5.48E-81	DNT	GPSM3	adjust P-val<0.01	1	down
SBDS	4.68E-82	1.173912063	0.74	0.745	1.71E-77	DNT	SBDS	adjust P-val<0.01	1	up
KLRB1	4.78E-82	-1.052319552	0.108	0.362	1.75E-77	DNT	KLRB1	adjust P-val<0.01	1	down
DDX5	1.55E-79	0.756757217	0.964	0.99	5.66E-75	DNT	DDX5	adjust P-val<0.01	1	up
YPEL5	1.40E-75	0.939064172	0.88	0.923	5.14E-71	DNT	YPEL5	adjust P-val<0.01	1	up
LGALS1	3.72E-71	-0.789722463	0.136	0.399	1.36E-66	DNT	LGALS1	adjust P-val<0.01	1	down
RPS26	1.04E-70	0.940274696	0.811	0.858	3.80E-66	DNT	RPS26	adjust P-val<0.01	1	up
STK17A	3.93E-67	1.293770613	0.659	0.583	1.44E-62	DNT	STK17A	adjust P-val<0.01	1	up
HNRNPH1	1.88E-65	1.03501153	0.8	0.827	6.86E-61	DNT	HNRNPH1	adjust P-val<0.01	1	up
WHAMM	5.12E-62	1.35864304	0.495	0.256	1.87E-57	DNT	WHAMM	adjust P-val<0.01	1	up
HIPK1	1.53E-59	1.360454939	0.528	0.325	5.59E-55	DNT	HIPK1	adjust P-val<0.01	1	up
SRSF3	1.66E-58	0.993842203	0.815	0.896	6.08E-54	DNT	SRSF3	adjust P-val<0.01	1	up
KDM2A	2.07E-58	1.363295099	0.547	0.37	7.59E-54	DNT	KDM2A	adjust P-val<0.01	1	up
MBNL1	2.63E-56	0.981928906	0.741	0.772	9.63E-52	DNT	MBNL1	adjust P-val<0.01	1	up
SRRM1	5.70E-53	0.94166168	0.752	0.807	2.09E-48	DNT	SRRM1	adjust P-val<0.01	1	up
NFKB1	9.83E-53	1.363881838	0.533	0.379	3.60E-48	DNT	NFKB1	adjust P-val<0.01	1	up
TNFAIP3	1.93E-49	1.057481323	0.922	0.949	7.07E-45	DNT	TNFAIP3	adjust P-val<0.01	1	up
TRBC1	7.36E-47	-0.782035783	0.323	0.593	2.70E-42	DNT	TRBC1	adjust P-val<0.01	1	down
RASGEF1B	7.53E-46	0.967915496	0.262	0.027	2.76E-41	DNT	RASGEF1B	adjust P-val<0.01	1	up
AHR	2.29E-45	1.249093549	0.372	0.149	8.40E-41	DNT	AHR	adjust P-val<0.01	1	up
EPC1	4.93E-45	0.893249959	0.699	0.715	1.80E-40	DNT	EPC1	adjust P-val<0.01	1	up
RBM39	3.21E-44	0.71930926	0.877	0.977	1.18E-39	DNT	RBM39	adjust P-val<0.01	1	up
KDM6B	9.31E-44	1.294792519	0.444	0.246	3.41E-39	DNT	KDM6B	adjust P-val<0.01	1	up
SNHG9	2.52E-42	1.197120451	0.449	0.273	9.21E-38	DNT	SNHG9	adjust P-val<0.01	1	up
STK17B	4.72E-42	0.842383098	0.764	0.827	1.73E-37	DNT	STK17B	adjust P-val<0.01	1	up
EIF4G2	5.42E-42	0.958012225	0.683	0.734	1.99E-37	DNT	EIF4G2	adjust P-val<0.01	1	up
DDX24	7.85E-42	0.841268793	0.752	0.839	2.87E-37	DNT	DDX24	adjust P-val<0.01	1	up
YWHAZ	7.85E-42	0.772817316	0.824	0.93	2.87E-37	DNT	YWHAZ	adjust P-val<0.01	1	up
IDS	1.24E-41	0.990168624	0.669	0.682	4.53E-37	DNT	IDS	adjust P-val<0.01	1	up
DNAJA1	2.20E-41	1.086714725	0.697	0.735	8.07E-37	DNT	DNAJA1	adjust P-val<0.01	1	up
JMJD1C	1.35E-39	1.198072957	0.532	0.448	4.94E-35	DNT	JMJD1C	adjust P-val<0.01	1	up
MT-ND4L	3.80E-37	0.88033212	0.7	0.765	1.39E-32	DNT	MT-ND4L	adjust P-val<0.01	1	up
PRRC2C	1.87E-36	0.856587323	0.749	0.872	6.86E-32	DNT	PRRC2C	adjust P-val<0.01	1	up
CCNL1	3.61E-35	0.866589233	0.764	0.889	1.32E-30	DNT	CCNL1	adjust P-val<0.01	1	up
ARGLU1	1.38E-34	0.884432683	0.631	0.624	5.06E-30	DNT	ARGLU1	adjust P-val<0.01	1	up
TLE4	5.50E-34	1.128267502	0.552	0.503	2.01E-29	DNT	TLE4	adjust P-val<0.01	1	up
YIPF5	1.15E-33	1.052068297	0.38	0.214	4.20E-29	DNT	YIPF5	adjust P-val<0.01	1	up
HSP90AB1	1.41E-32	0.624468618	0.819	0.945	5.15E-28	DNT	HSP90AB1	adjust P-val<0.01	1	up
MYADM	5.60E-32	0.944762232	0.519	0.38	2.05E-27	DNT	MYADM	adjust P-val<0.01	1	up
C12orf572	3.57E-31	0.737996132	0.734	0.818	1.31E-26	DNT	C12orf572	adjust P-val<0.01	1	up
USP3	4.08E-31	1.074215592	0.541	0.515	1.49E-26	DNT	USP3	adjust P-val<0.01	1	up
TUBA1A	1.32E-29	0.890755532	0.622	0.658	4.81E-25	DNT	TUBA1A	adjust P-val<0.01	1	up
2-Jun	7.23E-29	1.211649755	0.798	0.79	2.65E-24	DNT	2-Jun	adjust P-val<0.01	1	up
ODC1	7.29E-28	0.979555019	0.483	0.397	2.67E-23	DNT	ODC1	adjust P-val<0.01	1	up
PIK3CA	7.52E-27	0.907426976	0.319	0.166	2.75E-22	DNT	PIK3CA	adjust P-val<0.01	1	up
CCDC59	9.07E-27	0.86876697	0.614	0.656	3.32E-22	DNT	CCDC59	adjust P-val<0.01	1	up
TOB	3.97E-26	0.914031932	0.255	0.097	1.45E-21	DNT	TOB	adjust P-val<0.01	1	up
NAP1L12	6.94E-26	0.627491192	0.766	0.894	2.54E-21	DNT	NAP1L12	adjust P-val<0.01	1	up
ARL4A	2.99E-25	0.920673443	0.423	0.31	1.09E-20	DNT	ARL4A	adjust P-val<0.01	1	up
HNRNPU2	3.64E-25	0.914985426	0.617	0.693	1.33E-20	DNT	HNRNPU2	adjust P-val<0.01	1	up
DDX3X	5.27E-24	0.702774048	0.728	0.863	1.93E-19	DNT	DDX3X	adjust P-val<0.01	1	up
SRRM2	1.55E-21	0.687627021	0.707	0.855	5.69E-17	DNT	SRRM2	adjust P-val<0.01	1	up
MSL3	2.34E-21	0.833447638	0.299	0.168	8.56E-17	DNT	MSL3	adjust P-val<0.01	1	up
HSPH1	3.24E-21	0.899994938	0.279	0.142	1.19E-16	DNT	HSPH1	adjust P-val<0.01	1	up
ABCF11	3.27E-21	0.893155575	0.325	0.2	1.20E-16	DNT	ABCF11	adjust P-val<0.01	1	up
CNOT1	3.95E-21	0.978049899	0.451	0.394	1.44E-16	DNT	CNOT1	adjust P-val<0.01	1	up
NSA2	6.09E-21	0.76071715	0.688	0.806	2.23E-16	DNT	NSA2	adjust P-val<0.01	1	up
AL627171.2	4.25E-19	1.059312957	0.378	0.287	1.56E-14	DNT	AL627171.2	adjust P-val<0.01	1	up
AMD1	7.23E-19	0.783620505	0.489	0.468	2.65E-14	DNT	AMD1	adjust P-val<0.01	1	up
RBM8A	1.47E-18	0.740942544	0.575	0.638	5.36E-14	DNT	RBM8A	adjust P-val<0.01	1	up
NINJ1	1.92E-18	0.788902107	0.27	0.152	7.02E-14	DNT	NINJ1	adjust P-val<0.01	1	up
TRA2A	1.01E-17	0.856236203	0.496	0.489	3.70E-13	DNT	TRA2A	adjust P-val<0.01	1	up
SLC38A2	2.59E-17	0.880205958	0.536	0.556	9.49E-13	DNT	SLC38A2	adjust P-val<0.01	1	up
CREBRF	4.28E-17	0.854955111	0.587	0.675	1.57E-12	DNT	CREBRF	adjust P-val<0.01	1	up
IL6ST	8.83E-16	0.892917884	0.415	0.375	3.23E-11	DNT	IL6ST	adjust P-val<0.01	1	up
DENND4A	4.05E-15	0.819327773	0.315	0.231	1.48E-10	DNT	DENND4A	adjust P-val<0.01	1	up
NCL	4.25E-15	0.615690186	0.698	0.82	1.56E-10	DNT	NCL	adjust P-val<0.01	1	up
CHD2	4.85E-15	0.746961363	0.537	0.597	1.78E-10	DNT	CHD2	adjust P-val<0.01	1	up
ZFP36L1	5.39E-15	0.804747337	0.456	0.414	1.97E-10	DNT	ZFP36L1	adjust P-val<0.01	1	up
SMARCA5	4.59E-14	0.841769682	0.39	0.346	1.68E-09	DNT	SMARCA5	adjust P-val<0.01	1	up
ARID4B	5.59E-14	0.842171219	0.611	0.772	2.05E-09	DNT	ARID4B	adjust P-val<0.01	1	up
BUD31	5.80E-14	0.786128911	0.443	0.446	2.12E-09	DNT	BUD31	adjust P-val<0.01	1	up
SKI	7.51E-14	0.870202668	0.302	0.223	2.75E-09	DNT	SKI	adjust P-val<0.01	1	up
N4BP1	1.22E-13	0.770371032	0.321	0.246	4.45E-09	DNT	N4BP1	adjust P-val<0.01	1	up
DYNLL1	1.67E-13	0.787541642	0.424	0.397	6.10E-09	DNT	DYNLL1	adjust P-val<0.01	1	up
DHX92	1.73E-13	0.731032312	0.353	0.294	6.32E-09	DNT	DHX92	adjust P-val<0.01	1	up
PAIP2	2.00E-13	0.736115646	0.557	0.649	7.32E-09	DNT	PAIP2	adjust P-val<0.01	1	up
YTHDC12	5.92E-13	0.776995014	0.485	0.513	2.17E-08	DNT	YTHDC12	adjust P-val<0.01	1	up
DBF4	2.17E-12	0.867664716	0.353	0.304	7.94E-08	DNT	DBF4	adjust P-val<0.01	1	up
SFPQ2	2.30E-12	0.592463118	0.636	0.785	8.41E-08	DNT	SFPQ2	adjust P-val<0.01	1	up
PIM3	2.97E-12	0.7834809	0.363	0.313	1.09E-07	DNT	PIM3	adjust P-val<0.01	1	up
ASXL1	3.00E-12	0.753352724	0.402	0.376	1.10E-07	DNT	ASXL1	adjust P-val<0.01	1	up
ABLIM1	5.43E-12	0.809674965	0.376	0.341	1.99E-07	DNT	ABLIM1	adjust P-val<0.01	1	up
BIRC2	6.45E-12	0.743979324	0.414	0.392	2.36E-07	DNT	BIRC2	adjust P-val<0.01	1	up
BCLAF1	9.45E-12	0.718519867	0.604	0.734	3.46E-07	DNT	BCLAF1	adjust P-val<0.01	1	up
FAM133B	1.03E-11	0.809019561	0.574	0.696	3.75E-07	DNT	FAM133B	adjust P-val<0.01	1	up
WBP112	1.10E-11	0.773973227	0.366	0.328	4.02E-07	DNT	WBP112	adjust P-val<0.01	1	up
DYRK1A	3.33E-11	0.753339518	0.31	0.254	1.22E-06	DNT	DYRK1A	adjust P-val<0.01	1	up
IFRD1	3.76E-11	0.816483206	0.366	0.334	1.38E-06	DNT	IFRD1	adjust P-val<0.01	1	up
PDCD4	5.33E-11	0.63463344	0.599	0.735	1.95E-06	DNT	PDCD4	adjust P-val<0.01	1	up
PIM1	5.86E-11	0.721767105	0.262	0.186	2.15E-06	DNT	PIM1	adjust P-val<0.01	1	up
BHLHE40	1.71E-10	0.942296713	0.252	0.177	6.27E-06	DNT	BHLHE40	adjust P-val<0.01	1	up
PPP1R15B	3.03E-10	0.682167486	0.27	0.206	1.11E-05	DNT	PPP1R15B	adjust P-val<0.01	1	up
C16orf54	3.19E-10	0.743315028	0.334	0.285	1.17E-05	DNT	C16orf54	adjust P-val<0.01	1	up
RSRC2	3.32E-10	0.689758456	0.668	0.854	1.21E-05	DNT	RSRC2	adjust P-val<0.01	1	up
AL118516.1	4.08E-10	0.735014145	0.282	0.221	1.49E-05	DNT	AL118516.1	adjust P-val<0.01	1	up
PTGER4	4.85E-10	0.813516682	0.521	0.594	1.78E-05	DNT	PTGER4	adjust P-val<0.01	1	up
YWHAE	7.38E-10	0.759012777	0.415	0.428	2.70E-05	DNT	YWHAE	adjust P-val<0.01	1	up
DDX21	8.08E-10	0.702957604	0.525	0.604	2.96E-05	DNT	DDX21	adjust P-val<0.01	1	up
LMNA	9.22E-10	0.924963859	0.455	0.428	3.37E-05	DNT	LMNA	adjust P-val<0.01	1	up
NUFIP2	9.65E-10	0.835617423	0.378	0.366	3.53E-05	DNT	NUFIP2	adjust P-val<0.01	1	up
SKIL	1.13E-09	0.660780651	0.299	0.238	4.13E-05	DNT	SKIL	adjust P-val<0.01	1	up
PCM11	5.95E-09	0.719774329	0.391	0.39	0.000217652	DNT	PCM11	adjust P-val<0.01	1	up
DNAJB6	8.24E-09	0.627796633	0.608	0.762	0.0003016	DNT	DNAJB6	adjust P-val<0.01	1	up
NXT1	8.50E-09	0.626165782	0.275	0.223	0.000311114	DNT	NXT1	adjust P-val<0.01	1	up
RNMT2	1.17E-08	0.608310733	0.491	0.566	0.000429897	DNT	RNMT2	adjust P-val<0.01	1	up
IRF1	2.26E-08	0.728817896	0.579	0.672	0.00082616	DNT	IRF1	adjust P-val<0.01	1	up
IVNS1ABP	2.41E-08	0.670457254	0.359	0.342	0.000881298	DNT	IVNS1ABP	adjust P-val<0.01	1	up
SPTY2D1	4.24E-08	0.68491115	0.293	0.249	0.001552412	DNT	SPTY2D1	adjust P-val<0.01	1	up
IRS2	6.95E-08	0.629109468	0.567	0.654	0.002542539	DNT	IRS2	adjust P-val<0.01	1	up
TOP1	1.21E-07	0.791028097	0.388	0.404	0.004416032	DNT	TOP1	adjust P-val<0.01	1	up
IDI1	1.30E-07	0.705164983	0.458	0.507	0.00476577	DNT	IDI1	adjust P-val<0.01	1	up
HIF1A	2.11E-07	0.687381245	0.352	0.348	0.007727402	DNT	HIF1A	adjust P-val<0.01	1	up
EEF1A1	6.62E-141	-0.825762451	1	1	2.42E-136	CD8+ Naive T cell	EEF1A1	adjust P-val<0.01	1	down
EIF1	1.37E-123	1.538901138	0.997	1	5.01E-119	CD8+ Naive T cell	EIF1	adjust P-val<0.01	1	up
MT-CO1	1.64E-120	-1.312937615	0.99	1	6.02E-116	CD8+ Naive T cell	MT-CO1	adjust P-val<0.01	1	down
B2M	1.31E-105	-0.698345797	1	1	4.80E-101	CD8+ Naive T cell	B2M	adjust P-val<0.01	1	down
RPS27	1.18E-99	0.946953358	1	1	4.31E-95	CD8+ Naive T cell	RPS27	adjust P-val<0.01	1	up
RPS29	2.30E-99	1.195586113	1	1	8.42E-95	CD8+ Naive T cell	RPS29	adjust P-val<0.01	1	up
RPS26	6.44E-91	-2.751651791	0.81	0.981	2.36E-86	CD8+ Naive T cell	RPS26	adjust P-val<0.01	2	down
MT-ND4	1.79E-89	-1.019166523	0.963	1	6.54E-85	CD8+ Naive T cell	MT-ND4	adjust P-val<0.01	1	down
RPSA	1.01E-87	-0.697737795	0.983	1	3.68E-83	CD8+ Naive T cell	RPSA	adjust P-val<0.01	1	down
ACTB	1.88E-87	-1.326456032	0.9	0.999	6.87E-83	CD8+ Naive T cell	ACTB	adjust P-val<0.01	1	down
RPL7	4.01E-85	-0.925958334	0.917	1	1.47E-80	CD8+ Naive T cell	RPL7	adjust P-val<0.01	1	down
NFKBIA	5.63E-84	2.493606093	0.807	0.505	2.06E-79	CD8+ Naive T cell	NFKBIA	adjust P-val<0.01	2	up
MTRNR2L12	9.66E-83	-1.592742901	0.013	0.697	3.54E-78	CD8+ Naive T cell	MTRNR2L12	adjust P-val<0.01	2	down
ACTG1	3.77E-81	-1.270267309	0.727	0.992	1.38E-76	CD8+ Naive T cell	ACTG1	adjust P-val<0.01	1	down
MYL12A	3.03E-80	-1.229613054	0.533	0.991	1.11E-75	CD8+ Naive T cell	MYL12A	adjust P-val<0.01	1	down
TRAC	3.44E-80	-1.436166606	0.423	0.973	1.26E-75	CD8+ Naive T cell	TRAC	adjust P-val<0.01	1	down
MT-CYB	5.89E-80	-0.844208053	0.987	1	2.15E-75	CD8+ Naive T cell	MT-CYB	adjust P-val<0.01	1	down
IL32	2.24E-78	-1.202152805	0.597	0.993	8.21E-74	CD8+ Naive T cell	IL32	adjust P-val<0.01	1	down
TXNIP	1.57E-76	-1.154103725	0.707	0.998	5.76E-72	CD8+ Naive T cell	TXNIP	adjust P-val<0.01	1	down
MT-CO3	6.87E-76	-0.861751578	0.997	1	2.51E-71	CD8+ Naive T cell	MT-CO3	adjust P-val<0.01	1	down
JUND	2.09E-75	1.391394987	0.98	0.984	7.66E-71	CD8+ Naive T cell	JUND	adjust P-val<0.01	1	up
HLA-B	2.26E-75	-0.745804986	0.943	0.999	8.28E-71	CD8+ Naive T cell	HLA-B	adjust P-val<0.01	1	down
CD8B	6.02E-75	-1.392669302	0.307	0.911	2.20E-70	CD8+ Naive T cell	CD8B	adjust P-val<0.01	1	down
RPL38	6.44E-75	0.962991742	0.997	0.999	2.36E-70	CD8+ Naive T cell	RPL38	adjust P-val<0.01	1	up
HLA-A	3.74E-72	-0.839496718	0.867	0.999	1.37E-67	CD8+ Naive T cell	HLA-A	adjust P-val<0.01	1	down
LDHB	1.62E-71	-0.981875549	0.627	0.995	5.93E-67	CD8+ Naive T cell	LDHB	adjust P-val<0.01	1	down
ARHGDIB	5.99E-71	-1.109949091	0.503	0.985	2.19E-66	CD8+ Naive T cell	ARHGDIB	adjust P-val<0.01	1	down
SMAD7	2.76E-69	1.374335325	0.353	0.041	1.01E-64	CD8+ Naive T cell	SMAD7	adjust P-val<0.01	1	up
TNFAIP3	3.63E-69	2.061599666	0.763	0.401	1.33E-64	CD8+ Naive T cell	TNFAIP3	adjust P-val<0.01	2	up
CD3E	2.95E-68	-1.072308713	0.563	0.989	1.08E-63	CD8+ Naive T cell	CD3E	adjust P-val<0.01	1	down
ATP6V0E1	4.77E-68	-0.93204462	0.13	0.799	1.75E-63	CD8+ Naive T cell	ATP6V0E1	adjust P-val<0.01	1	down
GIMAP4	1.15E-67	-1.207650213	0.077	0.707	4.20E-63	CD8+ Naive T cell	GIMAP4	adjust P-val<0.01	1	down
MT-ATP6	2.21E-67	-0.937338646	0.963	1	8.08E-63	CD8+ Naive T cell	MT-ATP6	adjust P-val<0.01	1	down
SELL	2.62E-67	-1.202814469	0.277	0.889	9.59E-63	CD8+ Naive T cell	SELL	adjust P-val<0.01	1	down
LINC01578	9.53E-66	1.455395085	0.867	0.869	3.49E-61	CD8+ Naive T cell	LINC01578	adjust P-val<0.01	1	up
CD27	1.03E-65	-1.13705929	0.157	0.789	3.76E-61	CD8+ Naive T cell	CD27	adjust P-val<0.01	1	down
RPS28	1.01E-64	0.732390117	1	1	3.68E-60	CD8+ Naive T cell	RPS28	adjust P-val<0.01	1	up
CD8A	3.04E-61	-1.066037657	0.203	0.814	1.11E-56	CD8+ Naive T cell	CD8A	adjust P-val<0.01	1	down
PPDPF	1.29E-60	-1.067032729	0.39	0.934	4.71E-56	CD8+ Naive T cell	PPDPF	adjust P-val<0.01	1	down
JUNB	8.12E-60	-1.450871653	0.573	0.947	2.97E-55	CD8+ Naive T cell	JUNB	adjust P-val<0.01	1	down
GIMAP1	1.58E-58	-1.054211178	0.15	0.751	5.78E-54	CD8+ Naive T cell	GIMAP1	adjust P-val<0.01	1	down
CTSW	5.61E-58	-1.097239399	0.14	0.732	2.05E-53	CD8+ Naive T cell	CTSW	adjust P-val<0.01	1	down
YPEL5	7.93E-58	1.727123923	0.763	0.565	2.90E-53	CD8+ Naive T cell	YPEL5	adjust P-val<0.01	2	up
CAP1	9.55E-57	-0.89416173	0.147	0.758	3.49E-52	CD8+ Naive T cell	CAP1	adjust P-val<0.01	1	down
ARPC5	1.59E-56	-0.979122457	0.133	0.728	5.82E-52	CD8+ Naive T cell	ARPC5	adjust P-val<0.01	1	down
GADD45B	4.59E-56	1.986547468	0.707	0.451	1.68E-51	CD8+ Naive T cell	GADD45B	adjust P-val<0.01	2	up
PSMB9	8.47E-56	-0.999167304	0.153	0.74	3.10E-51	CD8+ Naive T cell	PSMB9	adjust P-val<0.01	1	down
UCP2	5.77E-55	-0.982916753	0.1	0.682	2.11E-50	CD8+ Naive T cell	UCP2	adjust P-val<0.01	1	down
PNRC1	1.01E-54	1.145782259	0.933	0.948	3.70E-50	CD8+ Naive T cell	PNRC1	adjust P-val<0.01	1	up
RPL27A	2.55E-54	0.708780847	0.993	1	9.34E-50	CD8+ Naive T cell	RPL27A	adjust P-val<0.01	1	up
CORO1A	3.47E-54	-0.939121164	0.473	0.966	1.27E-49	CD8+ Naive T cell	CORO1A	adjust P-val<0.01	1	down
TRAF3IP3	3.69E-53	-0.918170875	0.247	0.834	1.35E-48	CD8+ Naive T cell	TRAF3IP3	adjust P-val<0.01	1	down
RPLP1	1.87E-52	0.663482017	1	1	6.84E-48	CD8+ Naive T cell	RPLP1	adjust P-val<0.01	1	up
TUBB4B	3.57E-52	1.763807386	0.527	0.197	1.31E-47	CD8+ Naive T cell	TUBB4B	adjust P-val<0.01	2	up
RPL36	7.88E-51	0.713616872	0.983	1	2.89E-46	CD8+ Naive T cell	RPL36	adjust P-val<0.01	1	up
RPS21	9.74E-51	0.653406933	0.997	1	3.57E-46	CD8+ Naive T cell	RPS21	adjust P-val<0.01	1	up
TRA2B	1.03E-50	1.689682384	0.773	0.653	3.79E-46	CD8+ Naive T cell	TRA2B	adjust P-val<0.01	2	up
ARPC1B	1.14E-49	-0.860713539	0.317	0.878	4.17E-45	CD8+ Naive T cell	ARPC1B	adjust P-val<0.01	1	down
DDX5	1.61E-49	1.06855708	0.957	0.993	5.91E-45	CD8+ Naive T cell	DDX5	adjust P-val<0.01	1	up
CD52	2.71E-49	-0.823468906	0.677	0.993	9.91E-45	CD8+ Naive T cell	CD52	adjust P-val<0.01	1	down
PLAAT4	9.40E-48	-0.807259351	0.233	0.806	3.44E-43	CD8+ Naive T cell	PLAAT4	adjust P-val<0.01	1	down
EVL	2.01E-47	-0.860272095	0.393	0.941	7.37E-43	CD8+ Naive T cell	EVL	adjust P-val<0.01	1	down
BRK1	4.55E-47	-0.743282421	0.1	0.647	1.66E-42	CD8+ Naive T cell	BRK1	adjust P-val<0.01	1	down
EIF3E	1.78E-46	-0.788140129	0.63	0.986	6.51E-42	CD8+ Naive T cell	EIF3E	adjust P-val<0.01	1	down
LDLRAP1	3.49E-46	-0.817907399	0.127	0.676	1.28E-41	CD8+ Naive T cell	LDLRAP1	adjust P-val<0.01	1	down
SLFN51	1.83E-45	-0.767308483	0.16	0.71	6.71E-41	CD8+ Naive T cell	SLFN51	adjust P-val<0.01	1	down
LCK	2.02E-45	-0.71689127	0.287	0.864	7.39E-41	CD8+ Naive T cell	LCK	adjust P-val<0.01	1	down
UQCRB	5.92E-44	-0.667535001	0.697	0.992	2.17E-39	CD8+ Naive T cell	UQCRB	adjust P-val<0.01	1	down
XRCC5	2.87E-43	-0.689615839	0.17	0.728	1.05E-38	CD8+ Naive T cell	XRCC5	adjust P-val<0.01	1	down
PSMB10	6.08E-43	-0.769429878	0.097	0.598	2.23E-38	CD8+ Naive T cell	PSMB10	adjust P-val<0.01	1	down
KLRK1	6.63E-43	-0.795679471	0.223	0.768	2.43E-38	CD8+ Naive T cell	KLRK1	adjust P-val<0.01	1	down
SELENOH3	3.69E-42	-0.763723375	0.267	0.803	1.35E-37	CD8+ Naive T cell	SELENOH3	adjust P-val<0.01	1	down
LINC008612	3.86E-42	-0.806423008	0.133	0.644	1.41E-37	CD8+ Naive T cell	LINC008612	adjust P-val<0.01	1	down
VAMP8	8.05E-42	-0.658612477	0.137	0.663	2.95E-37	CD8+ Naive T cell	VAMP8	adjust P-val<0.01	1	down
GABARAP	1.21E-41	-0.720320482	0.253	0.824	4.44E-37	CD8+ Naive T cell	GABARAP	adjust P-val<0.01	1	down
RAC2	1.47E-41	-0.796601566	0.383	0.891	5.37E-37	CD8+ Naive T cell	RAC2	adjust P-val<0.01	1	down
C4orf34	7.20E-41	-0.694234898	0.207	0.759	2.64E-36	CD8+ Naive T cell	C4orf34	adjust P-val<0.01	1	down
YWHAB	1.27E-40	-0.699520806	0.317	0.876	4.65E-36	CD8+ Naive T cell	YWHAB	adjust P-val<0.01	1	down
CD48	6.53E-40	-0.66544071	0.693	0.991	2.39E-35	CD8+ Naive T cell	CD48	adjust P-val<0.01	1	down
TRAPPC1	8.11E-40	-0.658250131	0.1	0.591	2.97E-35	CD8+ Naive T cell	TRAPPC1	adjust P-val<0.01	1	down
PSME2	1.85E-39	-0.680091821	0.203	0.732	6.76E-35	CD8+ Naive T cell	PSME2	adjust P-val<0.01	1	down
NOSIP	2.48E-39	-0.777396129	0.487	0.94	9.09E-35	CD8+ Naive T cell	NOSIP	adjust P-val<0.01	1	down
ANXA11	2.24E-38	-0.647829753	0.14	0.643	8.20E-34	CD8+ Naive T cell	ANXA11	adjust P-val<0.01	1	down
STAT1	2.24E-38	-0.917668783	0.097	0.553	8.20E-34	CD8+ Naive T cell	STAT1	adjust P-val<0.01	1	down
CAPZB	2.78E-38	-0.688047257	0.24	0.786	1.02E-33	CD8+ Naive T cell	CAPZB	adjust P-val<0.01	1	down
CD73	3.04E-38	-0.775412039	0.417	0.908	1.11E-33	CD8+ Naive T cell	CD73	adjust P-val<0.01	1	down
CD53	4.42E-38	-0.633475556	0.18	0.712	1.62E-33	CD8+ Naive T cell	CD53	adjust P-val<0.01	1	down
ANXA6	5.11E-38	-0.59955416	0.053	0.49	1.87E-33	CD8+ Naive T cell	ANXA6	adjust P-val<0.01	1	down
BANF1	9.21E-38	-0.665307833	0.107	0.58	3.37E-33	CD8+ Naive T cell	BANF1	adjust P-val<0.01	1	down
N4BP2L2	1.00E-37	-0.637336955	0.317	0.863	3.67E-33	CD8+ Naive T cell	N4BP2L2	adjust P-val<0.01	1	down
ACAP1	1.03E-37	-0.639489404	0.273	0.83	3.78E-33	CD8+ Naive T cell	ACAP1	adjust P-val<0.01	1	down
CLNS1A3	1.53E-37	-0.666191487	0.087	0.547	5.60E-33	CD8+ Naive T cell	CLNS1A3	adjust P-val<0.01	1	down
PRMT2	2.42E-37	-0.724507291	0.31	0.845	8.86E-33	CD8+ Naive T cell	PRMT2	adjust P-val<0.01	1	down
S100A6	2.63E-37	-0.677042011	0.437	0.955	9.61E-33	CD8+ Naive T cell	S100A6	adjust P-val<0.01	1	down
LYZ	5.26E-37	-0.707671361	0.027	0.434	1.93E-32	CD8+ Naive T cell	LYZ	adjust P-val<0.01	1	down
ATP5F1A	1.31E-36	-0.633976989	0.207	0.724	4.79E-32	CD8+ Naive T cell	ATP5F1A	adjust P-val<0.01	1	down
SRP93	1.32E-36	-0.593263555	0.2	0.72	4.85E-32	CD8+ Naive T cell	SRP93	adjust P-val<0.01	1	down
ENO1	1.41E-36	-0.650943535	0.267	0.79	5.16E-32	CD8+ Naive T cell	ENO1	adjust P-val<0.01	1	down
SSR24	5.24E-36	-0.6940755	0.373	0.916	1.92E-31	CD8+ Naive T cell	SSR24	adjust P-val<0.01	1	down
TRABD2A	6.23E-36	-0.626542572	0.197	0.703	2.28E-31	CD8+ Naive T cell	TRABD2A	adjust P-val<0.01	1	down
TMBIM4	6.31E-36	-0.610491362	0.123	0.601	2.31E-31	CD8+ Naive T cell	TMBIM4	adjust P-val<0.01	1	down
PPP1R15A	1.08E-35	1.612332379	0.65	0.474	3.95E-31	CD8+ Naive T cell	PPP1R15A	adjust P-val<0.01	2	up
DAD1	1.25E-35	-0.618578664	0.23	0.749	4.58E-31	CD8+ Naive T cell	DAD1	adjust P-val<0.01	1	down
ACTR3	1.99E-35	-0.658200257	0.223	0.739	7.30E-31	CD8+ Naive T cell	ACTR3	adjust P-val<0.01	1	down
PPP1CA	2.15E-35	-0.617266629	0.103	0.562	7.88E-31	CD8+ Naive T cell	PPP1CA	adjust P-val<0.01	1	down
HSPA8	3.11E-35	-0.640256976	0.557	0.96	1.14E-30	CD8+ Naive T cell	HSPA8	adjust P-val<0.01	1	down
CNBP	3.49E-35	-0.621309082	0.33	0.879	1.28E-30	CD8+ Naive T cell	CNBP	adjust P-val<0.01	1	down
SRSF3	1.07E-34	1.200253805	0.773	0.809	3.92E-30	CD8+ Naive T cell	SRSF3	adjust P-val<0.01	1	up
LTB	1.08E-34	-0.795630861	0.707	0.994	3.94E-30	CD8+ Naive T cell	LTB	adjust P-val<0.01	1	down
COTL1	4.74E-34	-0.635700825	0.197	0.689	1.74E-29	CD8+ Naive T cell	COTL1	adjust P-val<0.01	1	down
NDUFAF3	6.31E-34	-0.646839099	0.027	0.413	2.31E-29	CD8+ Naive T cell	NDUFAF3	adjust P-val<0.01	1	down
TOP1	6.75E-34	-0.603427884	0.127	0.582	2.47E-29	CD8+ Naive T cell	TOP1	adjust P-val<0.01	1	down
UBC	1.48E-33	0.753945333	0.913	0.98	5.43E-29	CD8+ Naive T cell	UBC	adjust P-val<0.01	1	up
BST2	1.99E-33	-0.591221924	0.123	0.582	7.28E-29	CD8+ Naive T cell	BST2	adjust P-val<0.01	1	down
HNRNPH1	2.36E-33	1.259858017	0.803	0.826	8.62E-29	CD8+ Naive T cell	HNRNPH1	adjust P-val<0.01	1	up
MYL6	3.57E-33	-0.681656985	0.503	0.948	1.31E-28	CD8+ Naive T cell	MYL6	adjust P-val<0.01	1	down
GLRX	3.98E-33	-0.614608643	0.057	0.46	1.46E-28	CD8+ Naive T cell	GLRX	adjust P-val<0.01	1	down
CD44	9.69E-33	1.278398379	0.74	0.756	3.55E-28	CD8+ Naive T cell	CD44	adjust P-val<0.01	1	up
ITM2B	1.41E-32	-0.601468461	0.683	0.987	5.14E-28	CD8+ Naive T cell	ITM2B	adjust P-val<0.01	1	down
DENND2D	1.45E-32	-0.662062991	0.057	0.455	5.32E-28	CD8+ Naive T cell	DENND2D	adjust P-val<0.01	1	down
HCST	1.78E-32	-0.696817796	0.537	0.945	6.50E-28	CD8+ Naive T cell	HCST	adjust P-val<0.01	1	down
CALM13	1.88E-32	0.757510169	0.913	0.986	6.87E-28	CD8+ Naive T cell	CALM13	adjust P-val<0.01	1	up
CFL1	6.20E-32	-0.6110151	0.707	0.987	2.27E-27	CD8+ Naive T cell	CFL1	adjust P-val<0.01	1	down
GIMAP7	1.33E-31	-0.687512596	0.437	0.902	4.87E-27	CD8+ Naive T cell	GIMAP7	adjust P-val<0.01	1	down
PLP2	3.82E-31	-0.678633685	0.117	0.532	1.40E-26	CD8+ Naive T cell	PLP2	adjust P-val<0.01	1	down
LY6E	4.68E-31	-0.638877278	0.217	0.69	1.71E-26	CD8+ Naive T cell	LY6E	adjust P-val<0.01	1	down
KLF6	5.18E-31	1.677332195	0.607	0.428	1.90E-26	CD8+ Naive T cell	KLF6	adjust P-val<0.01	2	up
HLA-F	7.80E-31	-0.603372565	0.32	0.828	2.85E-26	CD8+ Naive T cell	HLA-F	adjust P-val<0.01	1	down
RBM39	9.83E-31	1.023631896	0.797	0.901	3.60E-26	CD8+ Naive T cell	RBM39	adjust P-val<0.01	1	up
IL7R	3.08E-30	-0.695426903	0.673	0.944	1.13E-25	CD8+ Naive T cell	IL7R	adjust P-val<0.01	1	down
FAM153CP	8.44E-30	-0.656468088	0.053	0.423	3.09E-25	CD8+ Naive T cell	FAM153CP	adjust P-val<0.01	1	down
MT-ND4L	9.35E-29	1.2801851	0.71	0.72	3.42E-24	CD8+ Naive T cell	MT-ND4L	adjust P-val<0.01	1	up
SNHG9	2.59E-28	1.364103872	0.493	0.284	9.48E-24	CD8+ Naive T cell	SNHG9	adjust P-val<0.01	1	up
TRBC2	8.96E-28	-0.807288155	0.55	0.899	3.28E-23	CD8+ Naive T cell	TRBC2	adjust P-val<0.01	1	down
MT2A	2.14E-27	-1.095878095	0.207	0.628	7.84E-23	CD8+ Naive T cell	MT2A	adjust P-val<0.01	1	down
RPS17	3.94E-27	0.931912995	0.913	0.988	1.44E-22	CD8+ Naive T cell	RPS17	adjust P-val<0.01	1	up
SNHG6	2.90E-26	0.83506178	0.893	0.946	1.06E-21	CD8+ Naive T cell	SNHG6	adjust P-val<0.01	1	up
AL627171.2	3.70E-26	1.504787442	0.447	0.233	1.36E-21	CD8+ Naive T cell	AL627171.2	adjust P-val<0.01	1	up
SCGB3A1	3.59E-25	-0.603214613	0	0.281	1.31E-20	CD8+ Naive T cell	SCGB3A1	adjust P-val<0.01	1	down
SBDS	1.37E-24	1.253135269	0.607	0.524	5.03E-20	CD8+ Naive T cell	SBDS	adjust P-val<0.01	1	up
H3F3B	3.09E-23	0.7052161	0.933	0.986	1.13E-18	CD8+ Naive T cell	H3F3B	adjust P-val<0.01	1	up
CCDC59	5.16E-23	1.160363163	0.58	0.457	1.89E-18	CD8+ Naive T cell	CCDC59	adjust P-val<0.01	1	up
MT1X	1.84E-21	-0.887898261	0.093	0.413	6.75E-17	CD8+ Naive T cell	MT1X	adjust P-val<0.01	1	down
BRD2	1.84E-21	1.306388445	0.54	0.418	6.75E-17	CD8+ Naive T cell	BRD2	adjust P-val<0.01	1	up
HEXIM1	4.52E-21	1.338321859	0.4	0.218	1.66E-16	CD8+ Naive T cell	HEXIM1	adjust P-val<0.01	1	up
EIF4G2	5.50E-21	1.188193783	0.643	0.647	2.01E-16	CD8+ Naive T cell	EIF4G2	adjust P-val<0.01	1	up
CNOT1	4.94E-20	1.110536705	0.407	0.229	1.81E-15	CD8+ Naive T cell	CNOT1	adjust P-val<0.01	1	up
IRF2BP2	1.88E-19	1.343346878	0.48	0.344	6.87E-15	CD8+ Naive T cell	IRF2BP2	adjust P-val<0.01	1	up
RSRC2	8.06E-19	1.114801512	0.597	0.536	2.95E-14	CD8+ Naive T cell	RSRC2	adjust P-val<0.01	1	up
MBNL1	1.11E-17	0.914187911	0.717	0.841	4.05E-13	CD8+ Naive T cell	MBNL1	adjust P-val<0.01	1	up
TUBA1A	1.87E-17	0.992724529	0.693	0.71	6.85E-13	CD8+ Naive T cell	TUBA1A	adjust P-val<0.01	1	up
DNAJA1	2.58E-17	1.192862507	0.603	0.604	9.46E-13	CD8+ Naive T cell	DNAJA1	adjust P-val<0.01	1	up
HIPK1	4.43E-17	1.213417808	0.427	0.286	1.62E-12	CD8+ Naive T cell	HIPK1	adjust P-val<0.01	1	up
TRBC1	1.34E-16	-0.716602609	0.32	0.627	4.92E-12	CD8+ Naive T cell	TRBC1	adjust P-val<0.01	1	down
FOSB	1.69E-15	1.022163173	0.767	0.717	6.20E-11	CD8+ Naive T cell	FOSB	adjust P-val<0.01	1	up
RGCC	2.84E-15	1.153355999	0.557	0.517	1.04E-10	CD8+ Naive T cell	RGCC	adjust P-val<0.01	1	up
IER2	3.59E-15	1.023475406	0.717	0.713	1.31E-10	CD8+ Naive T cell	IER2	adjust P-val<0.01	1	up
PER1	4.91E-15	1.034145545	0.263	0.118	1.80E-10	CD8+ Naive T cell	PER1	adjust P-val<0.01	1	up
S100B	5.59E-15	-0.987779966	0.047	0.251	2.05E-10	CD8+ Naive T cell	S100B	adjust P-val<0.01	1	down
CCNL1	1.38E-14	0.940631126	0.697	0.789	5.05E-10	CD8+ Naive T cell	CCNL1	adjust P-val<0.01	1	up
SNHG19	4.35E-14	1.135335744	0.477	0.392	1.59E-09	CD8+ Naive T cell	SNHG19	adjust P-val<0.01	1	up
EPC1	4.62E-14	0.986884463	0.587	0.603	1.69E-09	CD8+ Naive T cell	EPC1	adjust P-val<0.01	1	up
FTH1	4.66E-14	0.612185297	0.94	0.995	1.70E-09	CD8+ Naive T cell	FTH1	adjust P-val<0.01	1	up
NASP	1.45E-13	1.205643997	0.473	0.389	5.30E-09	CD8+ Naive T cell	NASP	adjust P-val<0.01	1	up
OSER1	1.49E-13	0.904797007	0.36	0.221	5.44E-09	CD8+ Naive T cell	OSER1	adjust P-val<0.01	1	up
SNHG5	1.81E-13	0.663364027	0.823	0.943	6.64E-09	CD8+ Naive T cell	SNHG5	adjust P-val<0.01	1	up
SRRM1	3.21E-13	0.844434431	0.673	0.757	1.17E-08	CD8+ Naive T cell	SRRM1	adjust P-val<0.01	1	up
MARCKSL1	6.90E-13	0.797579192	0.383	0.258	2.52E-08	CD8+ Naive T cell	MARCKSL1	adjust P-val<0.01	1	up
IRS2	7.39E-13	0.933926276	0.35	0.214	2.70E-08	CD8+ Naive T cell	IRS2	adjust P-val<0.01	1	up
PTGER4	1.41E-12	1.091656012	0.33	0.2	5.16E-08	CD8+ Naive T cell	PTGER4	adjust P-val<0.01	1	up
DDX3X	1.89E-12	0.893602097	0.717	0.822	6.91E-08	CD8+ Naive T cell	DDX3X	adjust P-val<0.01	1	up
WHAMM	3.27E-12	1.089245459	0.39	0.282	1.20E-07	CD8+ Naive T cell	WHAMM	adjust P-val<0.01	1	up
IVNS1ABP	4.19E-11	0.836443524	0.3	0.179	1.53E-06	CD8+ Naive T cell	IVNS1ABP	adjust P-val<0.01	1	up
ID2	4.85E-11	1.069636158	0.553	0.522	1.77E-06	CD8+ Naive T cell	ID2	adjust P-val<0.01	1	up
SLC38A2	9.22E-11	1.268628084	0.49	0.455	3.38E-06	CD8+ Naive T cell	SLC38A2	adjust P-val<0.01	1	up
UBE2S	3.60E-10	0.943930042	0.337	0.23	1.32E-05	CD8+ Naive T cell	UBE2S	adjust P-val<0.01	1	up
DNAJB6	4.23E-10	1.033159393	0.457	0.411	1.55E-05	CD8+ Naive T cell	DNAJB6	adjust P-val<0.01	1	up
IFITM1	6.17E-10	0.973275103	0.433	0.36	2.26E-05	CD8+ Naive T cell	IFITM1	adjust P-val<0.01	1	up
POLR2A	8.49E-10	0.894862184	0.343	0.242	3.11E-05	CD8+ Naive T cell	POLR2A	adjust P-val<0.01	1	up
ASXL1	5.34E-09	0.962045198	0.387	0.317	0.000195353	CD8+ Naive T cell	ASXL1	adjust P-val<0.01	1	up
USP3	5.48E-09	0.932458909	0.377	0.297	0.000200753	CD8+ Naive T cell	USP3	adjust P-val<0.01	1	up
UBB	5.80E-09	0.587525012	0.76	0.918	0.000212371	CD8+ Naive T cell	UBB	adjust P-val<0.01	1	up
AC026979.2	6.18E-09	0.998644283	0.36	0.274	0.000226343	CD8+ Naive T cell	AC026979.2	adjust P-val<0.01	1	up
EIF4A3	6.88E-09	0.883390705	0.333	0.243	0.00025191	CD8+ Naive T cell	EIF4A3	adjust P-val<0.01	1	up
IER5	1.62E-08	0.906001841	0.31	0.21	0.000592052	CD8+ Naive T cell	IER5	adjust P-val<0.01	1	up
ZFAND5	2.38E-08	0.887724007	0.377	0.31	0.000870448	CD8+ Naive T cell	ZFAND5	adjust P-val<0.01	1	up
TRA2A	2.53E-08	0.940892095	0.487	0.491	0.000924955	CD8+ Naive T cell	TRA2A	adjust P-val<0.01	1	up
BUD31	2.84E-08	0.840365143	0.393	0.336	0.001039077	CD8+ Naive T cell	BUD31	adjust P-val<0.01	1	up
PRRC2C	3.43E-08	0.680340361	0.66	0.828	0.001254017	CD8+ Naive T cell	PRRC2C	adjust P-val<0.01	1	up
AC007952.4	5.60E-08	0.998139982	0.327	0.243	0.002048318	CD8+ Naive T cell	AC007952.4	adjust P-val<0.01	1	up
TLE4	6.29E-08	1.061526622	0.47	0.474	0.002302358	CD8+ Naive T cell	TLE4	adjust P-val<0.01	1	up
IDS	9.33E-08	0.830105975	0.467	0.443	0.003413729	CD8+ Naive T cell	IDS	adjust P-val<0.01	1	up
ODC1	1.05E-07	0.982088319	0.36	0.299	0.003850363	CD8+ Naive T cell	ODC1	adjust P-val<0.01	1	up
SMDT12	1.19E-07	0.890321345	0.503	0.518	0.004358749	CD8+ Naive T cell	SMDT12	adjust P-val<0.01	1	up
FOS	2.06E-07	0.639044321	0.88	0.855	0.007546655	CD8+ Naive T cell	FOS	adjust P-val<0.01	1	up
KDM2A	2.69E-07	0.961934054	0.393	0.355	0.009859094	CD8+ Naive T cell	KDM2A	adjust P-val<0.01	1	up
ACAP1	0	-0.710708372	0.238	0.7	0	CD8+ Cytotoxic T cell	ACAP1	adjust P-val<0.01	1	down
ACTB	0	-1.065444811	0.901	0.999	0	CD8+ Cytotoxic T cell	ACTB	adjust P-val<0.01	1	down
ACTG1	0	-1.007574445	0.635	0.956	0	CD8+ Cytotoxic T cell	ACTG1	adjust P-val<0.01	1	down
ANXA6	0	-1.057557154	0.1	0.607	0	CD8+ Cytotoxic T cell	ANXA6	adjust P-val<0.01	1	down
ARHGDIB	0	-0.856354914	0.543	0.961	0	CD8+ Cytotoxic T cell	ARHGDIB	adjust P-val<0.01	1	down
ARPC1B	0	-1.377364013	0.2	0.832	0	CD8+ Cytotoxic T cell	ARPC1B	adjust P-val<0.01	1	down
ARPC3	0	-0.808175972	0.488	0.943	0	CD8+ Cytotoxic T cell	ARPC3	adjust P-val<0.01	1	down
ARPC5	0	-0.87785442	0.14	0.628	0	CD8+ Cytotoxic T cell	ARPC5	adjust P-val<0.01	1	down
ATP6V0E1	0	-0.878287322	0.199	0.74	0	CD8+ Cytotoxic T cell	ATP6V0E1	adjust P-val<0.01	1	down
B2M	0	-0.74417879	0.999	1	0	CD8+ Cytotoxic T cell	B2M	adjust P-val<0.01	1	down
BHLHE40	0	1.830443071	0.577	0.272	0	CD8+ Cytotoxic T cell	BHLHE40	adjust P-val<0.01	1	up
BRK1	0	-0.603965034	0.16	0.578	0	CD8+ Cytotoxic T cell	BRK1	adjust P-val<0.01	1	down
BTN3A2	0	-0.669559799	0.13	0.514	0	CD8+ Cytotoxic T cell	BTN3A2	adjust P-val<0.01	1	down
CAP1	0	-0.72966163	0.201	0.643	0	CD8+ Cytotoxic T cell	CAP1	adjust P-val<0.01	1	down
CCND3	0	-0.633027731	0.194	0.618	0	CD8+ Cytotoxic T cell	CCND3	adjust P-val<0.01	1	down
CD44	0	1.354536115	0.751	0.691	0	CD8+ Cytotoxic T cell	CD44	adjust P-val<0.01	1	up
CD53	0	-0.784467394	0.236	0.733	0	CD8+ Cytotoxic T cell	CD53	adjust P-val<0.01	1	down
CD63	0	-0.739230446	0.21	0.639	0	CD8+ Cytotoxic T cell	CD63	adjust P-val<0.01	1	down
CD81	0	-0.864334679	0.333	0.861	0	CD8+ Cytotoxic T cell	CD81	adjust P-val<0.01	1	down
CD8B	0	-0.998291852	0.162	0.548	0	CD8+ Cytotoxic T cell	CD8B	adjust P-val<0.01	1	down
CLIC1	0	-1.181097698	0.3	0.853	0	CD8+ Cytotoxic T cell	CLIC1	adjust P-val<0.01	1	down
CORO1A	0	-1.017460794	0.371	0.878	0	CD8+ Cytotoxic T cell	CORO1A	adjust P-val<0.01	1	down
CYTIP	0	-0.728327259	0.24	0.706	0	CD8+ Cytotoxic T cell	CYTIP	adjust P-val<0.01	1	down
DAD1	0	-0.605216985	0.168	0.582	0	CD8+ Cytotoxic T cell	DAD1	adjust P-val<0.01	1	down
DNAJA1	0	1.59371588	0.721	0.565	0	CD8+ Cytotoxic T cell	DNAJA1	adjust P-val<0.01	1	up
DNAJB6	0	1.738210804	0.806	0.682	0	CD8+ Cytotoxic T cell	DNAJB6	adjust P-val<0.01	1	up
DUSP2	0	-1.678857899	0.363	0.864	0	CD8+ Cytotoxic T cell	DUSP2	adjust P-val<0.01	1	down
DYNLT1	0	-0.784079574	0.055	0.429	0	CD8+ Cytotoxic T cell	DYNLT1	adjust P-val<0.01	1	down
EEF1A1	0	-0.623821533	0.995	1	0	CD8+ Cytotoxic T cell	EEF1A1	adjust P-val<0.01	1	down
EIF1	0	0.638934113	0.995	1	0	CD8+ Cytotoxic T cell	EIF1	adjust P-val<0.01	1	up
ENO1	0	-0.664715432	0.22	0.676	0	CD8+ Cytotoxic T cell	ENO1	adjust P-val<0.01	1	down
FOSB	0	2.159003821	0.679	0.287	0	CD8+ Cytotoxic T cell	FOSB	adjust P-val<0.01	2	up
GIMAP4	0	-0.8931565	0.075	0.464	0	CD8+ Cytotoxic T cell	GIMAP4	adjust P-val<0.01	1	down
GIMAP7	0	-0.906280496	0.152	0.555	0	CD8+ Cytotoxic T cell	GIMAP7	adjust P-val<0.01	1	down
GMFG	0	-0.709665417	0.393	0.87	0	CD8+ Cytotoxic T cell	GMFG	adjust P-val<0.01	1	down
GPSM3	0	-0.667599904	0.288	0.756	0	CD8+ Cytotoxic T cell	GPSM3	adjust P-val<0.01	1	down
GZMA	0	-1.379512743	0.407	0.902	0	CD8+ Cytotoxic T cell	GZMA	adjust P-val<0.01	1	down
GZMK	0	-2.06993898	0.114	0.531	0	CD8+ Cytotoxic T cell	GZMK	adjust P-val<0.01	1	down
H3F3B	0	0.711844805	0.968	0.992	0	CD8+ Cytotoxic T cell	H3F3B	adjust P-val<0.01	1	up
HCST	0	-0.844433811	0.629	0.974	0	CD8+ Cytotoxic T cell	HCST	adjust P-val<0.01	1	down
HLA-A	0	-0.865377205	0.953	1	0	CD8+ Cytotoxic T cell	HLA-A	adjust P-val<0.01	1	down
HLA-DPA1	0	-0.968230121	0.212	0.717	0	CD8+ Cytotoxic T cell	HLA-DPA1	adjust P-val<0.01	1	down
HLA-DPB1	0	-1.02205947	0.332	0.821	0	CD8+ Cytotoxic T cell	HLA-DPB1	adjust P-val<0.01	1	down
HLA-DRB5	0	-1.383899626	0.04	0.44	0	CD8+ Cytotoxic T cell	HLA-DRB5	adjust P-val<0.01	1	down
HLA-F	0	-0.880664166	0.345	0.866	0	CD8+ Cytotoxic T cell	HLA-F	adjust P-val<0.01	1	down
HOPX	0	-0.926926045	0.211	0.631	0	CD8+ Cytotoxic T cell	HOPX	adjust P-val<0.01	1	down
IL32	0	-1.620194896	0.601	0.994	0	CD8+ Cytotoxic T cell	IL32	adjust P-val<0.01	1	down
ITGB2	0	-0.851609418	0.332	0.847	0	CD8+ Cytotoxic T cell	ITGB2	adjust P-val<0.01	1	down
KLF6	0	1.855537694	0.823	0.614	0	CD8+ Cytotoxic T cell	KLF6	adjust P-val<0.01	1	up
KLRC1	0	-0.987752242	0.238	0.682	0	CD8+ Cytotoxic T cell	KLRC1	adjust P-val<0.01	1	down
KLRG1	0	-0.923997126	0.18	0.634	0	CD8+ Cytotoxic T cell	KLRG1	adjust P-val<0.01	1	down
KLRK1	0	-0.787779628	0.184	0.63	0	CD8+ Cytotoxic T cell	KLRK1	adjust P-val<0.01	1	down
LCK	0	-0.741396064	0.227	0.707	0	CD8+ Cytotoxic T cell	LCK	adjust P-val<0.01	1	down
LINC01871	0	-0.760491438	0.122	0.536	0	CD8+ Cytotoxic T cell	LINC01871	adjust P-val<0.01	1	down
LMNA	0	1.937374189	0.512	0.135	0	CD8+ Cytotoxic T cell	LMNA	adjust P-val<0.01	1	up
MT1E	0	-2.612387457	0.049	0.522	0	CD8+ Cytotoxic T cell	MT1E	adjust P-val<0.01	2	down
MT1F	0	-0.845194048	0.027	0.331	0	CD8+ Cytotoxic T cell	MT1F	adjust P-val<0.01	1	down
MT1X	0	-2.805059361	0.078	0.67	0	CD8+ Cytotoxic T cell	MT1X	adjust P-val<0.01	2	down
MT2A	0	-2.785932006	0.276	0.833	0	CD8+ Cytotoxic T cell	MT2A	adjust P-val<0.01	2	down
MTRNR2L12	0	-2.782191474	0.02	0.889	0	CD8+ Cytotoxic T cell	MTRNR2L12	adjust P-val<0.01	2	down
MYL12A	0	-1.128407281	0.556	0.972	0	CD8+ Cytotoxic T cell	MYL12A	adjust P-val<0.01	1	down
MYL12B	0	-0.700071005	0.541	0.95	0	CD8+ Cytotoxic T cell	MYL12B	adjust P-val<0.01	1	down
MYL6	0	-1.084905509	0.567	0.979	0	CD8+ Cytotoxic T cell	MYL6	adjust P-val<0.01	1	down
MYO1F	0	-0.654411077	0.197	0.624	0	CD8+ Cytotoxic T cell	MYO1F	adjust P-val<0.01	1	down
NASP	0	1.76339536	0.59	0.312	0	CD8+ Cytotoxic T cell	NASP	adjust P-val<0.01	1	up
NFKBIA	0	1.851989316	0.871	0.613	0	CD8+ Cytotoxic T cell	NFKBIA	adjust P-val<0.01	1	up
NME2	0	-0.782832033	0.326	0.797	0	CD8+ Cytotoxic T cell	NME2	adjust P-val<0.01	1	down
OASL	0	2.062245985	0.442	0.087	0	CD8+ Cytotoxic T cell	OASL	adjust P-val<0.01	1	up
OAZ1	0	-0.74382594	0.569	0.964	0	CD8+ Cytotoxic T cell	OAZ1	adjust P-val<0.01	1	down
PLAAT4	0	-0.752139266	0.337	0.801	0	CD8+ Cytotoxic T cell	PLAAT4	adjust P-val<0.01	1	down
PLCG2	0	-1.236353142	0.028	0.469	0	CD8+ Cytotoxic T cell	PLCG2	adjust P-val<0.01	1	down
PMAIP1	0	2.966540441	0.569	0.228	0	CD8+ Cytotoxic T cell	PMAIP1	adjust P-val<0.01	2	up
PNRC1	0	1.041407798	0.858	0.881	0	CD8+ Cytotoxic T cell	PNRC1	adjust P-val<0.01	1	up
PPP1CA	0	-0.756893495	0.176	0.638	0	CD8+ Cytotoxic T cell	PPP1CA	adjust P-val<0.01	1	down
PPP1R15A	0	1.667787601	0.671	0.476	0	CD8+ Cytotoxic T cell	PPP1R15A	adjust P-val<0.01	1	up
PRF1	0	-1.260186875	0.139	0.683	0	CD8+ Cytotoxic T cell	PRF1	adjust P-val<0.01	1	down
PRMT2	0	-0.698179963	0.196	0.632	0	CD8+ Cytotoxic T cell	PRMT2	adjust P-val<0.01	1	down
PSMB10	0	-0.869226465	0.092	0.534	0	CD8+ Cytotoxic T cell	PSMB10	adjust P-val<0.01	1	down
PSMB9	0	-0.914999302	0.213	0.722	0	CD8+ Cytotoxic T cell	PSMB9	adjust P-val<0.01	1	down
PSME2	0	-0.844665372	0.196	0.675	0	CD8+ Cytotoxic T cell	PSME2	adjust P-val<0.01	1	down
PTMA	0	1.094593151	0.999	0.999	0	CD8+ Cytotoxic T cell	PTMA	adjust P-val<0.01	1	up
RAC2	0	-0.854025148	0.302	0.81	0	CD8+ Cytotoxic T cell	RAC2	adjust P-val<0.01	1	down
RGCC	0	2.312901759	0.64	0.199	0	CD8+ Cytotoxic T cell	RGCC	adjust P-val<0.01	2	up
RPL13A	0	-0.844053778	0.988	1	0	CD8+ Cytotoxic T cell	RPL13A	adjust P-val<0.01	1	down
RPL23A	0	-0.627314065	0.968	0.999	0	CD8+ Cytotoxic T cell	RPL23A	adjust P-val<0.01	1	down
RPL7	0	-1.219519745	0.761	0.994	0	CD8+ Cytotoxic T cell	RPL7	adjust P-val<0.01	1	down
RPS20	0	-0.76103616	0.849	0.995	0	CD8+ Cytotoxic T cell	RPS20	adjust P-val<0.01	1	down
RPS22	0	-0.612315982	0.982	1	0	CD8+ Cytotoxic T cell	RPS22	adjust P-val<0.01	1	down
S100A4	0	-1.113459699	0.73	0.977	0	CD8+ Cytotoxic T cell	S100A4	adjust P-val<0.01	1	down
S100A6	0	-1.128706962	0.596	0.983	0	CD8+ Cytotoxic T cell	S100A6	adjust P-val<0.01	1	down
SKAP1	0	-0.788600576	0.158	0.612	0	CD8+ Cytotoxic T cell	SKAP1	adjust P-val<0.01	1	down
SKI	0	1.612762047	0.43	0.121	0	CD8+ Cytotoxic T cell	SKI	adjust P-val<0.01	1	up
SMAD7	0	2.123003427	0.733	0.296	0	CD8+ Cytotoxic T cell	SMAD7	adjust P-val<0.01	1	up
SRSF3	0	1.270204559	0.811	0.785	0	CD8+ Cytotoxic T cell	SRSF3	adjust P-val<0.01	1	up
SRSF5	0	0.923026551	0.853	0.924	0	CD8+ Cytotoxic T cell	SRSF5	adjust P-val<0.01	1	up
TMSB4X1	0	-0.611064388	0.995	1	0	CD8+ Cytotoxic T cell	TMSB4X1	adjust P-val<0.01	1	down
TNFAIP3	0	2.164467713	0.933	0.768	0	CD8+ Cytotoxic T cell	TNFAIP3	adjust P-val<0.01	2	up
TRAC	0	-1.322866801	0.318	0.837	0	CD8+ Cytotoxic T cell	TRAC	adjust P-val<0.01	1	down
TRAPPC1	0	-0.842928184	0.095	0.55	0	CD8+ Cytotoxic T cell	TRAPPC1	adjust P-val<0.01	1	down
TRGC2	0	-1.08962327	0.166	0.587	0	CD8+ Cytotoxic T cell	TRGC2	adjust P-val<0.01	1	down
TUBB4B	0	1.420376977	0.668	0.482	0	CD8+ Cytotoxic T cell	TUBB4B	adjust P-val<0.01	1	up
TXNIP	0	-1.665674542	0.475	0.976	0	CD8+ Cytotoxic T cell	TXNIP	adjust P-val<0.01	1	down
UCP2	0	-0.882608463	0.108	0.539	0	CD8+ Cytotoxic T cell	UCP2	adjust P-val<0.01	1	down
VAMP8	0	-0.611282059	0.165	0.578	0	CD8+ Cytotoxic T cell	VAMP8	adjust P-val<0.01	1	down
YPEL5	0	1.88169279	0.826	0.609	0	CD8+ Cytotoxic T cell	YPEL5	adjust P-val<0.01	1	up
YWHAB	0	-0.7092402	0.434	0.879	0	CD8+ Cytotoxic T cell	YWHAB	adjust P-val<0.01	1	down
TLN11	8.53E-301	-0.672260555	0.236	0.668	3.12E-296	CD8+ Cytotoxic T cell	TLN11	adjust P-val<0.01	1	down
MTFP1	2.53E-298	-0.634283665	0.068	0.384	9.25E-294	CD8+ Cytotoxic T cell	MTFP1	adjust P-val<0.01	1	down
XRCC5	3.08E-292	-0.593656119	0.188	0.599	1.13E-287	CD8+ Cytotoxic T cell	XRCC5	adjust P-val<0.01	1	down
LINC-PINT	9.47E-290	1.328101101	0.712	0.657	3.47E-285	CD8+ Cytotoxic T cell	LINC-PINT	adjust P-val<0.01	1	up
ALOX5AP	1.24E-289	-0.671770386	0.095	0.428	4.54E-285	CD8+ Cytotoxic T cell	ALOX5AP	adjust P-val<0.01	1	down
CAPZB	2.84E-288	-0.591656183	0.242	0.675	1.04E-283	CD8+ Cytotoxic T cell	CAPZB	adjust P-val<0.01	1	down
BIN2	4.42E-288	-0.617534904	0.282	0.727	1.62E-283	CD8+ Cytotoxic T cell	BIN2	adjust P-val<0.01	1	down
PIK3R1	3.97E-286	-0.811223534	0.468	0.847	1.45E-281	CD8+ Cytotoxic T cell	PIK3R1	adjust P-val<0.01	1	down
MYBL1	4.33E-285	-0.629282726	0.142	0.512	1.59E-280	CD8+ Cytotoxic T cell	MYBL1	adjust P-val<0.01	1	down
CYBA1	1.91E-283	-0.648693824	0.684	0.975	7.00E-279	CD8+ Cytotoxic T cell	CYBA1	adjust P-val<0.01	1	down
PPDPF	4.32E-283	-0.66008132	0.345	0.795	1.58E-278	CD8+ Cytotoxic T cell	PPDPF	adjust P-val<0.01	1	down
FYB1	5.58E-283	-0.648126736	0.381	0.825	2.04E-278	CD8+ Cytotoxic T cell	FYB1	adjust P-val<0.01	1	down
NFKB1	9.24E-282	1.600874463	0.445	0.175	3.38E-277	CD8+ Cytotoxic T cell	NFKB1	adjust P-val<0.01	1	up
GADD45B	1.65E-281	1.322989703	0.677	0.492	6.04E-277	CD8+ Cytotoxic T cell	GADD45B	adjust P-val<0.01	1	up
IFIT	2.51E-280	2.125609576	0.279	0.026	9.19E-276	CD8+ Cytotoxic T cell	IFIT	adjust P-val<0.01	1	up
EIF3E	3.47E-278	-0.654504954	0.367	0.8	1.27E-273	CD8+ Cytotoxic T cell	EIF3E	adjust P-val<0.01	1	down
HLA-DRA	3.86E-273	-0.866396555	0.158	0.513	1.41E-268	CD8+ Cytotoxic T cell	HLA-DRA	adjust P-val<0.01	1	down
N4BP2L2	9.18E-272	-0.606280219	0.302	0.736	3.36E-267	CD8+ Cytotoxic T cell	N4BP2L2	adjust P-val<0.01	1	down
LTB	3.49E-269	-1.227241845	0.158	0.495	1.28E-264	CD8+ Cytotoxic T cell	LTB	adjust P-val<0.01	1	down
FOS	3.93E-266	1.43450982	0.725	0.52	1.44E-261	CD8+ Cytotoxic T cell	FOS	adjust P-val<0.01	1	up
TRAF3IP3	1.12E-265	-0.606341334	0.161	0.53	4.09E-261	CD8+ Cytotoxic T cell	TRAF3IP3	adjust P-val<0.01	1	down
IFIT	1.39E-262	2.367365551	0.331	0.072	5.09E-258	CD8+ Cytotoxic T cell	IFIT	adjust P-val<0.01	2	up
ITGA4	8.04E-261	-0.633776583	0.295	0.713	2.94E-256	CD8+ Cytotoxic T cell	ITGA4	adjust P-val<0.01	1	down
DDIT4	1.28E-259	-0.663018527	0.222	0.608	4.67E-255	CD8+ Cytotoxic T cell	DDIT4	adjust P-val<0.01	1	down
CD48	2.17E-259	-0.613070328	0.555	0.928	7.93E-255	CD8+ Cytotoxic T cell	CD48	adjust P-val<0.01	1	down
SLC38A2	9.70E-257	1.498540296	0.577	0.386	3.55E-252	CD8+ Cytotoxic T cell	SLC38A2	adjust P-val<0.01	1	up
EMP3	7.76E-251	-0.624213958	0.51	0.905	2.84E-246	CD8+ Cytotoxic T cell	EMP3	adjust P-val<0.01	1	down
HNRNPH1	1.36E-249	1.140398792	0.739	0.695	5.00E-245	CD8+ Cytotoxic T cell	HNRNPH1	adjust P-val<0.01	1	up
MT-ND4L	3.13E-243	1.025052215	0.76	0.788	1.14E-238	CD8+ Cytotoxic T cell	MT-ND4L	adjust P-val<0.01	1	up
CD2	1.83E-232	-0.634681568	0.379	0.778	6.71E-228	CD8+ Cytotoxic T cell	CD2	adjust P-val<0.01	1	down
FCGR3A	6.36E-228	-0.708203145	0.069	0.33	2.33E-223	CD8+ Cytotoxic T cell	FCGR3A	adjust P-val<0.01	1	down
CD52	7.48E-227	-0.747659929	0.69	0.952	2.74E-222	CD8+ Cytotoxic T cell	CD52	adjust P-val<0.01	1	down
TNF	1.66E-220	2.193508326	0.331	0.096	6.08E-216	CD8+ Cytotoxic T cell	TNF	adjust P-val<0.01	2	up
PTGER4	1.13E-215	1.520072125	0.479	0.271	4.15E-211	CD8+ Cytotoxic T cell	PTGER4	adjust P-val<0.01	1	up
CD74	1.32E-212	-0.633137436	0.407	0.791	4.82E-208	CD8+ Cytotoxic T cell	CD74	adjust P-val<0.01	1	down
KLF10	1.60E-205	1.174843236	0.282	0.064	5.84E-201	CD8+ Cytotoxic T cell	KLF10	adjust P-val<0.01	1	up
CTSW	3.90E-201	-0.714034339	0.379	0.722	1.43E-196	CD8+ Cytotoxic T cell	CTSW	adjust P-val<0.01	1	down
JUNB	7.44E-201	-0.863195436	0.658	0.916	2.72E-196	CD8+ Cytotoxic T cell	JUNB	adjust P-val<0.01	1	down
STK17B	1.18E-199	1.014115512	0.722	0.742	4.31E-195	CD8+ Cytotoxic T cell	STK17B	adjust P-val<0.01	1	up
AC058791.1	1.51E-197	1.332427655	0.486	0.297	5.52E-193	CD8+ Cytotoxic T cell	AC058791.1	adjust P-val<0.01	1	up
IL7R	6.94E-196	-0.903986822	0.311	0.6	2.54E-191	CD8+ Cytotoxic T cell	IL7R	adjust P-val<0.01	1	down
JUND	1.44E-194	0.687204952	0.947	0.979	5.27E-190	CD8+ Cytotoxic T cell	JUND	adjust P-val<0.01	1	up
IRF2BP2	8.22E-193	1.279442486	0.486	0.313	3.01E-188	CD8+ Cytotoxic T cell	IRF2BP2	adjust P-val<0.01	1	up
SPTY2D1	1.11E-191	1.281088218	0.464	0.272	4.08E-187	CD8+ Cytotoxic T cell	SPTY2D1	adjust P-val<0.01	1	up
TRBC2	6.95E-184	-0.629876298	0.526	0.855	2.54E-179	CD8+ Cytotoxic T cell	TRBC2	adjust P-val<0.01	1	down
AL627171.2	1.34E-183	1.318585365	0.557	0.418	4.91E-179	CD8+ Cytotoxic T cell	AL627171.2	adjust P-val<0.01	1	up
ZC3HAV11	4.98E-181	1.810636091	0.545	0.436	1.82E-176	CD8+ Cytotoxic T cell	ZC3HAV11	adjust P-val<0.01	1	up
SRSF2	2.67E-180	0.920324469	0.731	0.739	9.76E-176	CD8+ Cytotoxic T cell	SRSF2	adjust P-val<0.01	1	up
AC016831.1	9.41E-176	1.157713187	0.282	0.082	3.45E-171	CD8+ Cytotoxic T cell	AC016831.1	adjust P-val<0.01	1	up
NEU1	1.09E-174	1.175415434	0.285	0.085	3.99E-170	CD8+ Cytotoxic T cell	NEU1	adjust P-val<0.01	1	up
GZMB	2.76E-173	-1.006563893	0.299	0.558	1.01E-168	CD8+ Cytotoxic T cell	GZMB	adjust P-val<0.01	1	down
RBM39	6.80E-173	0.676637475	0.873	0.943	2.49E-168	CD8+ Cytotoxic T cell	RBM39	adjust P-val<0.01	1	up
CXCR4	1.59E-170	-0.680476593	0.779	0.941	5.81E-166	CD8+ Cytotoxic T cell	CXCR4	adjust P-val<0.01	1	down
CSRNP1	1.64E-165	1.217762023	0.341	0.144	6.02E-161	CD8+ Cytotoxic T cell	CSRNP1	adjust P-val<0.01	1	up
MYADM	1.23E-163	1.160746894	0.467	0.282	4.50E-159	CD8+ Cytotoxic T cell	MYADM	adjust P-val<0.01	1	up
OTULIN	2.50E-162	1.293733306	0.393	0.206	9.16E-158	CD8+ Cytotoxic T cell	OTULIN	adjust P-val<0.01	1	up
TLE4	3.84E-162	1.230840092	0.544	0.439	1.41E-157	CD8+ Cytotoxic T cell	TLE4	adjust P-val<0.01	1	up
LINC01578	2.27E-161	0.791566745	0.737	0.814	8.32E-157	CD8+ Cytotoxic T cell	LINC01578	adjust P-val<0.01	1	up
SRSF7	4.25E-160	0.726238331	0.822	0.891	1.56E-155	CD8+ Cytotoxic T cell	SRSF7	adjust P-val<0.01	1	up
AMD1	1.23E-159	1.122467169	0.547	0.448	4.51E-155	CD8+ Cytotoxic T cell	AMD1	adjust P-val<0.01	1	up
SLC7A5	6.72E-154	1.043147391	0.269	0.084	2.46E-149	CD8+ Cytotoxic T cell	SLC7A5	adjust P-val<0.01	1	up
KDM6B	2.99E-153	1.228365807	0.326	0.138	1.10E-148	CD8+ Cytotoxic T cell	KDM6B	adjust P-val<0.01	1	up
YWHAZ	4.55E-150	0.715050378	0.816	0.911	1.67E-145	CD8+ Cytotoxic T cell	YWHAZ	adjust P-val<0.01	1	up
ID2	8.57E-147	1.115115229	0.713	0.716	3.14E-142	CD8+ Cytotoxic T cell	ID2	adjust P-val<0.01	1	up
TRA2B	1.67E-146	1.067469475	0.664	0.686	6.13E-142	CD8+ Cytotoxic T cell	TRA2B	adjust P-val<0.01	1	up
CMC1	1.03E-145	-0.605794835	0.302	0.592	3.78E-141	CD8+ Cytotoxic T cell	CMC1	adjust P-val<0.01	1	down
IDI1	2.01E-145	1.077108812	0.534	0.426	7.36E-141	CD8+ Cytotoxic T cell	IDI1	adjust P-val<0.01	1	up
ODC1	5.86E-142	1.118262217	0.486	0.358	2.15E-137	CD8+ Cytotoxic T cell	ODC1	adjust P-val<0.01	1	up
EIF4G2	6.28E-139	0.994198791	0.627	0.636	2.30E-134	CD8+ Cytotoxic T cell	EIF4G2	adjust P-val<0.01	1	up
IDS	9.09E-138	0.914945618	0.64	0.636	3.33E-133	CD8+ Cytotoxic T cell	IDS	adjust P-val<0.01	1	up
CDK17	1.35E-136	1.102660095	0.367	0.2	4.92E-132	CD8+ Cytotoxic T cell	CDK17	adjust P-val<0.01	1	up
IFNG	3.51E-126	1.254938849	0.272	0.103	1.28E-121	CD8+ Cytotoxic T cell	IFNG	adjust P-val<0.01	1	up
JMJD1C	6.68E-126	1.183373402	0.474	0.373	2.44E-121	CD8+ Cytotoxic T cell	JMJD1C	adjust P-val<0.01	1	up
KDM2A	2.24E-123	1.121761262	0.492	0.398	8.19E-119	CD8+ Cytotoxic T cell	KDM2A	adjust P-val<0.01	1	up
LINC00513	7.84E-120	1.034516462	0.293	0.133	2.87E-115	CD8+ Cytotoxic T cell	LINC00513	adjust P-val<0.01	1	up
CCNL1	9.43E-118	0.830108138	0.706	0.784	3.45E-113	CD8+ Cytotoxic T cell	CCNL1	adjust P-val<0.01	1	up
IER2	1.84E-113	0.710302985	0.782	0.827	6.73E-109	CD8+ Cytotoxic T cell	IER2	adjust P-val<0.01	1	up
BCL2L1	4.06E-106	1.024744668	0.257	0.109	1.49E-101	CD8+ Cytotoxic T cell	BCL2L1	adjust P-val<0.01	1	up
SNHG9	5.28E-104	1.096742157	0.404	0.287	1.93E-99	CD8+ Cytotoxic T cell	SNHG9	adjust P-val<0.01	1	up
AC016831.5	7.73E-104	1.097099177	0.38	0.255	2.83E-99	CD8+ Cytotoxic T cell	AC016831.5	adjust P-val<0.01	1	up
PIM1	5.50E-102	1.043604306	0.33	0.184	2.01E-97	CD8+ Cytotoxic T cell	PIM1	adjust P-val<0.01	1	up
JMJD6	1.89E-99	1.067227942	0.415	0.302	6.92E-95	CD8+ Cytotoxic T cell	JMJD6	adjust P-val<0.01	1	up
ARL4A	4.28E-99	0.904059456	0.308	0.164	1.56E-94	CD8+ Cytotoxic T cell	ARL4A	adjust P-val<0.01	1	up
KLRB1	4.85E-99	-0.943888707	0.229	0.418	1.78E-94	CD8+ Cytotoxic T cell	KLRB1	adjust P-val<0.01	1	down
CMC2	9.84E-97	0.986243552	0.407	0.298	3.60E-92	CD8+ Cytotoxic T cell	CMC2	adjust P-val<0.01	1	up
SBDS	6.13E-96	0.900034121	0.56	0.565	2.24E-91	CD8+ Cytotoxic T cell	SBDS	adjust P-val<0.01	1	up
BIRC2	1.75E-95	0.958760918	0.37	0.247	6.41E-91	CD8+ Cytotoxic T cell	BIRC2	adjust P-val<0.01	1	up
DBF4	3.42E-95	1.04693516	0.396	0.281	1.25E-90	CD8+ Cytotoxic T cell	DBF4	adjust P-val<0.01	1	up
GZMH	4.81E-93	-0.645249435	0.59	0.72	1.76E-88	CD8+ Cytotoxic T cell	GZMH	adjust P-val<0.01	1	down
HAUS3	1.19E-91	0.974488331	0.346	0.222	4.36E-87	CD8+ Cytotoxic T cell	HAUS3	adjust P-val<0.01	1	up
HSPH1	4.76E-90	0.967430353	0.269	0.135	1.74E-85	CD8+ Cytotoxic T cell	HSPH1	adjust P-val<0.01	1	up
DDX3X	3.53E-89	0.729335298	0.701	0.771	1.29E-84	CD8+ Cytotoxic T cell	DDX3X	adjust P-val<0.01	1	up
ZFAND5	6.38E-87	0.990421157	0.411	0.319	2.33E-82	CD8+ Cytotoxic T cell	ZFAND5	adjust P-val<0.01	1	up
MIDN	7.05E-86	1.018520732	0.487	0.429	2.58E-81	CD8+ Cytotoxic T cell	MIDN	adjust P-val<0.01	1	up
IFRD1	5.56E-84	1.006592576	0.379	0.268	2.04E-79	CD8+ Cytotoxic T cell	IFRD1	adjust P-val<0.01	1	up
CDC42EP	1.18E-83	1.089736906	0.341	0.226	4.32E-79	CD8+ Cytotoxic T cell	CDC42EP	adjust P-val<0.01	1	up
IER5L	5.57E-83	0.838143278	0.275	0.141	2.04E-78	CD8+ Cytotoxic T cell	IER5L	adjust P-val<0.01	1	up
NR4A2	1.33E-81	0.905690019	0.575	0.537	4.86E-77	CD8+ Cytotoxic T cell	NR4A2	adjust P-val<0.01	1	up
NXT1	7.55E-81	0.892834916	0.306	0.187	2.76E-76	CD8+ Cytotoxic T cell	NXT1	adjust P-val<0.01	1	up
SRRM1	2.28E-79	0.680467107	0.701	0.807	8.35E-75	CD8+ Cytotoxic T cell	SRRM1	adjust P-val<0.01	1	up
HEXIM1	3.35E-77	0.897730112	0.372	0.263	1.23E-72	CD8+ Cytotoxic T cell	HEXIM1	adjust P-val<0.01	1	up
RBM8A	4.09E-77	0.816524724	0.568	0.604	1.50E-72	CD8+ Cytotoxic T cell	RBM8A	adjust P-val<0.01	1	up
HSPA5	9.63E-77	0.770696812	0.637	0.702	3.53E-72	CD8+ Cytotoxic T cell	HSPA5	adjust P-val<0.01	1	up
SKIL	2.97E-74	0.901231234	0.292	0.173	1.09E-69	CD8+ Cytotoxic T cell	SKIL	adjust P-val<0.01	1	up
SNHG6	4.45E-73	0.58570417	0.767	0.861	1.63E-68	CD8+ Cytotoxic T cell	SNHG6	adjust P-val<0.01	1	up
HIPK1	2.26E-70	0.936250991	0.398	0.322	8.26E-66	CD8+ Cytotoxic T cell	HIPK1	adjust P-val<0.01	1	up
STK17A	1.57E-69	0.750037229	0.594	0.643	5.76E-65	CD8+ Cytotoxic T cell	STK17A	adjust P-val<0.01	1	up
TUBA4A	1.14E-66	0.901201096	0.53	0.523	4.19E-62	CD8+ Cytotoxic T cell	TUBA4A	adjust P-val<0.01	1	up
ZFP36L1	1.24E-66	1.026161648	0.415	0.346	4.52E-62	CD8+ Cytotoxic T cell	ZFP36L1	adjust P-val<0.01	1	up
FUS1	9.65E-65	0.612843414	0.732	0.87	3.53E-60	CD8+ Cytotoxic T cell	FUS1	adjust P-val<0.01	1	up
MAP3K2	2.71E-64	0.904512501	0.41	0.346	9.91E-60	CD8+ Cytotoxic T cell	MAP3K2	adjust P-val<0.01	1	up
UBE2S	8.73E-64	0.787466822	0.467	0.412	3.20E-59	CD8+ Cytotoxic T cell	UBE2S	adjust P-val<0.01	1	up
N4BP1	1.20E-63	0.867725349	0.328	0.233	4.38E-59	CD8+ Cytotoxic T cell	N4BP1	adjust P-val<0.01	1	up
TGFB1	4.25E-63	0.721114454	0.673	0.774	1.56E-58	CD8+ Cytotoxic T cell	TGFB1	adjust P-val<0.01	1	up
EIF4A3	2.31E-62	0.841108915	0.375	0.289	8.44E-58	CD8+ Cytotoxic T cell	EIF4A3	adjust P-val<0.01	1	up
POLR2A	2.67E-62	0.947746407	0.36	0.279	9.78E-58	CD8+ Cytotoxic T cell	POLR2A	adjust P-val<0.01	1	up
IER5	4.73E-61	0.756913741	0.456	0.386	1.73E-56	CD8+ Cytotoxic T cell	IER5	adjust P-val<0.01	1	up
MBNL1	6.92E-61	0.637462187	0.662	0.774	2.53E-56	CD8+ Cytotoxic T cell	MBNL1	adjust P-val<0.01	1	up
PTPRE	6.38E-60	0.97957851	0.385	0.317	2.34E-55	CD8+ Cytotoxic T cell	PTPRE	adjust P-val<0.01	1	up
BRD2	1.29E-58	0.772561028	0.599	0.66	4.71E-54	CD8+ Cytotoxic T cell	BRD2	adjust P-val<0.01	1	up
DDX24	2.85E-57	0.630341416	0.668	0.778	1.04E-52	CD8+ Cytotoxic T cell	DDX24	adjust P-val<0.01	1	up
DDIT3	4.34E-57	0.874445326	0.282	0.185	1.59E-52	CD8+ Cytotoxic T cell	DDIT3	adjust P-val<0.01	1	up
EPC1	5.60E-57	0.71242647	0.583	0.648	2.05E-52	CD8+ Cytotoxic T cell	EPC1	adjust P-val<0.01	1	up
DYNLL1	2.02E-56	0.816886581	0.408	0.346	7.41E-52	CD8+ Cytotoxic T cell	DYNLL1	adjust P-val<0.01	1	up
TSC22D2	3.01E-56	0.790016053	0.252	0.155	1.10E-51	CD8+ Cytotoxic T cell	TSC22D2	adjust P-val<0.01	1	up
NUFIP2	7.51E-56	0.935828719	0.397	0.348	2.75E-51	CD8+ Cytotoxic T cell	NUFIP2	adjust P-val<0.01	1	up
GNG21	2.51E-55	0.87826251	0.498	0.51	9.19E-51	CD8+ Cytotoxic T cell	GNG21	adjust P-val<0.01	1	up
BTG2	9.85E-55	0.841915993	0.492	0.468	3.60E-50	CD8+ Cytotoxic T cell	BTG2	adjust P-val<0.01	1	up
CNOT1	4.38E-54	0.930759124	0.401	0.35	1.60E-49	CD8+ Cytotoxic T cell	CNOT1	adjust P-val<0.01	1	up
MARCKSL1	2.83E-53	0.718400179	0.278	0.182	1.04E-48	CD8+ Cytotoxic T cell	MARCKSL1	adjust P-val<0.01	1	up
RANBP2	3.41E-53	0.834747733	0.328	0.251	1.25E-48	CD8+ Cytotoxic T cell	RANBP2	adjust P-val<0.01	1	up
HIF1A	3.55E-52	0.828354627	0.292	0.207	1.30E-47	CD8+ Cytotoxic T cell	HIF1A	adjust P-val<0.01	1	up
CITED2	7.58E-52	0.842205487	0.375	0.305	2.77E-47	CD8+ Cytotoxic T cell	CITED2	adjust P-val<0.01	1	up
NFKBIZ	1.09E-51	1.130745984	0.307	0.226	3.98E-47	CD8+ Cytotoxic T cell	NFKBIZ	adjust P-val<0.01	1	up
ARIH1	4.34E-51	0.835843097	0.348	0.281	1.59E-46	CD8+ Cytotoxic T cell	ARIH1	adjust P-val<0.01	1	up
SNHG17	4.67E-50	0.80646281	0.258	0.17	1.71E-45	CD8+ Cytotoxic T cell	SNHG17	adjust P-val<0.01	1	up
ZBTB1	5.64E-50	0.825429546	0.46	0.443	2.06E-45	CD8+ Cytotoxic T cell	ZBTB1	adjust P-val<0.01	1	up
LDHA	1.24E-48	0.707603104	0.606	0.709	4.53E-44	CD8+ Cytotoxic T cell	LDHA	adjust P-val<0.01	1	up
NOP56	4.74E-46	0.88173448	0.371	0.321	1.74E-41	CD8+ Cytotoxic T cell	NOP56	adjust P-val<0.01	1	up
GNA13	5.52E-46	0.797825683	0.311	0.241	2.02E-41	CD8+ Cytotoxic T cell	GNA13	adjust P-val<0.01	1	up
CLK11	1.28E-45	0.721017208	0.547	0.585	4.69E-41	CD8+ Cytotoxic T cell	CLK11	adjust P-val<0.01	1	up
MAP1LC3B	3.21E-45	0.754187439	0.518	0.569	1.17E-40	CD8+ Cytotoxic T cell	MAP1LC3B	adjust P-val<0.01	1	up
SLC30A1	1.26E-44	0.775405988	0.538	0.602	4.59E-40	CD8+ Cytotoxic T cell	SLC30A1	adjust P-val<0.01	1	up
ARID4B	9.62E-44	0.769504103	0.577	0.677	3.52E-39	CD8+ Cytotoxic T cell	ARID4B	adjust P-val<0.01	1	up
DYRK1A	3.17E-42	0.741757269	0.287	0.216	1.16E-37	CD8+ Cytotoxic T cell	DYRK1A	adjust P-val<0.01	1	up
AL118516.1	1.06E-40	0.758796799	0.25	0.173	3.89E-36	CD8+ Cytotoxic T cell	AL118516.1	adjust P-val<0.01	1	up
GGA2	1.79E-40	0.785316417	0.262	0.19	6.55E-36	CD8+ Cytotoxic T cell	GGA2	adjust P-val<0.01	1	up
AGO2	2.88E-40	0.828629059	0.253	0.179	1.05E-35	CD8+ Cytotoxic T cell	AGO2	adjust P-val<0.01	1	up
BUD31	5.26E-40	0.754211905	0.455	0.475	1.92E-35	CD8+ Cytotoxic T cell	BUD31	adjust P-val<0.01	1	up
PLEKHA2	1.23E-39	0.852316825	0.387	0.357	4.50E-35	CD8+ Cytotoxic T cell	PLEKHA2	adjust P-val<0.01	1	up
SNHG11	1.19E-37	0.753427507	0.34	0.289	4.34E-33	CD8+ Cytotoxic T cell	SNHG11	adjust P-val<0.01	1	up
PIM3	1.39E-37	0.735452738	0.285	0.219	5.08E-33	CD8+ Cytotoxic T cell	PIM3	adjust P-val<0.01	1	up
PRRC2C	3.31E-37	0.596980634	0.666	0.819	1.21E-32	CD8+ Cytotoxic T cell	PRRC2C	adjust P-val<0.01	1	up
CDV31	3.74E-37	0.645367354	0.548	0.62	1.37E-32	CD8+ Cytotoxic T cell	CDV31	adjust P-val<0.01	1	up
NAMPT1	1.48E-36	0.755114283	0.305	0.247	5.43E-32	CD8+ Cytotoxic T cell	NAMPT1	adjust P-val<0.01	1	up
PER1	1.12E-35	0.788240599	0.291	0.23	4.09E-31	CD8+ Cytotoxic T cell	PER1	adjust P-val<0.01	1	up
ADGRE5	2.99E-34	0.758881836	0.483	0.517	1.09E-29	CD8+ Cytotoxic T cell	ADGRE5	adjust P-val<0.01	1	up
AC020916.1	2.46E-33	0.88032487	0.302	0.239	9.02E-29	CD8+ Cytotoxic T cell	AC020916.1	adjust P-val<0.01	1	up
IVNS1ABP	6.39E-33	0.644016266	0.262	0.198	2.34E-28	CD8+ Cytotoxic T cell	IVNS1ABP	adjust P-val<0.01	1	up
MAPRE2	9.86E-33	0.759263541	0.312	0.267	3.61E-28	CD8+ Cytotoxic T cell	MAPRE2	adjust P-val<0.01	1	up
SLC3A2	3.71E-31	0.717109083	0.377	0.364	1.36E-26	CD8+ Cytotoxic T cell	SLC3A2	adjust P-val<0.01	1	up
RNF19A	1.94E-30	0.844018501	0.472	0.514	7.10E-26	CD8+ Cytotoxic T cell	RNF19A	adjust P-val<0.01	1	up
RSRC2	3.11E-30	0.65657753	0.603	0.735	1.14E-25	CD8+ Cytotoxic T cell	RSRC2	adjust P-val<0.01	1	up
CCDC59	1.60E-29	0.73371484	0.48	0.533	5.85E-25	CD8+ Cytotoxic T cell	CCDC59	adjust P-val<0.01	1	up
APOL6	4.55E-29	0.823047194	0.395	0.395	1.66E-24	CD8+ Cytotoxic T cell	APOL6	adjust P-val<0.01	1	up
USP3	1.32E-28	0.740399452	0.34	0.315	4.84E-24	CD8+ Cytotoxic T cell	USP3	adjust P-val<0.01	1	up
TOB	2.00E-28	0.737809982	0.397	0.388	7.34E-24	CD8+ Cytotoxic T cell	TOB	adjust P-val<0.01	1	up
SMARCA5	3.43E-28	0.766106069	0.39	0.388	1.25E-23	CD8+ Cytotoxic T cell	SMARCA5	adjust P-val<0.01	1	up
SETD2	8.40E-28	0.73453695	0.315	0.277	3.07E-23	CD8+ Cytotoxic T cell	SETD2	adjust P-val<0.01	1	up
XIST	3.85E-27	0.650037514	0.543	0.565	1.41E-22	CD8+ Cytotoxic T cell	XIST	adjust P-val<0.01	1	up
AC044849.1	3.27E-26	0.772729603	0.388	0.378	1.20E-21	CD8+ Cytotoxic T cell	AC044849.1	adjust P-val<0.01	1	up
DNAJC3	3.66E-26	0.670618738	0.298	0.259	1.34E-21	CD8+ Cytotoxic T cell	DNAJC3	adjust P-val<0.01	1	up
ATF4	6.38E-26	0.71966455	0.458	0.497	2.34E-21	CD8+ Cytotoxic T cell	ATF4	adjust P-val<0.01	1	up
SYF21	1.11E-25	0.643684797	0.551	0.665	4.05E-21	CD8+ Cytotoxic T cell	SYF21	adjust P-val<0.01	1	up
RPS10	7.54E-25	0.631828531	0.908	0.981	2.76E-20	CD8+ Cytotoxic T cell	RPS10	adjust P-val<0.01	1	up
TOP1	1.11E-24	0.791080936	0.38	0.382	4.06E-20	CD8+ Cytotoxic T cell	TOP1	adjust P-val<0.01	1	up
RAB8B	2.52E-24	0.691633421	0.331	0.307	9.22E-20	CD8+ Cytotoxic T cell	RAB8B	adjust P-val<0.01	1	up
RGS1	2.89E-24	0.664415455	0.334	0.285	1.06E-19	CD8+ Cytotoxic T cell	RGS1	adjust P-val<0.01	1	up
GATA3	1.56E-23	0.685946999	0.257	0.213	5.73E-19	CD8+ Cytotoxic T cell	GATA3	adjust P-val<0.01	1	up
H2AFZ1	3.99E-23	0.633025849	0.525	0.622	1.46E-18	CD8+ Cytotoxic T cell	H2AFZ1	adjust P-val<0.01	1	up
BCL9L1	5.07E-23	0.746148163	0.376	0.379	1.86E-18	CD8+ Cytotoxic T cell	BCL9L1	adjust P-val<0.01	1	up
UBE2A	1.69E-22	0.592729579	0.27	0.234	6.20E-18	CD8+ Cytotoxic T cell	UBE2A	adjust P-val<0.01	1	up
SF3B5	3.51E-22	0.588958137	0.532	0.653	1.29E-17	CD8+ Cytotoxic T cell	SF3B5	adjust P-val<0.01	1	up
UPP1	4.50E-22	0.668801789	0.351	0.34	1.65E-17	CD8+ Cytotoxic T cell	UPP1	adjust P-val<0.01	1	up
GLS1	1.45E-21	0.662661998	0.396	0.412	5.30E-17	CD8+ Cytotoxic T cell	GLS1	adjust P-val<0.01	1	up
ETF1	2.50E-21	0.589855073	0.257	0.218	9.14E-17	CD8+ Cytotoxic T cell	ETF1	adjust P-val<0.01	1	up
SNHG15	1.78E-20	0.678127683	0.313	0.293	6.52E-16	CD8+ Cytotoxic T cell	SNHG15	adjust P-val<0.01	1	up
NEAT11	3.35E-18	0.659084486	0.733	0.889	1.23E-13	CD8+ Cytotoxic T cell	NEAT11	adjust P-val<0.01	1	up
TUBA1A	3.86E-18	0.590420335	0.423	0.457	1.41E-13	CD8+ Cytotoxic T cell	TUBA1A	adjust P-val<0.01	1	up
HECA	9.39E-18	0.678027162	0.348	0.358	3.44E-13	CD8+ Cytotoxic T cell	HECA	adjust P-val<0.01	1	up
TRA2A	2.07E-17	0.688248258	0.402	0.436	7.58E-13	CD8+ Cytotoxic T cell	TRA2A	adjust P-val<0.01	1	up
TIPARP	9.32E-17	0.623255058	0.279	0.256	3.41E-12	CD8+ Cytotoxic T cell	TIPARP	adjust P-val<0.01	1	up
CD69	1.32E-14	0.609591777	0.549	0.655	4.85E-10	CD8+ Cytotoxic T cell	CD69	adjust P-val<0.01	1	up
FAM133B	3.03E-13	0.620174922	0.538	0.663	1.11E-08	CD8+ Cytotoxic T cell	FAM133B	adjust P-val<0.01	1	up
MYLIP	4.46E-13	0.602140257	0.344	0.355	1.63E-08	CD8+ Cytotoxic T cell	MYLIP	adjust P-val<0.01	1	up
MT-ND61	2.39E-12	0.787675126	0.368	0.416	8.74E-08	CD8+ Cytotoxic T cell	MT-ND61	adjust P-val<0.01	1	up
CBX41	2.68E-12	0.636586988	0.268	0.257	9.81E-08	CD8+ Cytotoxic T cell	CBX41	adjust P-val<0.01	1	up
MAF	2.68E-12	0.750807427	0.327	0.335	9.81E-08	CD8+ Cytotoxic T cell	MAF	adjust P-val<0.01	1	up
FAM177A1	4.51E-12	0.643701705	0.315	0.322	1.65E-07	CD8+ Cytotoxic T cell	FAM177A1	adjust P-val<0.01	1	up
PPP4R3A1	7.74E-12	0.589530177	0.358	0.39	2.83E-07	CD8+ Cytotoxic T cell	PPP4R3A1	adjust P-val<0.01	1	up
UBALD21	9.58E-11	0.60297469	0.395	0.448	3.51E-06	CD8+ Cytotoxic T cell	UBALD21	adjust P-val<0.01	1	up
DYNLL2	2.01E-10	0.622604322	0.315	0.332	7.36E-06	CD8+ Cytotoxic T cell	DYNLL2	adjust P-val<0.01	1	up
LRRFIP1	1.15E-09	0.644451635	0.546	0.716	4.21E-05	CD8+ Cytotoxic T cell	LRRFIP1	adjust P-val<0.01	1	up
YAF2	2.84E-09	0.598852525	0.257	0.252	0.000103993	CD8+ Cytotoxic T cell	YAF2	adjust P-val<0.01	1	up
YWHAE	2.86E-09	0.591426714	0.295	0.304	0.000104522	CD8+ Cytotoxic T cell	YWHAE	adjust P-val<0.01	1	up
ISG151	6.94E-09	0.617364118	0.274	0.408	0.000254178	CD8+ Cytotoxic T cell	ISG151	adjust P-val<0.01	1	up
STARD7	3.17E-08	0.594571732	0.256	0.259	0.001159787	CD8+ Cytotoxic T cell	STARD7	adjust P-val<0.01	1	up
EEF1A1	0	-0.722820671	1	1	0	CD4+ Naive T cell	EEF1A1	adjust P-val<0.01	1	down
EIF1	0	0.968458367	0.991	0.998	0	CD4+ Naive T cell	EIF1	adjust P-val<0.01	1	up
HLA-B	0	-0.705123683	0.916	0.999	0	CD4+ Naive T cell	HLA-B	adjust P-val<0.01	1	down
IL32	0	-1.344972301	0.412	0.955	0	CD4+ Naive T cell	IL32	adjust P-val<0.01	1	down
JUNB	0	-1.850917765	0.389	0.919	0	CD4+ Naive T cell	JUNB	adjust P-val<0.01	2	down
LDHB	0	-1.018897205	0.52	0.975	0	CD4+ Naive T cell	LDHB	adjust P-val<0.01	1	down
MT-ATP6	0	-0.971519202	0.934	1	0	CD4+ Naive T cell	MT-ATP6	adjust P-val<0.01	1	down
MT-CO1	0	-1.010046731	0.983	0.999	0	CD4+ Naive T cell	MT-CO1	adjust P-val<0.01	1	down
MT-ND4	0	-0.744238107	0.965	1	0	CD4+ Naive T cell	MT-ND4	adjust P-val<0.01	1	down
MTRNR2L12	0	-2.046326076	0.016	0.754	0	CD4+ Naive T cell	MTRNR2L12	adjust P-val<0.01	2	down
MYL12A	0	-1.365450082	0.386	0.966	0	CD4+ Naive T cell	MYL12A	adjust P-val<0.01	1	down
NFKBIA	0	2.066187959	0.801	0.556	0	CD4+ Naive T cell	NFKBIA	adjust P-val<0.01	2	up
RPL38	0	0.854255144	0.994	0.997	0	CD4+ Naive T cell	RPL38	adjust P-val<0.01	1	up
RPL7	0	-1.143894328	0.873	0.995	0	CD4+ Naive T cell	RPL7	adjust P-val<0.01	1	down
RPS27	0	0.845921782	1	0.999	0	CD4+ Naive T cell	RPS27	adjust P-val<0.01	1	up
RPS28	0	0.804240187	0.996	0.999	0	CD4+ Naive T cell	RPS28	adjust P-val<0.01	1	up
RPS29	0	0.894061933	0.997	0.998	0	CD4+ Naive T cell	RPS29	adjust P-val<0.01	1	up
RPSA	0	-0.672193248	0.957	0.999	0	CD4+ Naive T cell	RPSA	adjust P-val<0.01	1	down
TRAC	0	-1.284282008	0.347	0.913	0	CD4+ Naive T cell	TRAC	adjust P-val<0.01	1	down
TXNIP	0	-1.455918908	0.622	0.996	0	CD4+ Naive T cell	TXNIP	adjust P-val<0.01	2	down
JUND	3.32E-306	1.270090308	0.947	0.97	1.22E-301	CD4+ Naive T cell	JUND	adjust P-val<0.01	1	up
ACTG1	3.19E-302	-1.187271896	0.536	0.963	1.17E-297	CD4+ Naive T cell	ACTG1	adjust P-val<0.01	1	down
ARHGDIB	1.83E-296	-1.006738843	0.455	0.959	6.69E-292	CD4+ Naive T cell	ARHGDIB	adjust P-val<0.01	1	down
MT-CO3	8.45E-284	-0.658231452	0.994	1	3.09E-279	CD4+ Naive T cell	MT-CO3	adjust P-val<0.01	1	down
S100A6	1.94E-281	-0.942657337	0.317	0.909	7.11E-277	CD4+ Naive T cell	S100A6	adjust P-val<0.01	1	down
SELL	1.15E-280	-1.016376276	0.231	0.81	4.19E-276	CD4+ Naive T cell	SELL	adjust P-val<0.01	1	down
MT-CYB	3.39E-276	-0.614841085	0.989	1	1.24E-271	CD4+ Naive T cell	MT-CYB	adjust P-val<0.01	1	down
SMAD7	3.60E-274	1.745333863	0.422	0.058	1.32E-269	CD4+ Naive T cell	SMAD7	adjust P-val<0.01	2	up
MT2A	1.52E-269	-2.076980548	0.116	0.624	5.55E-265	CD4+ Naive T cell	MT2A	adjust P-val<0.01	2	down
GIMAP4	7.06E-264	-1.040285642	0.084	0.577	2.59E-259	CD4+ Naive T cell	GIMAP4	adjust P-val<0.01	1	down
RACK1	6.01E-261	-0.592277345	0.929	0.997	2.20E-256	CD4+ Naive T cell	RACK1	adjust P-val<0.01	1	down
GIMAP1	2.83E-257	-0.968229297	0.124	0.639	1.04E-252	CD4+ Naive T cell	GIMAP1	adjust P-val<0.01	1	down
RPS21	1.01E-253	0.69701158	0.989	0.997	3.70E-249	CD4+ Naive T cell	RPS21	adjust P-val<0.01	1	up
DDX5	3.23E-253	0.952716365	0.964	0.993	1.18E-248	CD4+ Naive T cell	DDX5	adjust P-val<0.01	1	up
UCP2	3.92E-253	-0.879562171	0.083	0.571	1.44E-248	CD4+ Naive T cell	UCP2	adjust P-val<0.01	1	down
YWHAB	2.00E-248	-0.853338742	0.276	0.85	7.33E-244	CD4+ Naive T cell	YWHAB	adjust P-val<0.01	1	down
ATP6V0E1	3.24E-246	-0.741426886	0.123	0.649	1.19E-241	CD4+ Naive T cell	ATP6V0E1	adjust P-val<0.01	1	down
RPL36	7.41E-245	0.687360425	0.991	0.997	2.71E-240	CD4+ Naive T cell	RPL36	adjust P-val<0.01	1	up
HNRNPH1	2.48E-224	1.432423541	0.797	0.754	9.07E-220	CD4+ Naive T cell	HNRNPH1	adjust P-val<0.01	1	up
LINC01578	3.93E-223	1.134838448	0.843	0.899	1.44E-218	CD4+ Naive T cell	LINC01578	adjust P-val<0.01	1	up
XRCC5	3.37E-218	-0.67663222	0.124	0.615	1.23E-213	CD4+ Naive T cell	XRCC5	adjust P-val<0.01	1	down
KLF2	2.16E-215	-0.780872218	0.647	0.977	7.90E-211	CD4+ Naive T cell	KLF2	adjust P-val<0.01	1	down
TRAF3IP3	1.38E-213	-0.782047227	0.186	0.696	5.05E-209	CD4+ Naive T cell	TRAF3IP3	adjust P-val<0.01	1	down
ARPC5	1.69E-213	-0.752522873	0.1	0.553	6.17E-209	CD4+ Naive T cell	ARPC5	adjust P-val<0.01	1	down
MT1X	1.02E-209	-1.670086135	0.077	0.491	3.75E-205	CD4+ Naive T cell	MT1X	adjust P-val<0.01	2	down
PSMB10	1.18E-206	-0.732802876	0.05	0.449	4.33E-202	CD4+ Naive T cell	PSMB10	adjust P-val<0.01	1	down
PSMB9	9.97E-204	-0.734167072	0.093	0.531	3.65E-199	CD4+ Naive T cell	PSMB9	adjust P-val<0.01	1	down
EIF3E	7.69E-202	-0.707238857	0.611	0.975	2.82E-197	CD4+ Naive T cell	EIF3E	adjust P-val<0.01	1	down
CD52	1.26E-201	-0.774795026	0.607	0.972	4.60E-197	CD4+ Naive T cell	CD52	adjust P-val<0.01	1	down
CD48	6.75E-200	-0.725103026	0.601	0.981	2.47E-195	CD4+ Naive T cell	CD48	adjust P-val<0.01	1	down
CD27	1.08E-199	-0.731376199	0.128	0.582	3.94E-195	CD4+ Naive T cell	CD27	adjust P-val<0.01	1	down
LCK	1.56E-199	-0.675384775	0.196	0.706	5.73E-195	CD4+ Naive T cell	LCK	adjust P-val<0.01	1	down
ARPC1B	3.07E-199	-0.720581979	0.161	0.644	1.12E-194	CD4+ Naive T cell	ARPC1B	adjust P-val<0.01	1	down
MYL6	7.46E-199	-0.739279411	0.351	0.887	2.73E-194	CD4+ Naive T cell	MYL6	adjust P-val<0.01	1	down
CD3E	3.36E-193	-0.75364384	0.523	0.959	1.23E-188	CD4+ Naive T cell	CD3E	adjust P-val<0.01	1	down
VAMP8	4.27E-193	-0.614297046	0.085	0.507	1.56E-188	CD4+ Naive T cell	VAMP8	adjust P-val<0.01	1	down
PIK3R1	8.17E-193	-0.784070876	0.17	0.638	2.99E-188	CD4+ Naive T cell	PIK3R1	adjust P-val<0.01	1	down
IL7R	1.12E-191	-0.744678077	0.58	0.966	4.09E-187	CD4+ Naive T cell	IL7R	adjust P-val<0.01	1	down
PNRC1	3.66E-191	0.974113355	0.869	0.949	1.34E-186	CD4+ Naive T cell	PNRC1	adjust P-val<0.01	1	up
CAPZB	5.38E-187	-0.60190026	0.163	0.643	1.97E-182	CD4+ Naive T cell	CAPZB	adjust P-val<0.01	1	down
ZFP36L2	2.01E-186	-0.735426191	0.555	0.957	7.37E-182	CD4+ Naive T cell	ZFP36L2	adjust P-val<0.01	1	down
ENO1	5.97E-181	-0.611640038	0.163	0.629	2.18E-176	CD4+ Naive T cell	ENO1	adjust P-val<0.01	1	down
HSPA8	1.18E-180	-0.715210314	0.449	0.926	4.31E-176	CD4+ Naive T cell	HSPA8	adjust P-val<0.01	1	down
LTB	1.02E-179	-0.757319543	0.713	0.984	3.73E-175	CD4+ Naive T cell	LTB	adjust P-val<0.01	1	down
NOSIP	4.27E-174	-0.725307607	0.333	0.822	1.56E-169	CD4+ Naive T cell	NOSIP	adjust P-val<0.01	1	down
CORO1A	2.95E-172	-0.743462037	0.367	0.856	1.08E-167	CD4+ Naive T cell	CORO1A	adjust P-val<0.01	1	down
CNBP	2.02E-171	-0.628168379	0.325	0.857	7.41E-167	CD4+ Naive T cell	CNBP	adjust P-val<0.01	1	down
EVL	2.86E-171	-0.597973086	0.325	0.851	1.05E-166	CD4+ Naive T cell	EVL	adjust P-val<0.01	1	down
ERP29	5.95E-170	-0.619402051	0.311	0.837	2.18E-165	CD4+ Naive T cell	ERP29	adjust P-val<0.01	1	down
PPDPF	1.76E-169	-0.696975157	0.347	0.851	6.44E-165	CD4+ Naive T cell	PPDPF	adjust P-val<0.01	1	down
CYTIP	4.31E-168	-0.662592857	0.273	0.767	1.58E-163	CD4+ Naive T cell	CYTIP	adjust P-val<0.01	1	down
PRMT2	6.49E-165	-0.619895183	0.23	0.706	2.38E-160	CD4+ Naive T cell	PRMT2	adjust P-val<0.01	1	down
UQCRB	8.78E-165	-0.61129962	0.65	0.978	3.21E-160	CD4+ Naive T cell	UQCRB	adjust P-val<0.01	1	down
ARPC3	5.37E-164	-0.596900477	0.344	0.87	1.97E-159	CD4+ Naive T cell	ARPC3	adjust P-val<0.01	1	down
LYZ	1.31E-163	-0.620228257	0.032	0.351	4.81E-159	CD4+ Naive T cell	LYZ	adjust P-val<0.01	1	down
GMFG	1.62E-163	-0.625511189	0.401	0.903	5.94E-159	CD4+ Naive T cell	GMFG	adjust P-val<0.01	1	down
DDIT4	3.53E-162	-0.691620582	0.078	0.44	1.29E-157	CD4+ Naive T cell	DDIT4	adjust P-val<0.01	1	down
RPS4Y1	7.87E-158	-1.786759977	0	0.269	2.88E-153	CD4+ Naive T cell	RPS4Y1	adjust P-val<0.01	2	down
SP1104	4.64E-157	-0.598050466	0.102	0.481	1.70E-152	CD4+ Naive T cell	SP1104	adjust P-val<0.01	1	down
GPSM3	7.98E-157	-0.606724717	0.331	0.835	2.92E-152	CD4+ Naive T cell	GPSM3	adjust P-val<0.01	1	down
VIM3	7.42E-154	-0.674426082	0.593	0.959	2.72E-149	CD4+ Naive T cell	VIM3	adjust P-val<0.01	1	down
KLF6	1.33E-148	1.527770697	0.601	0.402	4.86E-144	CD4+ Naive T cell	KLF6	adjust P-val<0.01	2	up
ACTB	4.12E-147	-0.856252809	0.833	0.993	1.51E-142	CD4+ Naive T cell	ACTB	adjust P-val<0.01	1	down
SOCS3	1.17E-145	-0.62623754	0.058	0.378	4.29E-141	CD4+ Naive T cell	SOCS3	adjust P-val<0.01	1	down
TRBC2	1.73E-132	-0.721958376	0.458	0.858	6.33E-128	CD4+ Naive T cell	TRBC2	adjust P-val<0.01	1	down
S100A4	2.79E-132	-0.613969753	0.268	0.691	1.02E-127	CD4+ Naive T cell	S100A4	adjust P-val<0.01	1	down
YPEL5	7.07E-120	1.275813744	0.643	0.592	2.59E-115	CD4+ Naive T cell	YPEL5	adjust P-val<0.01	1	up
IRF2BP2	3.08E-109	1.404230224	0.505	0.36	1.13E-104	CD4+ Naive T cell	IRF2BP2	adjust P-val<0.01	1	up
MT-ND4L	1.69E-104	1.229549446	0.645	0.638	6.20E-100	CD4+ Naive T cell	MT-ND4L	adjust P-val<0.01	1	up
SNHG6	6.01E-104	0.798521981	0.839	0.938	2.20E-99	CD4+ Naive T cell	SNHG6	adjust P-val<0.01	1	up
CD44	5.29E-99	1.132882473	0.675	0.743	1.94E-94	CD4+ Naive T cell	CD44	adjust P-val<0.01	1	up
HIPK1	1.35E-93	1.354524633	0.399	0.223	4.95E-89	CD4+ Naive T cell	HIPK1	adjust P-val<0.01	1	up
SNHG9	3.03E-93	1.380648006	0.418	0.252	1.11E-88	CD4+ Naive T cell	SNHG9	adjust P-val<0.01	1	up
TRBC1	1.18E-91	-0.910118802	0.296	0.592	4.31E-87	CD4+ Naive T cell	TRBC1	adjust P-val<0.01	1	down
NASP	5.08E-89	1.319775545	0.433	0.278	1.86E-84	CD4+ Naive T cell	NASP	adjust P-val<0.01	1	up
TRA2B	1.16E-85	1.016233532	0.668	0.73	4.23E-81	CD4+ Naive T cell	TRA2B	adjust P-val<0.01	1	up
EIF4G2	4.02E-85	1.194192842	0.59	0.601	1.47E-80	CD4+ Naive T cell	EIF4G2	adjust P-val<0.01	1	up
WHAMM	1.22E-84	1.24166699	0.446	0.304	4.47E-80	CD4+ Naive T cell	WHAMM	adjust P-val<0.01	1	up
TNFAIP3	3.81E-76	1.147432669	0.594	0.532	1.39E-71	CD4+ Naive T cell	TNFAIP3	adjust P-val<0.01	1	up
AL627171.2	2.50E-74	1.423691144	0.431	0.293	9.14E-70	CD4+ Naive T cell	AL627171.2	adjust P-val<0.01	1	up
PPP1R15A	7.31E-74	1.281697325	0.429	0.294	2.68E-69	CD4+ Naive T cell	PPP1R15A	adjust P-val<0.01	1	up
CNOT1	1.18E-68	1.22494429	0.4	0.27	4.32E-64	CD4+ Naive T cell	CNOT1	adjust P-val<0.01	1	up
EPC1	3.26E-62	0.95006982	0.596	0.646	1.19E-57	CD4+ Naive T cell	EPC1	adjust P-val<0.01	1	up
GADD45B	2.12E-58	1.223098946	0.435	0.337	7.75E-54	CD4+ Naive T cell	GADD45B	adjust P-val<0.01	1	up
RPS26	4.78E-57	-2.029378997	0.703	0.908	1.75E-52	CD4+ Naive T cell	RPS26	adjust P-val<0.01	2	down
ATP5F1E	5.66E-56	0.616450897	0.88	0.977	2.07E-51	CD4+ Naive T cell	ATP5F1E	adjust P-val<0.01	1	up
SBDS	6.67E-56	0.972741444	0.564	0.589	2.44E-51	CD4+ Naive T cell	SBDS	adjust P-val<0.01	1	up
SRSF3	2.11E-55	0.781368649	0.654	0.765	7.73E-51	CD4+ Naive T cell	SRSF3	adjust P-val<0.01	1	up
KDM2A	3.48E-54	1.104492638	0.412	0.322	1.27E-49	CD4+ Naive T cell	KDM2A	adjust P-val<0.01	1	up
SLC38A2	3.56E-51	1.162487836	0.422	0.342	1.30E-46	CD4+ Naive T cell	SLC38A2	adjust P-val<0.01	1	up
CCDC59	6.33E-51	1.03560129	0.532	0.543	2.32E-46	CD4+ Naive T cell	CCDC59	adjust P-val<0.01	1	up
SRRM1	6.30E-50	0.826334558	0.628	0.738	2.30E-45	CD4+ Naive T cell	SRRM1	adjust P-val<0.01	1	up
RBM39	3.74E-49	0.657615627	0.736	0.889	1.37E-44	CD4+ Naive T cell	RBM39	adjust P-val<0.01	1	up
TUBB4B	3.76E-43	1.036295369	0.325	0.221	1.38E-38	CD4+ Naive T cell	TUBB4B	adjust P-val<0.01	1	up
NFKB1	1.97E-38	1.010462683	0.327	0.238	7.20E-34	CD4+ Naive T cell	NFKB1	adjust P-val<0.01	1	up
YWHAZ	2.06E-37	0.728655577	0.629	0.774	7.54E-33	CD4+ Naive T cell	YWHAZ	adjust P-val<0.01	1	up
MBNL1	6.89E-37	0.690351778	0.66	0.821	2.52E-32	CD4+ Naive T cell	MBNL1	adjust P-val<0.01	1	up
PRRC2C	3.78E-35	0.759667261	0.651	0.825	1.39E-30	CD4+ Naive T cell	PRRC2C	adjust P-val<0.01	1	up
RBM8A	7.77E-34	0.872846341	0.485	0.518	2.84E-29	CD4+ Naive T cell	RBM8A	adjust P-val<0.01	1	up
BIRC2	6.55E-29	0.953245696	0.325	0.26	2.40E-24	CD4+ Naive T cell	BIRC2	adjust P-val<0.01	1	up
TLE4	1.19E-23	0.941729985	0.403	0.401	4.34E-19	CD4+ Naive T cell	TLE4	adjust P-val<0.01	1	up
TRA2A	2.06E-22	0.860520542	0.422	0.438	7.55E-18	CD4+ Naive T cell	TRA2A	adjust P-val<0.01	1	up
MYLIP	2.10E-20	0.804267777	0.312	0.266	7.68E-16	CD4+ Naive T cell	MYLIP	adjust P-val<0.01	1	up
STK17A	2.24E-20	0.766445822	0.479	0.551	8.18E-16	CD4+ Naive T cell	STK17A	adjust P-val<0.01	1	up
RNF145	2.99E-20	0.840502256	0.32	0.285	1.09E-15	CD4+ Naive T cell	RNF145	adjust P-val<0.01	1	up
AC026979.2	2.37E-19	0.976528842	0.325	0.294	8.67E-15	CD4+ Naive T cell	AC026979.2	adjust P-val<0.01	1	up
CREBRF	3.30E-19	0.789797592	0.506	0.605	1.21E-14	CD4+ Naive T cell	CREBRF	adjust P-val<0.01	1	up
DNAJA1	2.38E-18	0.849979962	0.415	0.443	8.70E-14	CD4+ Naive T cell	DNAJA1	adjust P-val<0.01	1	up
DDX24	2.64E-18	0.618451156	0.593	0.765	9.66E-14	CD4+ Naive T cell	DDX24	adjust P-val<0.01	1	up
USP3	7.76E-16	0.842567484	0.373	0.386	2.84E-11	CD4+ Naive T cell	USP3	adjust P-val<0.01	1	up
HEXIM1	1.36E-15	0.783181192	0.258	0.214	4.99E-11	CD4+ Naive T cell	HEXIM1	adjust P-val<0.01	1	up
ZFP36L1	1.49E-15	0.867798693	0.396	0.415	5.45E-11	CD4+ Naive T cell	ZFP36L1	adjust P-val<0.01	1	up
POLR2A	2.69E-15	0.717690357	0.252	0.209	9.85E-11	CD4+ Naive T cell	POLR2A	adjust P-val<0.01	1	up
IDS	3.48E-15	0.827173602	0.372	0.387	1.27E-10	CD4+ Naive T cell	IDS	adjust P-val<0.01	1	up
PAIP2	8.04E-15	0.761491215	0.477	0.583	2.94E-10	CD4+ Naive T cell	PAIP2	adjust P-val<0.01	1	up
ARGLU1	3.61E-14	0.596145353	0.569	0.744	1.32E-09	CD4+ Naive T cell	ARGLU1	adjust P-val<0.01	1	up
FOSB	4.40E-14	0.666020684	0.376	0.332	1.61E-09	CD4+ Naive T cell	FOSB	adjust P-val<0.01	1	up
ODC1	8.66E-14	0.717755083	0.271	0.241	3.17E-09	CD4+ Naive T cell	ODC1	adjust P-val<0.01	1	up
DNAJB6	1.62E-13	0.819577289	0.393	0.433	5.91E-09	CD4+ Naive T cell	DNAJB6	adjust P-val<0.01	1	up
DDX3X	1.72E-13	0.657964238	0.582	0.765	6.30E-09	CD4+ Naive T cell	DDX3X	adjust P-val<0.01	1	up
IRF1	6.79E-13	0.8016619	0.5	0.598	2.49E-08	CD4+ Naive T cell	IRF1	adjust P-val<0.01	1	up
IRS2	1.07E-12	0.72513545	0.318	0.3	3.93E-08	CD4+ Naive T cell	IRS2	adjust P-val<0.01	1	up
RBM38	2.31E-12	0.761316277	0.396	0.442	8.46E-08	CD4+ Naive T cell	RBM38	adjust P-val<0.01	1	up
C17orf494	1.48E-11	0.822949858	0.292	0.281	5.40E-07	CD4+ Naive T cell	C17orf494	adjust P-val<0.01	1	up
FAM133B	3.49E-10	0.733918895	0.465	0.568	1.28E-05	CD4+ Naive T cell	FAM133B	adjust P-val<0.01	1	up
IFITM1	3.54E-10	0.760869582	0.383	0.411	1.30E-05	CD4+ Naive T cell	IFITM1	adjust P-val<0.01	1	up
EIF5A3	4.89E-10	0.666445821	0.466	0.59	1.79E-05	CD4+ Naive T cell	EIF5A3	adjust P-val<0.01	1	up
S1PR1	6.23E-10	0.73590524	0.318	0.324	2.28E-05	CD4+ Naive T cell	S1PR1	adjust P-val<0.01	1	up
BRD2	1.35E-09	0.742387798	0.393	0.447	4.93E-05	CD4+ Naive T cell	BRD2	adjust P-val<0.01	1	up
RGCC	2.24E-08	0.798239346	0.344	0.374	0.000819566	CD4+ Naive T cell	RGCC	adjust P-val<0.01	1	up
ASXL1	7.62E-08	0.644385814	0.348	0.381	0.0027877	CD4+ Naive T cell	ASXL1	adjust P-val<0.01	1	up
PDCD4	8.68E-08	0.653393638	0.465	0.597	0.003176463	CD4+ Naive T cell	PDCD4	adjust P-val<0.01	1	up
HIF1A	8.71E-08	0.735072283	0.288	0.296	0.003187732	CD4+ Naive T cell	HIF1A	adjust P-val<0.01	1	up
PRPF4B	1.93E-07	0.816053582	0.407	0.49	0.00704641	CD4+ Naive T cell	PRPF4B	adjust P-val<0.01	1	up
ACTB	0	-1.270183648	0.94	1	0	CD4+ Memory T cell	ACTB	adjust P-val<0.01	1	down
ACTG1	0	-1.323486764	0.701	0.98	0	CD4+ Memory T cell	ACTG1	adjust P-val<0.01	1	down
ANXA6	0	-0.872966203	0.101	0.619	0	CD4+ Memory T cell	ANXA6	adjust P-val<0.01	1	down
ARHGDIB	0	-0.968287313	0.609	0.981	0	CD4+ Memory T cell	ARHGDIB	adjust P-val<0.01	1	down
ARPC1B	0	-1.063399395	0.375	0.904	0	CD4+ Memory T cell	ARPC1B	adjust P-val<0.01	1	down
ATP6V0E1	0	-0.827308536	0.246	0.799	0	CD4+ Memory T cell	ATP6V0E1	adjust P-val<0.01	1	down
B2M	0	-0.705283687	0.999	1	0	CD4+ Memory T cell	B2M	adjust P-val<0.01	1	down
HLA-A	0	-1.008196224	0.942	1	0	CD4+ Memory T cell	HLA-A	adjust P-val<0.01	1	down
HLA-B	0	-0.777009167	0.978	1	0	CD4+ Memory T cell	HLA-B	adjust P-val<0.01	1	down
IL32	0	-1.33649706	0.786	0.995	0	CD4+ Memory T cell	IL32	adjust P-val<0.01	1	down
JUNB	0	-1.681145355	0.663	0.98	0	CD4+ Memory T cell	JUNB	adjust P-val<0.01	2	down
KLF6	0	1.637237524	0.902	0.687	0	CD4+ Memory T cell	KLF6	adjust P-val<0.01	2	up
MT1X	0	-2.057473368	0.089	0.599	0	CD4+ Memory T cell	MT1X	adjust P-val<0.01	2	down
MT2A	0	-2.217916763	0.201	0.742	0	CD4+ Memory T cell	MT2A	adjust P-val<0.01	2	down
MT-CO1	0	-0.866828184	0.99	0.999	0	CD4+ Memory T cell	MT-CO1	adjust P-val<0.01	1	down
MTRNR2L12	0	-2.294508594	0.029	0.812	0	CD4+ Memory T cell	MTRNR2L12	adjust P-val<0.01	2	down
MYL12A	0	-1.063472648	0.657	0.985	0	CD4+ Memory T cell	MYL12A	adjust P-val<0.01	1	down
MYL6	0	-1.043097912	0.578	0.981	0	CD4+ Memory T cell	MYL6	adjust P-val<0.01	1	down
NFKBIA	0	1.915906237	0.876	0.659	0	CD4+ Memory T cell	NFKBIA	adjust P-val<0.01	2	up
PPP1CA	0	-0.827146131	0.152	0.666	0	CD4+ Memory T cell	PPP1CA	adjust P-val<0.01	1	down
PSMB9	0	-0.981247977	0.216	0.733	0	CD4+ Memory T cell	PSMB9	adjust P-val<0.01	1	down
RPL7	0	-1.028934283	0.898	0.998	0	CD4+ Memory T cell	RPL7	adjust P-val<0.01	1	down
SMAD7	0	2.043442714	0.593	0.108	0	CD4+ Memory T cell	SMAD7	adjust P-val<0.01	2	up
TNFAIP3	0	1.827999707	0.885	0.73	0	CD4+ Memory T cell	TNFAIP3	adjust P-val<0.01	2	up
TRAC	0	-1.256108986	0.514	0.958	0	CD4+ Memory T cell	TRAC	adjust P-val<0.01	1	down
TRAPPC1	0	-0.797993723	0.115	0.605	0	CD4+ Memory T cell	TRAPPC1	adjust P-val<0.01	1	down
TXNIP	0	-1.118124958	0.728	0.993	0	CD4+ Memory T cell	TXNIP	adjust P-val<0.01	1	down
UCP2	5.81E-304	-0.930143979	0.166	0.668	2.13E-299	CD4+ Memory T cell	UCP2	adjust P-val<0.01	1	down
ARPC5	1.55E-302	-0.859689391	0.158	0.66	5.68E-298	CD4+ Memory T cell	ARPC5	adjust P-val<0.01	1	down
PSMB10	4.46E-299	-0.80529589	0.122	0.603	1.63E-294	CD4+ Memory T cell	PSMB10	adjust P-val<0.01	1	down
EVL	7.39E-287	-0.81208483	0.386	0.899	2.70E-282	CD4+ Memory T cell	EVL	adjust P-val<0.01	1	down
S100A6	1.97E-286	-0.862962884	0.667	0.988	7.21E-282	CD4+ Memory T cell	S100A6	adjust P-val<0.01	1	down
ITGB2	5.10E-282	-0.765207271	0.196	0.709	1.87E-277	CD4+ Memory T cell	ITGB2	adjust P-val<0.01	1	down
CD52	5.23E-282	-0.791637356	0.819	0.996	1.91E-277	CD4+ Memory T cell	CD52	adjust P-val<0.01	1	down
PSME2	1.96E-279	-0.825643106	0.245	0.753	7.16E-275	CD4+ Memory T cell	PSME2	adjust P-val<0.01	1	down
YWHAB	8.64E-277	-0.821302637	0.482	0.927	3.16E-272	CD4+ Memory T cell	YWHAB	adjust P-val<0.01	1	down
RAC2	7.91E-275	-0.841198479	0.354	0.853	2.89E-270	CD4+ Memory T cell	RAC2	adjust P-val<0.01	1	down
PPP1R15A	2.18E-273	1.463413689	0.766	0.62	7.99E-269	CD4+ Memory T cell	PPP1R15A	adjust P-val<0.01	1	up
LDHB	2.00E-271	-0.804860939	0.633	0.96	7.30E-267	CD4+ Memory T cell	LDHB	adjust P-val<0.01	1	down
PPDPF	2.02E-271	-0.912127927	0.423	0.885	7.40E-267	CD4+ Memory T cell	PPDPF	adjust P-val<0.01	1	down
LMNA	5.76E-270	1.960147428	0.561	0.221	2.11E-265	CD4+ Memory T cell	LMNA	adjust P-val<0.01	2	up
BRK1	1.29E-267	-0.704203061	0.146	0.621	4.72E-263	CD4+ Memory T cell	BRK1	adjust P-val<0.01	1	down
RPS27	3.20E-267	0.614178329	1	1	1.17E-262	CD4+ Memory T cell	RPS27	adjust P-val<0.01	1	up
RPL13A	6.70E-260	-0.626077881	0.996	1	2.45E-255	CD4+ Memory T cell	RPL13A	adjust P-val<0.01	1	down
CSTB	3.49E-257	-0.703342792	0.19	0.678	1.28E-252	CD4+ Memory T cell	CSTB	adjust P-val<0.01	1	down
GIMAP4	2.29E-253	-0.94169307	0.146	0.576	8.39E-249	CD4+ Memory T cell	GIMAP4	adjust P-val<0.01	1	down
LCK	8.38E-251	-0.737114635	0.286	0.778	3.07E-246	CD4+ Memory T cell	LCK	adjust P-val<0.01	1	down
SKAP1	5.49E-248	-0.704140654	0.184	0.654	2.01E-243	CD4+ Memory T cell	SKAP1	adjust P-val<0.01	1	down
YPEL5	4.83E-247	1.341084978	0.758	0.654	1.77E-242	CD4+ Memory T cell	YPEL5	adjust P-val<0.01	1	up
CORO1A	1.59E-246	-0.864510376	0.526	0.928	5.81E-242	CD4+ Memory T cell	CORO1A	adjust P-val<0.01	1	down
PLCG2	2.65E-240	-0.779538429	0.013	0.332	9.68E-236	CD4+ Memory T cell	PLCG2	adjust P-val<0.01	1	down
ARPC3	4.18E-239	-0.717690101	0.557	0.959	1.53E-234	CD4+ Memory T cell	ARPC3	adjust P-val<0.01	1	down
TRAF3IP3	1.02E-237	-0.749167952	0.24	0.708	3.74E-233	CD4+ Memory T cell	TRAF3IP3	adjust P-val<0.01	1	down
RPS28	2.26E-236	0.68076003	0.998	1	8.26E-232	CD4+ Memory T cell	RPS28	adjust P-val<0.01	1	up
CD53	1.94E-235	-0.65256111	0.261	0.758	7.10E-231	CD4+ Memory T cell	CD53	adjust P-val<0.01	1	down
CD44	2.07E-227	1.222940794	0.82	0.828	7.59E-223	CD4+ Memory T cell	CD44	adjust P-val<0.01	1	up
VAMP8	3.26E-227	-0.647494052	0.222	0.693	1.19E-222	CD4+ Memory T cell	VAMP8	adjust P-val<0.01	1	down
MT-ND4L	3.99E-225	1.265966036	0.76	0.7	1.46E-220	CD4+ Memory T cell	MT-ND4L	adjust P-val<0.01	1	up
CLIC1	1.70E-222	-0.784722105	0.341	0.803	6.24E-218	CD4+ Memory T cell	CLIC1	adjust P-val<0.01	1	down
LSP1	1.19E-221	-0.668028548	0.258	0.733	4.36E-217	CD4+ Memory T cell	LSP1	adjust P-val<0.01	1	down
TUBB4B	1.03E-217	1.362018394	0.64	0.428	3.78E-213	CD4+ Memory T cell	TUBB4B	adjust P-val<0.01	1	up
ACAP1	1.46E-217	-0.595479006	0.296	0.784	5.36E-213	CD4+ Memory T cell	ACAP1	adjust P-val<0.01	1	down
HLA-F	3.97E-217	-0.657132858	0.348	0.829	1.45E-212	CD4+ Memory T cell	HLA-F	adjust P-val<0.01	1	down
CD3E	3.43E-215	-0.650591623	0.629	0.962	1.25E-210	CD4+ Memory T cell	CD3E	adjust P-val<0.01	1	down
GIMAP1	4.03E-213	-0.717731397	0.132	0.526	1.48E-208	CD4+ Memory T cell	GIMAP1	adjust P-val<0.01	1	down
CAP1	2.50E-212	-0.641968426	0.223	0.673	9.14E-208	CD4+ Memory T cell	CAP1	adjust P-val<0.01	1	down
HLA-C	3.56E-212	-0.602345099	0.926	0.998	1.30E-207	CD4+ Memory T cell	HLA-C	adjust P-val<0.01	1	down
ENO1	6.14E-212	-0.655182346	0.286	0.751	2.25E-207	CD4+ Memory T cell	ENO1	adjust P-val<0.01	1	down
HNRNPF	1.27E-211	-0.610399575	0.25	0.715	4.64E-207	CD4+ Memory T cell	HNRNPF	adjust P-val<0.01	1	down
GADD45B	5.01E-211	1.544196723	0.647	0.445	1.83E-206	CD4+ Memory T cell	GADD45B	adjust P-val<0.01	1	up
CD27	3.11E-198	-0.71855439	0.126	0.497	1.14E-193	CD4+ Memory T cell	CD27	adjust P-val<0.01	1	down
MT1E	1.79E-197	-1.615987987	0.035	0.326	6.55E-193	CD4+ Memory T cell	MT1E	adjust P-val<0.01	1	down
PNRC1	2.98E-197	0.851743856	0.888	0.923	1.09E-192	CD4+ Memory T cell	PNRC1	adjust P-val<0.01	1	up
LY6E	3.45E-197	-0.648617929	0.263	0.714	1.26E-192	CD4+ Memory T cell	LY6E	adjust P-val<0.01	1	down
ALOX5AP	7.16E-197	-0.661567926	0.142	0.528	2.62E-192	CD4+ Memory T cell	ALOX5AP	adjust P-val<0.01	1	down
PLAAT4	2.03E-196	-0.608020425	0.309	0.765	7.44E-192	CD4+ Memory T cell	PLAAT4	adjust P-val<0.01	1	down
DDIT4	3.77E-194	-0.833326339	0.213	0.611	1.38E-189	CD4+ Memory T cell	DDIT4	adjust P-val<0.01	1	down
HNRNPH1	3.90E-193	1.136659401	0.785	0.765	1.43E-188	CD4+ Memory T cell	HNRNPH1	adjust P-val<0.01	1	up
ARL6IP53	5.34E-192	-0.61046982	0.423	0.873	1.96E-187	CD4+ Memory T cell	ARL6IP53	adjust P-val<0.01	1	down
CCNI3	7.05E-188	-0.621483758	0.602	0.947	2.58E-183	CD4+ Memory T cell	CCNI3	adjust P-val<0.01	1	down
OAZ1	4.63E-187	-0.599554524	0.614	0.967	1.70E-182	CD4+ Memory T cell	OAZ1	adjust P-val<0.01	1	down
CD48	3.92E-184	-0.592002842	0.681	0.966	1.43E-179	CD4+ Memory T cell	CD48	adjust P-val<0.01	1	down
ZFP36L2	5.70E-184	-0.759461013	0.755	0.972	2.09E-179	CD4+ Memory T cell	ZFP36L2	adjust P-val<0.01	1	down
PTGER2	4.53E-183	-0.601044779	0.046	0.342	1.66E-178	CD4+ Memory T cell	PTGER2	adjust P-val<0.01	1	down
NASP	6.84E-174	1.447440063	0.564	0.366	2.50E-169	CD4+ Memory T cell	NASP	adjust P-val<0.01	1	up
S100A4	4.72E-173	-0.704379577	0.857	0.979	1.73E-168	CD4+ Memory T cell	S100A4	adjust P-val<0.01	1	down
CFL1	1.16E-172	-0.597721734	0.78	0.987	4.23E-168	CD4+ Memory T cell	CFL1	adjust P-val<0.01	1	down
GMFG	1.74E-171	-0.591975545	0.551	0.946	6.35E-167	CD4+ Memory T cell	GMFG	adjust P-val<0.01	1	down
LINC01578	5.61E-171	0.836160419	0.836	0.902	2.05E-166	CD4+ Memory T cell	LINC01578	adjust P-val<0.01	1	up
HSPA8	8.62E-166	-0.621879372	0.615	0.945	3.16E-161	CD4+ Memory T cell	HSPA8	adjust P-val<0.01	1	down
KLF2	1.39E-165	-0.588925177	0.78	0.978	5.09E-161	CD4+ Memory T cell	KLF2	adjust P-val<0.01	1	down
RPL36	1.64E-162	0.600219776	0.992	0.999	5.99E-158	CD4+ Memory T cell	RPL36	adjust P-val<0.01	1	up
NME2	2.77E-162	-0.605920793	0.501	0.88	1.01E-157	CD4+ Memory T cell	NME2	adjust P-val<0.01	1	down
PIK3R1	4.05E-162	-0.724251729	0.371	0.762	1.48E-157	CD4+ Memory T cell	PIK3R1	adjust P-val<0.01	1	down
COTL1	5.90E-161	-0.599623073	0.391	0.821	2.16E-156	CD4+ Memory T cell	COTL1	adjust P-val<0.01	1	down
DNAJA1	1.11E-152	1.183637741	0.678	0.629	4.07E-148	CD4+ Memory T cell	DNAJA1	adjust P-val<0.01	1	up
HLA-DPB1	6.78E-150	-0.624261334	0.12	0.432	2.48E-145	CD4+ Memory T cell	HLA-DPB1	adjust P-val<0.01	1	down
STAT1	4.63E-149	-0.641410561	0.132	0.45	1.69E-144	CD4+ Memory T cell	STAT1	adjust P-val<0.01	1	down
SELL	5.90E-147	-0.666179959	0.215	0.557	2.16E-142	CD4+ Memory T cell	SELL	adjust P-val<0.01	1	down
NOSIP	6.72E-138	-0.594414728	0.349	0.724	2.46E-133	CD4+ Memory T cell	NOSIP	adjust P-val<0.01	1	down
SRSF3	7.78E-136	0.901797426	0.771	0.822	2.85E-131	CD4+ Memory T cell	SRSF3	adjust P-val<0.01	1	up
GIMAP7	1.49E-135	-0.683852279	0.373	0.73	5.44E-131	CD4+ Memory T cell	GIMAP7	adjust P-val<0.01	1	down
RGCC	1.40E-127	1.292987619	0.563	0.422	5.13E-123	CD4+ Memory T cell	RGCC	adjust P-val<0.01	1	up
JUND	4.63E-118	0.617740949	0.962	0.994	1.70E-113	CD4+ Memory T cell	JUND	adjust P-val<0.01	1	up
DUSP2	7.38E-110	-0.653349374	0.196	0.486	2.70E-105	CD4+ Memory T cell	DUSP2	adjust P-val<0.01	1	down
YWHAZ	4.37E-107	0.789585405	0.814	0.897	1.60E-102	CD4+ Memory T cell	YWHAZ	adjust P-val<0.01	1	up
BHLHE40	7.90E-106	1.188276342	0.323	0.134	2.89E-101	CD4+ Memory T cell	BHLHE40	adjust P-val<0.01	1	up
CCNL1	4.41E-105	0.862057199	0.757	0.837	1.61E-100	CD4+ Memory T cell	CCNL1	adjust P-val<0.01	1	up
AHR	2.40E-100	1.114627505	0.34	0.16	8.79E-96	CD4+ Memory T cell	AHR	adjust P-val<0.01	1	up
FOSB	3.04E-98	0.993004056	0.645	0.468	1.11E-93	CD4+ Memory T cell	FOSB	adjust P-val<0.01	1	up
IDS	9.12E-98	1.001086265	0.626	0.604	3.34E-93	CD4+ Memory T cell	IDS	adjust P-val<0.01	1	up
IRF2BP2	1.24E-97	1.142537244	0.534	0.45	4.54E-93	CD4+ Memory T cell	IRF2BP2	adjust P-val<0.01	1	up
SNHG6	7.61E-94	0.646813108	0.867	0.942	2.79E-89	CD4+ Memory T cell	SNHG6	adjust P-val<0.01	1	up
CXCR4	7.51E-80	-0.62170576	0.663	0.876	2.75E-75	CD4+ Memory T cell	CXCR4	adjust P-val<0.01	1	down
TRA2B	1.16E-79	0.914903735	0.695	0.757	4.24E-75	CD4+ Memory T cell	TRA2B	adjust P-val<0.01	1	up
TLE4	1.11E-78	1.045673795	0.54	0.488	4.08E-74	CD4+ Memory T cell	TLE4	adjust P-val<0.01	1	up
SNHG9	2.96E-78	0.987618815	0.403	0.268	1.08E-73	CD4+ Memory T cell	SNHG9	adjust P-val<0.01	1	up
HIPK1	3.01E-74	1.040960908	0.416	0.293	1.10E-69	CD4+ Memory T cell	HIPK1	adjust P-val<0.01	1	up
RPS26	7.85E-67	-1.758511027	0.772	0.934	2.87E-62	CD4+ Memory T cell	RPS26	adjust P-val<0.01	2	down
SLC38A2	3.77E-65	0.951708483	0.513	0.453	1.38E-60	CD4+ Memory T cell	SLC38A2	adjust P-val<0.01	1	up
PTGER4	9.38E-63	1.069975261	0.446	0.358	3.43E-58	CD4+ Memory T cell	PTGER4	adjust P-val<0.01	1	up
RPS10	2.32E-61	0.754528523	0.961	0.998	8.48E-57	CD4+ Memory T cell	RPS10	adjust P-val<0.01	1	up
ID2	7.98E-61	1.021898394	0.461	0.35	2.92E-56	CD4+ Memory T cell	ID2	adjust P-val<0.01	1	up
TRBC1	1.98E-60	-0.765946853	0.374	0.574	7.24E-56	CD4+ Memory T cell	TRBC1	adjust P-val<0.01	1	down
SBDS	6.90E-60	0.810240063	0.594	0.616	2.53E-55	CD4+ Memory T cell	SBDS	adjust P-val<0.01	1	up
MBNL1	3.79E-59	0.715357439	0.704	0.814	1.39E-54	CD4+ Memory T cell	MBNL1	adjust P-val<0.01	1	up
TIPARP	6.28E-57	0.991116029	0.383	0.273	2.30E-52	CD4+ Memory T cell	TIPARP	adjust P-val<0.01	1	up
KDM6B	3.88E-55	0.958255884	0.29	0.17	1.42E-50	CD4+ Memory T cell	KDM6B	adjust P-val<0.01	1	up
ARL4A	9.78E-54	0.850717506	0.372	0.268	3.58E-49	CD4+ Memory T cell	ARL4A	adjust P-val<0.01	1	up
STK17A	1.03E-53	0.866417434	0.557	0.572	3.77E-49	CD4+ Memory T cell	STK17A	adjust P-val<0.01	1	up
STK17B	1.57E-53	0.68700073	0.7	0.811	5.76E-49	CD4+ Memory T cell	STK17B	adjust P-val<0.01	1	up
IVNS1ABP	1.30E-51	0.823522269	0.352	0.25	4.76E-47	CD4+ Memory T cell	IVNS1ABP	adjust P-val<0.01	1	up
KDM2A	3.01E-50	0.931881249	0.439	0.38	1.10E-45	CD4+ Memory T cell	KDM2A	adjust P-val<0.01	1	up
MIDN	6.16E-50	0.862830956	0.327	0.215	2.25E-45	CD4+ Memory T cell	MIDN	adjust P-val<0.01	1	up
EIF4G2	3.86E-48	0.800901085	0.621	0.71	1.41E-43	CD4+ Memory T cell	EIF4G2	adjust P-val<0.01	1	up
NFKB1	1.60E-47	0.986427643	0.382	0.305	5.87E-43	CD4+ Memory T cell	NFKB1	adjust P-val<0.01	1	up
IER5	2.43E-46	0.7902707	0.448	0.376	8.90E-42	CD4+ Memory T cell	IER5	adjust P-val<0.01	1	up
AL627171.2	2.07E-45	1.007704662	0.412	0.335	7.58E-41	CD4+ Memory T cell	AL627171.2	adjust P-val<0.01	1	up
PRRC2C	4.39E-45	0.699807588	0.727	0.859	1.61E-40	CD4+ Memory T cell	PRRC2C	adjust P-val<0.01	1	up
CNOT1	2.27E-44	0.896864666	0.415	0.358	8.30E-40	CD4+ Memory T cell	CNOT1	adjust P-val<0.01	1	up
LINC-PINT	7.25E-39	0.723432699	0.637	0.732	2.66E-34	CD4+ Memory T cell	LINC-PINT	adjust P-val<0.01	1	up
SRSF2	5.52E-38	0.655709588	0.618	0.695	2.02E-33	CD4+ Memory T cell	SRSF2	adjust P-val<0.01	1	up
PDE4D	5.85E-38	0.738658947	0.387	0.299	2.14E-33	CD4+ Memory T cell	PDE4D	adjust P-val<0.01	1	up
JMJD1C	6.75E-38	0.857132881	0.445	0.422	2.47E-33	CD4+ Memory T cell	JMJD1C	adjust P-val<0.01	1	up
PER1	3.88E-37	0.820308857	0.302	0.214	1.42E-32	CD4+ Memory T cell	PER1	adjust P-val<0.01	1	up
MYADM	2.21E-36	0.831913612	0.369	0.294	8.09E-32	CD4+ Memory T cell	MYADM	adjust P-val<0.01	1	up
ODC1	2.47E-36	0.777529654	0.412	0.372	9.04E-32	CD4+ Memory T cell	ODC1	adjust P-val<0.01	1	up
SPTY2D1	3.08E-35	0.800676163	0.311	0.23	1.13E-30	CD4+ Memory T cell	SPTY2D1	adjust P-val<0.01	1	up
CSRNP1	1.96E-34	0.76131194	0.27	0.183	7.17E-30	CD4+ Memory T cell	CSRNP1	adjust P-val<0.01	1	up
HEXIM1	1.24E-33	0.735395558	0.346	0.274	4.53E-29	CD4+ Memory T cell	HEXIM1	adjust P-val<0.01	1	up
SKI	1.77E-33	0.754253728	0.265	0.18	6.48E-29	CD4+ Memory T cell	SKI	adjust P-val<0.01	1	up
AL118516.1	1.90E-32	0.731235795	0.251	0.167	6.96E-28	CD4+ Memory T cell	AL118516.1	adjust P-val<0.01	1	up
DNAJB6	2.44E-32	0.795371964	0.519	0.568	8.95E-28	CD4+ Memory T cell	DNAJB6	adjust P-val<0.01	1	up
DDX3X	4.37E-30	0.595677453	0.701	0.825	1.60E-25	CD4+ Memory T cell	DDX3X	adjust P-val<0.01	1	up
BIRC2	5.90E-30	0.72883933	0.323	0.26	2.16E-25	CD4+ Memory T cell	BIRC2	adjust P-val<0.01	1	up
WHAMM	1.01E-28	0.748247096	0.342	0.287	3.71E-24	CD4+ Memory T cell	WHAMM	adjust P-val<0.01	1	up
IRS2	1.46E-27	0.731253384	0.403	0.361	5.36E-23	CD4+ Memory T cell	IRS2	adjust P-val<0.01	1	up
CHD2	1.65E-27	0.67955331	0.528	0.587	6.05E-23	CD4+ Memory T cell	CHD2	adjust P-val<0.01	1	up
YIPF5	4.38E-27	0.717397226	0.296	0.234	1.60E-22	CD4+ Memory T cell	YIPF5	adjust P-val<0.01	1	up
RANBP2	2.57E-26	0.692754636	0.305	0.245	9.40E-22	CD4+ Memory T cell	RANBP2	adjust P-val<0.01	1	up
USP3	8.42E-24	0.784642092	0.426	0.427	3.08E-19	CD4+ Memory T cell	USP3	adjust P-val<0.01	1	up
TNFRSF251	4.81E-23	0.753461709	0.403	0.397	1.76E-18	CD4+ Memory T cell	TNFRSF251	adjust P-val<0.01	1	up
ZFAND5	3.52E-22	0.705095684	0.376	0.361	1.29E-17	CD4+ Memory T cell	ZFAND5	adjust P-val<0.01	1	up
IDI1	3.63E-22	0.736474781	0.365	0.342	1.33E-17	CD4+ Memory T cell	IDI1	adjust P-val<0.01	1	up
UBE2S	3.43E-21	0.607933795	0.381	0.358	1.26E-16	CD4+ Memory T cell	UBE2S	adjust P-val<0.01	1	up
BRD2	1.02E-20	0.666953354	0.508	0.567	3.73E-16	CD4+ Memory T cell	BRD2	adjust P-val<0.01	1	up
PMAIP1	1.66E-20	0.829564078	0.274	0.212	6.07E-16	CD4+ Memory T cell	PMAIP1	adjust P-val<0.01	1	up
ZFP362	2.28E-20	0.597550039	0.573	0.633	8.35E-16	CD4+ Memory T cell	ZFP362	adjust P-val<0.01	1	up
MT-ATP8	9.59E-20	0.612671134	0.371	0.351	3.51E-15	CD4+ Memory T cell	MT-ATP8	adjust P-val<0.01	1	up
AC020916.1	1.05E-19	0.697327093	0.302	0.246	3.84E-15	CD4+ Memory T cell	AC020916.1	adjust P-val<0.01	1	up
CCDC59	2.26E-18	0.651628827	0.502	0.573	8.29E-14	CD4+ Memory T cell	CCDC59	adjust P-val<0.01	1	up
IFRD1	1.87E-17	0.644501009	0.313	0.283	6.86E-13	CD4+ Memory T cell	IFRD1	adjust P-val<0.01	1	up
HIF1A	4.51E-17	0.628061047	0.278	0.239	1.65E-12	CD4+ Memory T cell	HIF1A	adjust P-val<0.01	1	up
SNHG18	1.24E-16	0.627820663	0.364	0.359	4.55E-12	CD4+ Memory T cell	SNHG18	adjust P-val<0.01	1	up
MYLIP	1.85E-16	0.66563248	0.336	0.32	6.77E-12	CD4+ Memory T cell	MYLIP	adjust P-val<0.01	1	up
ARIH1	1.96E-16	0.685512528	0.317	0.296	7.18E-12	CD4+ Memory T cell	ARIH1	adjust P-val<0.01	1	up
NUFIP2	2.10E-16	0.740101877	0.367	0.368	7.69E-12	CD4+ Memory T cell	NUFIP2	adjust P-val<0.01	1	up
PIM3	3.37E-16	0.665801816	0.331	0.314	1.23E-11	CD4+ Memory T cell	PIM3	adjust P-val<0.01	1	up
AC044849.1	2.28E-15	0.62954017	0.37	0.355	8.33E-11	CD4+ Memory T cell	AC044849.1	adjust P-val<0.01	1	up
POLR2A	5.28E-14	0.640513602	0.304	0.284	1.93E-09	CD4+ Memory T cell	POLR2A	adjust P-val<0.01	1	up
SETD2	1.35E-13	0.629436293	0.3	0.278	4.96E-09	CD4+ Memory T cell	SETD2	adjust P-val<0.01	1	up
RNF145	1.06E-12	0.616908591	0.339	0.337	3.88E-08	CD4+ Memory T cell	RNF145	adjust P-val<0.01	1	up
EZR	4.13E-11	0.589148308	0.529	0.639	1.51E-06	CD4+ Memory T cell	EZR	adjust P-val<0.01	1	up
DBF4	5.25E-10	0.616305828	0.298	0.289	1.92E-05	CD4+ Memory T cell	DBF4	adjust P-val<0.01	1	up
WDR741	6.66E-10	0.69930197	0.301	0.3	2.44E-05	CD4+ Memory T cell	WDR741	adjust P-val<0.01	1	up
MAP3K2	5.24E-09	0.626939347	0.335	0.35	0.000191643	CD4+ Memory T cell	MAP3K2	adjust P-val<0.01	1	up
PRPF4B	4.55E-08	0.699056817	0.465	0.568	0.00166514	CD4+ Memory T cell	PRPF4B	adjust P-val<0.01	1	up
ZBTB1	6.63E-08	0.620430364	0.321	0.339	0.002427629	CD4+ Memory T cell	ZBTB1	adjust P-val<0.01	1	up
