# Supplementary material for: Analyzation of the Peripheral Blood Mononuclear Cells Atlas and Cell Communication of Rheumatoid Arthritis Patients Based on Single-Cell RNA-Seq
Source: J Immunol Res. 2023 Aug 12;2023:6300633. doi: 10.1155/2023/6300633 (PMC10439836; doi:10.1155/2023/6300633)
Supplement: Supplementary 6 — Monocyte DEGs. [file 6300633.f6.txt]

Supplementary Table S6 Monocyte DEGs
gene	pvalue	pct.1	pct.2	padj	baseMean	FoldChange	log2FoldChange	up_down	ensemble_id	Dbxref_GeneID	gene_type	gene_description	TFs_Family	GO_id	GO_term	pathway	pathway_description
IER3	0	0.993	0.464	0	0.365436601	11.96706882	3.580997921	Up	ENSG00000137331	8870	protein_coding	immediate early response 3 [Source:HGNC Symbol;Acc:HGNC:5392]		GO:0043066,GO:0016020,GO:0016021,GO:0005515,GO:0005634,GO:0005829,GO:0009653,GO:0006915,GO:0014066,GO:2001020	negative regulation of apoptotic process|membrane|integral component of membrane|protein binding|nucleus|cytosol|anatomical structure morphogenesis|apoptotic process|regulation of phosphatidylinositol 3-kinase signaling|regulation of response to DNA damage stimulus
CXCL8	0	0.948	0.42	0	0.564294283	9.291024675	3.215837715	Up	ENSG00000169429	3576	protein_coding	C-X-C motif chemokine ligand 8 [Source:HGNC Symbol;Acc:HGNC:6025]		GO:0007165,GO:0005576,GO:0005615,GO:0006955,GO:0006935,GO:0005125,GO:0006954,GO:0008009,GO:0006952,GO:0005153,GO:0030593,GO:0042119,GO:0071222,GO:0005515,GO:0070098,GO:0007050,GO:0071347,GO:0071356,GO:0030155,GO:0007186,GO:0001525,GO:0019221,GO:0034976,GO:0035556,GO:0090023,GO:0008285,GO:0030595,GO:0061844,GO:0044344,GO:0019722,GO:0045744,GO:0050930,GO:0031623,GO:0048566,GO:0045766,GO:0036499,GO:…	signal transduction|extracellular region|extracellular space|immune response|chemotaxis|cytokine activity|inflammatory response|chemokine activity|defense response|interleukin-8 receptor binding|neutrophil chemotaxis|neutrophil activation|cellular response to lipopolysaccharide|protein binding|chemokine-mediated signaling pathway|cell cycle arrest|cellular response to interleukin-1|cellular respo…	path:hsa04060,path:hsa04062,path:hsa04064,path:hsa04072,path:hsa04218,path:hsa04620,path:hsa04621,path:hsa04622,path:hsa04657,path:hsa04932,path:hsa04933,path:hsa05120,path:hsa05131,path:hsa05132,path:hsa05133,path:hsa05134,path:hsa05142,path:hsa05144,path:hsa05146,path:hsa05160,path:hsa05161,path:hsa05163,path:hsa05164,path:hsa05167,path:hsa05200,path:hsa05202,path:hsa05219,path:hsa05323	Cytokine-cytokine receptor interaction|Chemokine signaling pathway|NF-kappa B signaling pathway|Phospholipase D signaling pathway|Cellular senescence|Toll-like receptor signaling pathway|NOD-like receptor signaling pathway|RIG-I-like receptor signaling pathway|IL-17 signaling pathway|Non-alcoholic fatty liver disease (NAFLD)|AGE-RAGE signaling pathway in diabetic complications|Epithelial cell sig…
CCL3	0	0.762	0.291	0	-0.300449993	8.291547872	3.05164145	Up	ENSG00000277632	6348	protein_coding	C-C motif chemokine ligand 3 [Source:HGNC Symbol;Acc:HGNC:10627]		GO:1903980,GO:0005737,GO:0016301,GO:0007165,GO:0005576,GO:0005615,GO:0005829,GO:0006887,GO:0005515,GO:0007186,GO:0006955,GO:0006816,GO:0005125,GO:0006954,GO:0008009,GO:0006935,GO:0060326,GO:0042802,GO:0050918,GO:0048020,GO:0002548,GO:0030593,GO:0043547,GO:0048245,GO:0048247,GO:0070098,GO:0070374,GO:0071346,GO:0071347,GO:0071356,GO:0010628,GO:0030335,GO:0050718,GO:0050729,GO:0051928,GO:0007010,GO:…	positive regulation of microglial cell activation|cytoplasm|kinase activity|signal transduction|extracellular region|extracellular space|cytosol|exocytosis|protein binding|G protein-coupled receptor signaling pathway|immune response|calcium ion transport|cytokine activity|inflammatory response|chemokine activity|chemotaxis|cell chemotaxis|identical protein binding|positive chemotaxis|CCR chemokin…	path:hsa04060,path:hsa04062,path:hsa04620,path:hsa05132,path:hsa05142,path:hsa05163,path:hsa05323	Cytokine-cytokine receptor interaction|Chemokine signaling pathway|Toll-like receptor signaling pathway|Salmonella infection|Chagas disease (American trypanosomiasis)|Human cytomegalovirus infection|Rheumatoid arthritis
CCL3L1	0	0.648	0.121	0	-1.208688691	7.858682957	2.97428755	Up	ENSG00000276085	414062	protein_coding	C-C motif chemokine ligand 3 like 1 [Source:HGNC Symbol;Acc:HGNC:10628]		GO:0005576,GO:0005615,GO:0007186,GO:0006955,GO:0005125,GO:0006954,GO:0008009,GO:0006935,GO:0048020,GO:0002548,GO:0030593,GO:0043547,GO:0048245,GO:0048247,GO:0070098,GO:0070374,GO:0071346,GO:0071347,GO:0071356,GO:0008285,GO:0019221	extracellular region|extracellular space|G protein-coupled receptor signaling pathway|immune response|cytokine activity|inflammatory response|chemokine activity|chemotaxis|CCR chemokine receptor binding|monocyte chemotaxis|neutrophil chemotaxis|positive regulation of GTPase activity|eosinophil chemotaxis|lymphocyte chemotaxis|chemokine-mediated signaling pathway|positive regulation of ERK1 and ER…
EREG	0	0.822	0.124	0	-0.874674864	7.227937231	2.853583978	Up	ENSG00000124882	2069	protein_coding	epiregulin [Source:HGNC Symbol;Acc:HGNC:3443]		GO:0016020,GO:0016021,GO:0008083,GO:0005615,GO:0005886,GO:0005576,GO:0007275,GO:0030154,GO:0005887,GO:0005515,GO:0008285,GO:0000165,GO:0051781,GO:0001819,GO:0001525,GO:0008284,GO:0001550,GO:0045892,GO:0061024,GO:0051897,GO:0009653,GO:0007173,GO:0038128,GO:2000145,GO:0007267,GO:0045089,GO:0005154,GO:0001556,GO:0007143,GO:0007165,GO:0009299,GO:0009887,GO:0019221,GO:0030216,GO:0030728,GO:0042059,GO:…	membrane|integral component of membrane|growth factor activity|extracellular space|plasma membrane|extracellular region|multicellular organism development|cell differentiation|integral component of plasma membrane|protein binding|negative regulation of cell population proliferation|MAPK cascade|positive regulation of cell division|positive regulation of cytokine production|angiogenesis|positive r…	path:hsa04010,path:hsa04012,path:hsa04151,path:hsa05210	MAPK signaling pathway|ErbB signaling pathway|PI3K-Akt signaling pathway|Colorectal cancer
PPIF	0	0.964	0.417	0	-0.03060894	6.476788983	2.695278741	Up	ENSG00000108179	10105	protein_coding	peptidylprolyl isomerase F [Source:HGNC Symbol;Acc:HGNC:9259]		GO:0016853,GO:0003755,GO:0000413,GO:0006457,GO:0043066,GO:0005739,GO:0005759,GO:0016018,GO:0042277,GO:0002931,GO:0006979,GO:0008637,GO:0010849,GO:0010939,GO:0032780,GO:0042981,GO:0046902,GO:0070266,GO:0070301,GO:0071243,GO:0071277,GO:0090200,GO:0090324,GO:1902445,GO:2000276,GO:0005743,GO:0005515,GO:0006915,GO:0051082,GO:0042026,GO:0016020,GO:0012501,GO:2001243,GO:0090201,GO:0005753,GO:0005757,GO:…	isomerase activity|peptidyl-prolyl cis-trans isomerase activity|protein peptidyl-prolyl isomerization|protein folding|negative regulation of apoptotic process|mitochondrion|mitochondrial matrix|cyclosporin A binding|peptide binding|response to ischemia|response to oxidative stress|apoptotic mitochondrial changes|regulation of proton-transporting ATPase activity, rotational mechanism|regulation of…	path:hsa04020,path:hsa04022,path:hsa05012,path:hsa05016,path:hsa05145	Calcium signaling pathway|cGMP-PKG signaling pathway|Parkinson disease|Huntington disease|Toxoplasmosis
IL1B	0	0.939	0.475	0	0.357521573	5.898801326	2.560421819	Up	ENSG00000125538	3553	protein_coding	interleukin 1 beta [Source:HGNC Symbol;Acc:HGNC:5992]		GO:0005615,GO:0010628,GO:0045766,GO:0008284,GO:0008285,GO:0070555,GO:0051091,GO:0030949,GO:0010718,GO:0030335,GO:0001934,GO:0050729,GO:0060252,GO:0043407,GO:0150078,GO:0032496,GO:0032755,GO:0007566,GO:0046627,GO:0070372,GO:0005737,GO:0005576,GO:0005829,GO:0006955,GO:0006954,GO:0005125,GO:0005149,GO:0045893,GO:0005764,GO:0071222,GO:0030593,GO:0005515,GO:0045944,GO:0030141,GO:0070498,GO:0051781,GO:…	extracellular space|positive regulation of gene expression|positive regulation of angiogenesis|positive regulation of cell population proliferation|negative regulation of cell population proliferation|response to interleukin-1|positive regulation of DNA-binding transcription factor activity|positive regulation of vascular endothelial growth factor receptor signaling pathway|positive regulation of…	path:hsa01523,path:hsa04010,path:hsa04060,path:hsa04064,path:hsa04217,path:hsa04380,path:hsa04620,path:hsa04621,path:hsa04623,path:hsa04625,path:hsa04640,path:hsa04657,path:hsa04659,path:hsa04668,path:hsa04750,path:hsa04932,path:hsa04933,path:hsa04940,path:hsa05010,path:hsa05020,path:hsa05132,path:hsa05133,path:hsa05134,path:hsa05140,path:hsa05142,path:hsa05143,path:hsa05144,path:hsa05146,path:hs…	Antifolate resistance|MAPK signaling pathway|Cytokine-cytokine receptor interaction|NF-kappa B signaling pathway|Necroptosis|Osteoclast differentiation|Toll-like receptor signaling pathway|NOD-like receptor signaling pathway|Cytosolic DNA-sensing pathway|C-type lectin receptor signaling pathway|Hematopoietic cell lineage|IL-17 signaling pathway|Th17 cell differentiation|TNF signaling pathway|Infl…
THBS1	0	0.947	0.392	0	0.442914819	5.786549906	2.532703432	Up	ENSG00000137801	7057	protein_coding	thrombospondin 1 [Source:HGNC Symbol;Acc:HGNC:11785]		GO:0005615,GO:0006954,GO:0050840,GO:0008201,GO:0016525,GO:0043536,GO:0043537,GO:0045766,GO:0090051,GO:1903588,GO:0008284,GO:1903671,GO:0010595,GO:0001937,GO:0040037,GO:0010596,GO:0009749,GO:0030335,GO:0001953,GO:0043032,GO:0045727,GO:0030511,GO:0010763,GO:0043066,GO:0005783,GO:0005509,GO:0007155,GO:0005576,GO:0005515,GO:0009986,GO:0006986,GO:0070062,GO:0062023,GO:0016529,GO:0002576,GO:0000187,GO:…	extracellular space|inflammatory response|extracellular matrix binding|heparin binding|negative regulation of angiogenesis|positive regulation of blood vessel endothelial cell migration|negative regulation of blood vessel endothelial cell migration|positive regulation of angiogenesis|negative regulation of cell migration involved in sprouting angiogenesis|negative regulation of blood vessel endot…	path:hsa04015,path:hsa04115,path:hsa04145,path:hsa04151,path:hsa04350,path:hsa04510,path:hsa04512,path:hsa05144,path:hsa05165,path:hsa05205,path:hsa05206,path:hsa05219	Rap1 signaling pathway|p53 signaling pathway|Phagosome|PI3K-Akt signaling pathway|TGF-beta signaling pathway|Focal adhesion|ECM-receptor interaction|Malaria|Human papillomavirus infection|Proteoglycans in cancer|MicroRNAs in cancer|Bladder cancer
SOD2	0	0.987	0.945	0	1.241833372	5.610091885	2.4880244	Up	ENSG00000112096	6648	protein_coding	superoxide dismutase 2 [Source:NCBI gene;Acc:6648]		GO:1904706,GO:0008285,GO:0030335,GO:1905461,GO:1905932,GO:0046872,GO:0016491,GO:0055114,GO:0005739,GO:0005759,GO:0030145,GO:0042802,GO:0004784,GO:0006801,GO:0019430,GO:0070062,GO:0006357,GO:0035722,GO:0051289,GO:0034599,GO:0043524,GO:0008217,GO:1902176,GO:0000303,GO:0001315,GO:0001836,GO:0003069,GO:0032364	negative regulation of vascular smooth muscle cell proliferation|negative regulation of cell population proliferation|positive regulation of cell migration|positive regulation of vascular associated smooth muscle cell apoptotic process|positive regulation of vascular smooth muscle cell differentiation involved in phenotypic switching|metal ion binding|oxidoreductase activity|oxidation-reduction p…	path:hsa04068,path:hsa04146,path:hsa04211,path:hsa04213,path:hsa05016	FoxO signaling pathway|Peroxisome|Longevity regulating pathway|Longevity regulating pathway - multiple species|Huntington disease
GPR183	0	0.887	0.211	0	-0.464478018	5.352333018	2.420167882	Up	ENSG00000169508	1880	protein_coding	G protein-coupled receptor 183 [Source:HGNC Symbol;Acc:HGNC:3128]		GO:0016020,GO:0016021,GO:0004930,GO:0007186,GO:0005886,GO:0007165,GO:0002376,GO:0008142,GO:0002250,GO:0002313,GO:0002407,GO:0006959,GO:0010818,GO:0030316,GO:0030595,GO:0030890,GO:0036145,GO:0060326,GO:0061470,GO:0070374,GO:0005887,GO:0006955,GO:2000458	membrane|integral component of membrane|G protein-coupled receptor activity|G protein-coupled receptor signaling pathway|plasma membrane|signal transduction|immune system process|oxysterol binding|adaptive immune response|mature B cell differentiation involved in immune response|dendritic cell chemotaxis|humoral immune response|T cell chemotaxis|osteoclast differentiation|leukocyte chemotaxis|pos…
MAP3K8	0	0.943	0.458	0	-0.1778373	5.328724963	2.413790372	Up	ENSG00000107968	1326	protein_coding	mitogen-activated protein kinase kinase kinase 8 [Source:HGNC Symbol;Acc:HGNC:6860]		GO:0005737,GO:0046872,GO:0000166,GO:0004672,GO:0004674,GO:0005524,GO:0016301,GO:0016740,GO:0006468,GO:0016310,GO:0005829,GO:0000287,GO:0007165,GO:0005515,GO:0007049,GO:0004709,GO:0002376,GO:0000186,GO:0070498,GO:0023014,GO:0032147,GO:0051403,GO:0031295	cytoplasm|metal ion binding|nucleotide binding|protein kinase activity|protein serine/threonine kinase activity|ATP binding|kinase activity|transferase activity|protein phosphorylation|phosphorylation|cytosol|magnesium ion binding|signal transduction|protein binding|cell cycle|MAP kinase kinase kinase activity|immune system process|activation of MAPKK activity|interleukin-1-mediated signaling pat…	path:hsa04010,path:hsa04620,path:hsa04660,path:hsa04668	MAPK signaling pathway|Toll-like receptor signaling pathway|T cell receptor signaling pathway|TNF signaling pathway
RGCC	0	0.899	0.179	0	-0.911061238	5.300465937	2.406119185	Up	ENSG00000102760	28984	protein_coding	regulator of cell cycle [Source:HGNC Symbol;Acc:HGNC:20369]		GO:0010628,GO:0043537,GO:2000353,GO:1900087,GO:0008285,GO:0001937,GO:0016525,GO:0051091,GO:0071158,GO:0010718,GO:0045944,GO:0005737,GO:0071456,GO:0005634,GO:0005730,GO:0005856,GO:0007049,GO:0051726,GO:0005815,GO:0032147,GO:0006977,GO:0005829,GO:0005515,GO:0019901,GO:0070412,GO:0051496,GO:0005813,GO:0050710,GO:0045840,GO:0045737,GO:0032967,GO:2000048,GO:0006956,GO:0050715,GO:0030295,GO:0071850,GO:…	positive regulation of gene expression|negative regulation of blood vessel endothelial cell migration|positive regulation of endothelial cell apoptotic process|positive regulation of G1/S transition of mitotic cell cycle|negative regulation of cell population proliferation|negative regulation of endothelial cell proliferation|negative regulation of angiogenesis|positive regulation of DNA-binding …
GADD45B	0	0.963	0.592	0	0.271349843	5.265793519	2.396650952	Up	ENSG00000099860	4616	protein_coding	growth arrest and DNA damage inducible beta [Source:HGNC Symbol;Acc:HGNC:4096]		GO:0005634,GO:0005737,GO:0005515,GO:0006915,GO:0007275,GO:0030154,GO:0051726,GO:0043065,GO:0046330,GO:1900745,GO:0000185,GO:0000186,GO:0006469	nucleus|cytoplasm|protein binding|apoptotic process|multicellular organism development|cell differentiation|regulation of cell cycle|positive regulation of apoptotic process|positive regulation of JNK cascade|positive regulation of p38MAPK cascade|activation of MAPKKK activity|activation of MAPKK activity|negative regulation of protein kinase activity	path:hsa04010,path:hsa04064,path:hsa04068,path:hsa04110,path:hsa04115,path:hsa04210,path:hsa04218,path:hsa05169,path:hsa05200,path:hsa05202,path:hsa05210,path:hsa05212,path:hsa05213,path:hsa05214,path:hsa05216,path:hsa05217,path:hsa05218,path:hsa05220,path:hsa05222,path:hsa05223,path:hsa05224,path:hsa05225,path:hsa05226	MAPK signaling pathway|NF-kappa B signaling pathway|FoxO signaling pathway|Cell cycle|p53 signaling pathway|Apoptosis|Cellular senescence|Epstein-Barr virus infection|Pathways in cancer|Transcriptional misregulation in cancer|Colorectal cancer|Pancreatic cancer|Endometrial cancer|Glioma|Thyroid cancer|Basal cell carcinoma|Melanoma|Chronic myeloid leukemia|Small cell lung cancer|Non-small cell lun…
NINJ1	0	0.962	0.612	0	0.172637685	5.169506962	2.370026691	Up	ENSG00000131669	4814	protein_coding	ninjurin 1 [Source:HGNC Symbol;Acc:HGNC:7824]		GO:0016020,GO:0016021,GO:0007155,GO:0005515,GO:0042246,GO:0007399,GO:0001954,GO:1990384	membrane|integral component of membrane|cell adhesion|protein binding|tissue regeneration|nervous system development|positive regulation of cell-matrix adhesion|hyaloid vascular plexus regression
CCL4L2	0	0.49	0.023	0	-2.806007566	5.126193934	2.35788806	Up	ENSG00000276070	388372	protein_coding	C-C motif chemokine ligand 4 like 2 [Source:HGNC Symbol;Acc:HGNC:24066]		GO:0005576,GO:0005615,GO:0005515,GO:0007186,GO:0006955,GO:0005125,GO:0006954,GO:0008009,GO:0006935,GO:0048020,GO:0002548,GO:0030593,GO:0043547,GO:0048247,GO:0070098,GO:0070374,GO:0071346,GO:0071347,GO:0071356	extracellular region|extracellular space|protein binding|G protein-coupled receptor signaling pathway|immune response|cytokine activity|inflammatory response|chemokine activity|chemotaxis|CCR chemokine receptor binding|monocyte chemotaxis|neutrophil chemotaxis|positive regulation of GTPase activity|lymphocyte chemotaxis|chemokine-mediated signaling pathway|positive regulation of ERK1 and ERK2 cas…	path:hsa04060,path:hsa04062,path:hsa04064,path:hsa04620,path:hsa04623,path:hsa05132,path:hsa05163	Cytokine-cytokine receptor interaction|Chemokine signaling pathway|NF-kappa B signaling pathway|Toll-like receptor signaling pathway|Cytosolic DNA-sensing pathway|Salmonella infection|Human cytomegalovirus infection
TNFAIP3	0	0.946	0.463	0	-0.047333338	4.925941637	2.300399535	Up	ENSG00000118503	7128	protein_coding	TNF alpha induced protein 3 [Source:HGNC Symbol;Acc:HGNC:11896]		GO:0043231,GO:0008270,GO:0016579,GO:0003677,GO:0016567,GO:0050728,GO:2000352,GO:0031397,GO:0032088,GO:0071222,GO:0048662,GO:0005634,GO:0005737,GO:0046872,GO:0016740,GO:0016787,GO:0005515,GO:0003824,GO:0008152,GO:0008233,GO:0008234,GO:0006508,GO:0004842,GO:0006915,GO:0036459,GO:0006954,GO:0005764,GO:0042802,GO:0004843,GO:0070936,GO:0030177,GO:0005829,GO:0070062,GO:0007010,GO:0016477,GO:0045824,GO:…	intracellular membrane-bounded organelle|zinc ion binding|protein deubiquitination|DNA binding|protein ubiquitination|negative regulation of inflammatory response|negative regulation of endothelial cell apoptotic process|negative regulation of protein ubiquitination|negative regulation of NF-kappaB transcription factor activity|cellular response to lipopolysaccharide|negative regulation of smooth…	path:hsa04064,path:hsa04217,path:hsa04621,path:hsa04657,path:hsa04668,path:hsa05162,path:hsa05169	NF-kappa B signaling pathway|Necroptosis|NOD-like receptor signaling pathway|IL-17 signaling pathway|TNF signaling pathway|Measles|Epstein-Barr virus infection
PHLDA1	0	0.747	0.024	0	-2.733754813	4.510142994	2.173173175	Up	ENSG00000139289	22822	protein_coding	pleckstrin homology like domain family A member 1 [Source:HGNC Symbol;Acc:HGNC:8933]		GO:0005634,GO:0005730,GO:0005737,GO:0005515,GO:0006915,GO:0031410,GO:0005829,GO:0000086,GO:0043065,GO:0045210	nucleus|nucleolus|cytoplasm|protein binding|apoptotic process|cytoplasmic vesicle|cytosol|G2/M transition of mitotic cell cycle|positive regulation of apoptotic process|FasL biosynthetic process
EHD1	0	0.883	0.295	0	-0.763763026	4.502397883	2.170693555	Up	ENSG00000110047	10938	protein_coding	EH domain containing 1 [Source:HGNC Symbol;Acc:HGNC:3242]		GO:0042632,GO:0005623,GO:0016020,GO:0006886,GO:0015031,GO:0046872,GO:0000166,GO:0005524,GO:0005509,GO:0005525,GO:0005886,GO:0032456,GO:0042995,GO:0005515,GO:0042802,GO:0005768,GO:0005929,GO:0060271,GO:0061512,GO:0045296,GO:0006897,GO:0070062,GO:0030030,GO:0031901,GO:0010008,GO:0051260,GO:0055038,GO:0060170,GO:1901741,GO:0031175,GO:0007596,GO:0017137,GO:0005811,GO:0020018,GO:0034383,GO:0010886,GO:…	cholesterol homeostasis|cell|membrane|intracellular protein transport|protein transport|metal ion binding|nucleotide binding|ATP binding|calcium ion binding|GTP binding|plasma membrane|endocytic recycling|cell projection|protein binding|identical protein binding|endosome|cilium|cilium assembly|protein localization to cilium|cadherin binding|endocytosis|extracellular exosome|cell projection organi…	path:hsa04144	Endocytosis
G0S2	0	0.728	0.172	0	-0.542039717	4.4552185	2.155496189	Up	ENSG00000123689	50486	protein_coding	G0/G1 switch 2 [Source:HGNC Symbol;Acc:HGNC:30229]		GO:0005739,GO:0006915,GO:0005515,GO:0003674,GO:0097191,GO:0120162,GO:0019216,GO:2001238,GO:0005811	mitochondrion|apoptotic process|protein binding|molecular_function|extrinsic apoptotic signaling pathway|positive regulation of cold-induced thermogenesis|regulation of lipid metabolic process|positive regulation of extrinsic apoptotic signaling pathway|lipid droplet
AL118516.1	0	0.821	0.165	0	-1.358225415	4.341686751	2.11825564	Up	ENSG00000260708	--	lncRNA	novel transcript, antisense to TBC1D22A
NFKBIA	0	0.996	0.91	0	1.183679718	4.32958111	2.11422745	Up	ENSG00000100906	4792	protein_coding	NFKB inhibitor alpha [Source:HGNC Symbol;Acc:HGNC:7797]		GO:0045944,GO:0005634,GO:0005737,GO:0005829,GO:0005886,GO:0005515,GO:0042802,GO:0005654,GO:0016579,GO:0070498,GO:0016032,GO:0031625,GO:0008134,GO:0019899,GO:0042994,GO:0006915,GO:0043066,GO:0007249,GO:0051059,GO:0032270,GO:0010745,GO:0010875,GO:0010888,GO:0043392,GO:0033256,GO:1901222,GO:0008139,GO:0006606,GO:0007253,GO:0010468,GO:0031663,GO:0032088,GO:0032495,GO:0032496,GO:0033209,GO:0034142,GO:…	positive regulation of transcription by RNA polymerase II|nucleus|cytoplasm|cytosol|plasma membrane|protein binding|identical protein binding|nucleoplasm|protein deubiquitination|interleukin-1-mediated signaling pathway|viral process|ubiquitin protein ligase binding|transcription factor binding|enzyme binding|cytoplasmic sequestering of transcription factor|apoptotic process|negative regulation o…	path:hsa04024,path:hsa04062,path:hsa04064,path:hsa04210,path:hsa04380,path:hsa04620,path:hsa04621,path:hsa04622,path:hsa04623,path:hsa04625,path:hsa04657,path:hsa04658,path:hsa04659,path:hsa04660,path:hsa04662,path:hsa04668,path:hsa04722,path:hsa04920,path:hsa04926,path:hsa04931,path:hsa05120,path:hsa05131,path:hsa05134,path:hsa05140,path:hsa05142,path:hsa05145,path:hsa05160,path:hsa05161,path:hs…	cAMP signaling pathway|Chemokine signaling pathway|NF-kappa B signaling pathway|Apoptosis|Osteoclast differentiation|Toll-like receptor signaling pathway|NOD-like receptor signaling pathway|RIG-I-like receptor signaling pathway|Cytosolic DNA-sensing pathway|C-type lectin receptor signaling pathway|IL-17 signaling pathway|Th1 and Th2 cell differentiation|Th17 cell differentiation|T cell receptor s…
CCL4	3.70E-198	0.337	0.077	1.36E-193	-2.205399581	4.266981982	2.093216018	Up	ENSG00000275302	6351	protein_coding	C-C motif chemokine ligand 4 [Source:HGNC Symbol;Acc:HGNC:10630]		GO:0005576,GO:0005615,GO:0005515,GO:0007186,GO:0006955,GO:0005125,GO:0006954,GO:0008009,GO:0006935,GO:0042802,GO:0048020,GO:0002548,GO:0030593,GO:0043547,GO:0048247,GO:0070098,GO:0070374,GO:0071346,GO:0071347,GO:0071356,GO:0051928,GO:0007165,GO:0007267,GO:0007155,GO:0019221,GO:0009615,GO:0009636,GO:0043922,GO:0031726,GO:0031730,GO:0050850,GO:2000503,GO:0007163	extracellular region|extracellular space|protein binding|G protein-coupled receptor signaling pathway|immune response|cytokine activity|inflammatory response|chemokine activity|chemotaxis|identical protein binding|CCR chemokine receptor binding|monocyte chemotaxis|neutrophil chemotaxis|positive regulation of GTPase activity|lymphocyte chemotaxis|chemokine-mediated signaling pathway|positive regul…	path:hsa04060,path:hsa04062,path:hsa04064,path:hsa04620,path:hsa04623,path:hsa05132,path:hsa05163	Cytokine-cytokine receptor interaction|Chemokine signaling pathway|NF-kappa B signaling pathway|Toll-like receptor signaling pathway|Cytosolic DNA-sensing pathway|Salmonella infection|Human cytomegalovirus infection
BHLHE40	0	0.894	0.271	0	-0.786514441	4.228952471	2.080300346	Up	ENSG00000134107	8553	protein_coding	basic helix-loop-helix family member e40 [Source:HGNC Symbol;Acc:HGNC:1046]	bHLH	GO:0043433,GO:0005634,GO:0005737,GO:0046983,GO:0006355,GO:0003677,GO:0003700,GO:0005515,GO:0016604,GO:0007623,GO:0048511,GO:0000122,GO:0006357,GO:0030154,GO:0000977,GO:0000981,GO:0000790,GO:0003714,GO:0009952,GO:0019904,GO:0001227,GO:0050767,GO:0042803,GO:0046982,GO:0043425,GO:0045892,GO:0070888,GO:0000978,GO:0000980,GO:0001102,GO:0043426,GO:0009416,GO:0032922,GO:0042752,GO:0043153	negative regulation of DNA-binding transcription factor activity|nucleus|cytoplasm|protein dimerization activity|regulation of transcription, DNA-templated|DNA binding|DNA-binding transcription factor activity|protein binding|nuclear body|circadian rhythm|rhythmic process|negative regulation of transcription by RNA polymerase II|regulation of transcription by RNA polymerase II|cell differentiatio…	path:hsa04710	Circadian rhythm
MARCKSL1	0	0.856	0.32	0	-0.604434053	4.133920747	2.04751073	Up	ENSG00000175130	65108	protein_coding	MARCKS like 1 [Source:HGNC Symbol;Acc:HGNC:7142]		GO:0005737,GO:0016020,GO:0003779,GO:0005886,GO:0005856,GO:0005515,GO:0005516,GO:0070062,GO:0008284	cytoplasm|membrane|actin binding|plasma membrane|cytoskeleton|protein binding|calmodulin binding|extracellular exosome|positive regulation of cell population proliferation	path:hsa04666,path:hsa05140	Fc gamma R-mediated phagocytosis|Leishmaniasis
SEMA6B	0	0.742	0.074	0	-1.984933272	3.944767497	1.979940271	Up	ENSG00000167680	10501	protein_coding	semaphorin 6B [Source:HGNC Symbol;Acc:HGNC:10739]		GO:0016020,GO:0016021,GO:0005886,GO:0007275,GO:0030154,GO:0005615,GO:0030215,GO:0007399,GO:0005887,GO:0045499,GO:0001755,GO:0030335,GO:0048843,GO:0050919,GO:0071526,GO:0005515	membrane|integral component of membrane|plasma membrane|multicellular organism development|cell differentiation|extracellular space|semaphorin receptor binding|nervous system development|integral component of plasma membrane|chemorepellent activity|neural crest cell migration|positive regulation of cell migration|negative regulation of axon extension involved in axon guidance|negative chemotaxis|…	path:hsa04360	Axon guidance
C15orf48	0	0.483	0.036	0	-2.656418583	3.894717552	1.961518707	Up	ENSG00000166920	84419	protein_coding	chromosome 15 open reading frame 48 [Source:HGNC Symbol;Acc:HGNC:29898]		GO:0005634,GO:0016020,GO:0016021,GO:1902600,GO:0022900,GO:0004129,GO:0005751,GO:0009617	nucleus|membrane|integral component of membrane|proton transmembrane transport|electron transport chain|cytochrome-c oxidase activity|mitochondrial respiratory chain complex IV|response to bacterium
LMNA	0	0.822	0.194	0	-0.785809787	3.788293001	1.921547919	Up	ENSG00000160789	4000	protein_coding	lamin A/C [Source:HGNC Symbol;Acc:HGNC:6636]		GO:0030334,GO:0005634,GO:0016607,GO:0005515,GO:0005882,GO:0005654,GO:0005829,GO:0005635,GO:0031965,GO:0036498,GO:0034504,GO:0071456,GO:0005652,GO:0007084,GO:0008285,GO:0030951,GO:0090343,GO:1903243,GO:0006606,GO:0006997,GO:0006998,GO:0010628,GO:0031647,GO:0055015,GO:0072201,GO:0090201,GO:1900114,GO:1900180,GO:2001237,GO:0005638	regulation of cell migration|nucleus|nuclear speck|protein binding|intermediate filament|nucleoplasm|cytosol|nuclear envelope|nuclear membrane|IRE1-mediated unfolded protein response|protein localization to nucleus|cellular response to hypoxia|nuclear lamina|mitotic nuclear envelope reassembly|negative regulation of cell population proliferation|establishment or maintenance of microtubule cytoske…	path:hsa04210,path:hsa05410,path:hsa05412,path:hsa05414	Apoptosis|Hypertrophic cardiomyopathy (HCM)|Arrhythmogenic right ventricular cardiomyopathy (ARVC)|Dilated cardiomyopathy (DCM)
PLAUR	0	0.961	0.752	0	0.486715836	3.709787918	1.891336713	Up	ENSG00000011422	5329	protein_coding	plasminogen activator, urokinase receptor [Source:HGNC Symbol;Acc:HGNC:9053]		GO:0016020,GO:0016021,GO:0005886,GO:0042995,GO:0005515,GO:0005576,GO:0030054,GO:0019904,GO:0005925,GO:0031225,GO:0007596,GO:0005789,GO:0030162,GO:0038023,GO:0005102,GO:0043312,GO:0035579,GO:0030377,GO:0038195,GO:0006935,GO:0007165,GO:0019899,GO:0005788,GO:0019898,GO:0001934,GO:0043066,GO:0042730,GO:0071438,GO:0009986,GO:0043388,GO:0045742,GO:0090200,GO:2001243,GO:2001268,GO:0005887	membrane|integral component of membrane|plasma membrane|cell projection|protein binding|extracellular region|cell junction|protein domain specific binding|focal adhesion|anchored component of membrane|blood coagulation|endoplasmic reticulum membrane|regulation of proteolysis|signaling receptor activity|signaling receptor binding|neutrophil degranulation|specific granule membrane|urokinase plasmin…	path:hsa04610,path:hsa05205	Complement and coagulation cascades|Proteoglycans in cancer
SMAD7	0	0.788	0.138	0	-1.620773902	3.653158438	1.869144325	Up	ENSG00000101665	4092	protein_coding	SMAD family member 7 [Source:HGNC Symbol;Acc:HGNC:6773]	MH1	GO:0031397,GO:0050821,GO:0030514,GO:0043433,GO:0005737,GO:0060373,GO:0060412,GO:0030336,GO:0010719,GO:0030512,GO:0005634,GO:0044212,GO:0060394,GO:0046872,GO:0005813,GO:0005829,GO:0005654,GO:0006355,GO:0003677,GO:0003700,GO:0001650,GO:0005515,GO:0007179,GO:0005667,GO:0000981,GO:0000790,GO:0016579,GO:0032991,GO:0005913,GO:0005886,GO:0030509,GO:0000122,GO:0045944,GO:0032436,GO:0048844,GO:0010801,GO:…	negative regulation of protein ubiquitination|protein stabilization|negative regulation of BMP signaling pathway|negative regulation of DNA-binding transcription factor activity|cytoplasm|regulation of ventricular cardiac muscle cell membrane depolarization|ventricular septum morphogenesis|negative regulation of cell migration|negative regulation of epithelial to mesenchymal transition|negative r…	path:hsa04350,path:hsa04390	TGF-beta signaling pathway|Hippo signaling pathway
CDKN1A	0	0.925	0.393	0	-0.259418199	3.585906469	1.842337859	Up	ENSG00000124762	1026	protein_coding	cyclin dependent kinase inhibitor 1A [Source:HGNC Symbol;Acc:HGNC:1784]		GO:1904706,GO:0008285,GO:0005634,GO:0048146,GO:0005737,GO:0046872,GO:0016301,GO:0016310,GO:0005654,GO:0005515,GO:0007049,GO:0016604,GO:0007050,GO:0004860,GO:0004861,GO:0007346,GO:0072331,GO:0006977,GO:0005829,GO:0031625,GO:0032991,GO:0006367,GO:0000082,GO:0019221,GO:0005730,GO:0007507,GO:0030308,GO:0071493,GO:0000079,GO:0034198,GO:0006357,GO:2000379,GO:0007265,GO:0090398,GO:0006974,GO:0071479,GO:…	negative regulation of vascular smooth muscle cell proliferation|negative regulation of cell population proliferation|nucleus|positive regulation of fibroblast proliferation|cytoplasm|metal ion binding|kinase activity|phosphorylation|nucleoplasm|protein binding|cell cycle|nuclear body|cell cycle arrest|protein kinase inhibitor activity|cyclin-dependent protein serine/threonine kinase inhibitor ac…	path:hsa01522,path:hsa01524,path:hsa04012,path:hsa04066,path:hsa04068,path:hsa04110,path:hsa04115,path:hsa04151,path:hsa04218,path:hsa04630,path:hsa04921,path:hsa04928,path:hsa04934,path:hsa05160,path:hsa05161,path:hsa05163,path:hsa05165,path:hsa05166,path:hsa05167,path:hsa05169,path:hsa05200,path:hsa05202,path:hsa05203,path:hsa05205,path:hsa05206,path:hsa05210,path:hsa05211,path:hsa05212,path:hs…	Endocrine resistance|Platinum drug resistance|ErbB signaling pathway|HIF-1 signaling pathway|FoxO signaling pathway|Cell cycle|p53 signaling pathway|PI3K-Akt signaling pathway|Cellular senescence|Jak-STAT signaling pathway|Oxytocin signaling pathway|Parathyroid hormone synthesis, secretion and action|Cushing syndrome|Hepatitis C|Hepatitis B|Human cytomegalovirus infection|Human papillomavirus inf…
TIPARP	0	0.88	0.32	0	-0.512239544	3.546724851	1.826487413	Up	ENSG00000163659	25976	protein_coding	TCDD inducible poly(ADP-ribose) polymerase [Source:HGNC Symbol;Acc:HGNC:23696]		GO:0005634,GO:0046872,GO:0016740,GO:0016757,GO:0003950,GO:0045732,GO:1990404,GO:0070213,GO:0071407,GO:0010629,GO:0006471,GO:0035326,GO:0140289,GO:0001570,GO:0001822,GO:0006807,GO:0008209,GO:0008210,GO:0008585,GO:0009791,GO:0030097,GO:0048008,GO:0048705,GO:0048745,GO:0060021,GO:0060325,GO:1904612	nucleus|metal ion binding|transferase activity|transferase activity, transferring glycosyl groups|NAD+ ADP-ribosyltransferase activity|positive regulation of protein catabolic process|protein ADP-ribosylase activity|protein auto-ADP-ribosylation|cellular response to organic cyclic compound|negative regulation of gene expression|protein ADP-ribosylation|enhancer binding|protein mono-ADP-ribosylati…
BCL2A1	0	0.927	0.694	0	0.398999595	3.474272644	1.796710974	Up	ENSG00000140379	597	protein_coding	BCL2 related protein A1 [Source:HGNC Symbol;Acc:HGNC:991]		GO:0005737,GO:0043066,GO:0042981,GO:0005515,GO:0006915,GO:0008630,GO:0097192,GO:0042803,GO:0005741,GO:0046982,GO:0051400,GO:0007568,GO:0021987	cytoplasm|negative regulation of apoptotic process|regulation of apoptotic process|protein binding|apoptotic process|intrinsic apoptotic signaling pathway in response to DNA damage|extrinsic apoptotic signaling pathway in absence of ligand|protein homodimerization activity|mitochondrial outer membrane|protein heterodimerization activity|BH domain binding|aging|cerebral cortex development	path:hsa04064,path:hsa04210,path:hsa05202,path:hsa05221	NF-kappa B signaling pathway|Apoptosis|Transcriptional misregulation in cancer|Acute myeloid leukemia
VEGFA	0	0.791	0.234	0	-1.001742346	3.460992962	1.791186008	Up	ENSG00000112715	7422	protein_coding	vascular endothelial growth factor A [Source:HGNC Symbol;Acc:HGNC:12680]		GO:0016020,GO:0008083,GO:0007165,GO:0008201,GO:0005615,GO:0043536,GO:0010629,GO:0045766,GO:0008284,GO:0010595,GO:0035924,GO:1903589,GO:0090050,GO:0030949,GO:0030335,GO:0045944,GO:0097533,GO:1903672,GO:0003151,GO:0008360,GO:0005737,GO:0043066,GO:0005515,GO:0005576,GO:0007275,GO:0030154,GO:0042802,GO:0007399,GO:0042056,GO:0001934,GO:0010628,GO:0061418,GO:0051781,GO:0001666,GO:0001525,GO:0042803,GO:…	membrane|growth factor activity|signal transduction|heparin binding|extracellular space|positive regulation of blood vessel endothelial cell migration|negative regulation of gene expression|positive regulation of angiogenesis|positive regulation of cell population proliferation|positive regulation of endothelial cell migration|cellular response to vascular endothelial growth factor stimulus|posit…	path:hsa01521,path:hsa04010,path:hsa04014,path:hsa04015,path:hsa04066,path:hsa04151,path:hsa04370,path:hsa04510,path:hsa04926,path:hsa04933,path:hsa05163,path:hsa05165,path:hsa05167,path:hsa05200,path:hsa05205,path:hsa05206,path:hsa05211,path:hsa05212,path:hsa05219,path:hsa05323,path:hsa05418	EGFR tyrosine kinase inhibitor resistance|MAPK signaling pathway|Ras signaling pathway|Rap1 signaling pathway|HIF-1 signaling pathway|PI3K-Akt signaling pathway|VEGF signaling pathway|Focal adhesion|Relaxin signaling pathway|AGE-RAGE signaling pathway in diabetic complications|Human cytomegalovirus infection|Human papillomavirus infection|Kaposi sarcoma-associated herpesvirus infection|Pathways i…
TIMP1	0	0.974	0.873	0	0.799623926	3.32878577	1.734996026	Up	ENSG00000102265	7076	protein_coding	TIMP metallopeptidase inhibitor 1 [Source:HGNC Symbol;Acc:HGNC:11820]		GO:1901164,GO:0046872,GO:0008270,GO:0008083,GO:0005615,GO:0010951,GO:0005515,GO:0005576,GO:0005581,GO:0005125,GO:0008191,GO:0031012,GO:0030414,GO:0010466,GO:0070062,GO:0044267,GO:0043687,GO:0002020,GO:0008284,GO:0002576,GO:0005788,GO:0031093,GO:0019221,GO:0022617,GO:2001044,GO:0004857,GO:0043086,GO:0010033,GO:0001775,GO:0002248,GO:0007568,GO:0009725,GO:0034097,GO:0042060,GO:0043066,GO:0043434,GO:…	negative regulation of trophoblast cell migration|metal ion binding|zinc ion binding|growth factor activity|extracellular space|negative regulation of endopeptidase activity|protein binding|extracellular region|collagen trimer|cytokine activity|metalloendopeptidase inhibitor activity|extracellular matrix|peptidase inhibitor activity|negative regulation of peptidase activity|extracellular exosome|…	path:hsa04066	HIF-1 signaling pathway
MAFF	0	0.731	0.192	0	-1.314955103	3.264064398	1.706669521	Up	ENSG00000185022	23764	protein_coding	MAF bZIP transcription factor F [Source:HGNC Symbol;Acc:HGNC:6780]	TF_bZIP	GO:0005634,GO:0006355,GO:0005739,GO:0003677,GO:0003700,GO:0043565,GO:0005515,GO:0000978,GO:0000981,GO:0000790,GO:0005654,GO:0001228,GO:0045944,GO:0006366,GO:0007596,GO:0045604,GO:0007567,GO:0001701,GO:0035914	nucleus|regulation of transcription, DNA-templated|mitochondrion|DNA binding|DNA-binding transcription factor activity|sequence-specific DNA binding|protein binding|RNA polymerase II proximal promoter sequence-specific DNA binding|DNA-binding transcription factor activity, RNA polymerase II-specific|nuclear chromatin|nucleoplasm|DNA-binding transcription activator activity, RNA polymerase II-spec…
PDE4B	0	0.788	0.252	0	-0.951193775	3.150360325	1.655516847	Up	ENSG00000184588	5142	protein_coding	phosphodiesterase 4B [Source:HGNC Symbol;Acc:HGNC:8781]		GO:0071222,GO:0046872,GO:0016787,GO:0007165,GO:0008081,GO:0004114,GO:0044325,GO:0005829,GO:0007186,GO:0032729,GO:0004115,GO:0030018,GO:0005891,GO:0006198,GO:1901841,GO:0030593,GO:0001780,GO:0050900,GO:0071872,GO:0086004,GO:0030552,GO:0032743,GO:0035690,GO:0050852,GO:1901898,GO:0043015,GO:0000930,GO:0005813,GO:0008021,GO:0014069,GO:0016020,GO:0043197,GO:0060076,GO:0071944	cellular response to lipopolysaccharide|metal ion binding|hydrolase activity|signal transduction|phosphoric diester hydrolase activity|3',5'-cyclic-nucleotide phosphodiesterase activity|ion channel binding|cytosol|G protein-coupled receptor signaling pathway|positive regulation of interferon-gamma production|3',5'-cyclic-AMP phosphodiesterase activity|Z disc|voltage-gated calcium channel complex|…	path:hsa00230,path:hsa04024,path:hsa04928,path:hsa05032	Purine metabolism|cAMP signaling pathway|Parathyroid hormone synthesis, secretion and action|Morphine addiction
EIF4E	0	0.741	0.332	0	-0.959699417	3.07738967	1.621707134	Up	ENSG00000151247	1977	protein_coding	eukaryotic translation initiation factor 4E [Source:HGNC Symbol;Acc:HGNC:3287]		GO:0003723,GO:0005737,GO:0003743,GO:0006412,GO:0006413,GO:0005829,GO:0005515,GO:0036464,GO:0048471,GO:0000932,GO:0070062,GO:0006417,GO:0000340,GO:0005845,GO:0016281,GO:0016032,GO:0006406,GO:0010494,GO:0019899,GO:0031370,GO:0070491,GO:0006405,GO:0000339,GO:0045931,GO:0000082,GO:0016442,GO:0045182,GO:0001662,GO:0017148,GO:0019827,GO:0030324,GO:0045665,GO:0071549,GO:0099578,GO:0032991,GO:0033391,GO:…	RNA binding|cytoplasm|translation initiation factor activity|translation|translational initiation|cytosol|protein binding|cytoplasmic ribonucleoprotein granule|perinuclear region of cytoplasm|P-body|extracellular exosome|regulation of translation|RNA 7-methylguanosine cap binding|mRNA cap binding complex|eukaryotic translation initiation factor 4F complex|viral process|mRNA export from nucleus|cy…	path:hsa01521,path:hsa03013,path:hsa04066,path:hsa04150,path:hsa04151,path:hsa04211,path:hsa04910	EGFR tyrosine kinase inhibitor resistance|RNA transport|HIF-1 signaling pathway|mTOR signaling pathway|PI3K-Akt signaling pathway|Longevity regulating pathway|Insulin signaling pathway
USP12	0	0.744	0.266	0	-1.10972369	3.056897237	1.612068054	Up	ENSG00000152484	219333	protein_coding	ubiquitin specific peptidase 12 [Source:HGNC Symbol;Acc:HGNC:20485]		GO:0046872,GO:0016579,GO:0016787,GO:0005515,GO:0008233,GO:0008234,GO:0006508,GO:0006511,GO:0036459,GO:0004843,GO:0005654,GO:0005575,GO:0004197,GO:0101005	metal ion binding|protein deubiquitination|hydrolase activity|protein binding|peptidase activity|cysteine-type peptidase activity|proteolysis|ubiquitin-dependent protein catabolic process|thiol-dependent ubiquitinyl hydrolase activity|thiol-dependent ubiquitin-specific protease activity|nucleoplasm|cellular_component|cysteine-type endopeptidase activity|ubiquitinyl hydrolase activity
GABARAPL1	0	0.891	0.522	0	-0.237328077	3.048792175	1.608237811	Up	ENSG00000139112	23710	protein_coding	GABA type A receptor associated protein like 1 [Source:HGNC Symbol;Acc:HGNC:4068]		GO:0005737,GO:0006914,GO:0016020,GO:0005783,GO:0005794,GO:0005856,GO:0005515,GO:0031410,GO:0005874,GO:0030659,GO:0005776,GO:0005829,GO:0031625,GO:0008017,GO:0000045,GO:0000422,GO:0006995,GO:0016236,GO:0097352,GO:0000421,GO:0050811,GO:0005739,GO:0030957,GO:0048487,GO:0005622,GO:0032590,GO:0032839,GO:0044297	cytoplasm|autophagy|membrane|endoplasmic reticulum|Golgi apparatus|cytoskeleton|protein binding|cytoplasmic vesicle|microtubule|cytoplasmic vesicle membrane|autophagosome|cytosol|ubiquitin protein ligase binding|microtubule binding|autophagosome assembly|autophagy of mitochondrion|cellular response to nitrogen starvation|macroautophagy|autophagosome maturation|autophagosome membrane|GABA receptor…	path:hsa04068,path:hsa04136,path:hsa04137,path:hsa04140,path:hsa04371,path:hsa04621,path:hsa04727,path:hsa05167	FoxO signaling pathway|Autophagy - other|Mitophagy - animal|Autophagy - animal|Apelin signaling pathway|NOD-like receptor signaling pathway|GABAergic synapse|Kaposi sarcoma-associated herpesvirus infection
CSRNP1	0	0.854	0.434	0	-0.538955604	2.994791845	1.582455731	Up	ENSG00000144655	64651	protein_coding	cysteine and serine rich nuclear protein 1 [Source:HGNC Symbol;Acc:HGNC:14300]		GO:0005634,GO:0003677,GO:0003700,GO:0005515,GO:0006915,GO:0001228,GO:0043565,GO:0006355,GO:0009791,GO:0045944,GO:0048008,GO:0048705,GO:0060021,GO:0060325,GO:0000981,GO:0000790,GO:0003674	nucleus|DNA binding|DNA-binding transcription factor activity|protein binding|apoptotic process|DNA-binding transcription activator activity, RNA polymerase II-specific|sequence-specific DNA binding|regulation of transcription, DNA-templated|post-embryonic development|positive regulation of transcription by RNA polymerase II|platelet-derived growth factor receptor signaling pathway|skeletal syste…
PPP1R15A	0	0.98	0.886	0	0.784266231	2.965048214	1.568055564	Up	ENSG00000087074	23645	protein_coding	protein phosphatase 1 regulatory subunit 15A [Source:HGNC Symbol;Acc:HGNC:14375]		GO:0016020,GO:0005783,GO:0005789,GO:0005739,GO:0005515,GO:0006915,GO:0005741,GO:0005737,GO:0005829,GO:0019901,GO:0006417,GO:0070059,GO:0005794,GO:0007050,GO:0034976,GO:0006974,GO:0000164,GO:0008157,GO:0019888,GO:0072542,GO:0032058,GO:0032515,GO:0032516,GO:0035308,GO:0036496,GO:0070972,GO:1902310,GO:1903898,GO:1903917	membrane|endoplasmic reticulum|endoplasmic reticulum membrane|mitochondrion|protein binding|apoptotic process|mitochondrial outer membrane|cytoplasm|cytosol|protein kinase binding|regulation of translation|intrinsic apoptotic signaling pathway in response to endoplasmic reticulum stress|Golgi apparatus|cell cycle arrest|response to endoplasmic reticulum stress|cellular response to DNA damage stim…	path:hsa04141	Protein processing in endoplasmic reticulum
NFKB1	0	0.848	0.478	0	-0.46188125	2.939440614	1.555541631	Up	ENSG00000109320	4790	protein_coding	nuclear factor kappa B subunit 1 [Source:HGNC Symbol;Acc:HGNC:7794]	RHD	GO:0010629,GO:0005634,GO:0044212,GO:0010744,GO:0005737,GO:0043066,GO:0005829,GO:0005654,GO:0006355,GO:0005739,GO:0007165,GO:0003677,GO:0006357,GO:0003700,GO:0005515,GO:0006915,GO:0006954,GO:0045893,GO:0038095,GO:0005576,GO:0042802,GO:0000981,GO:0050852,GO:0000977,GO:0000122,GO:0045944,GO:0000790,GO:0006366,GO:0002223,GO:0070498,GO:0001228,GO:0043312,GO:0071260,GO:0007249,GO:0003682,GO:0090263,GO:…	negative regulation of gene expression|nucleus|transcription regulatory region DNA binding|positive regulation of macrophage derived foam cell differentiation|cytoplasm|negative regulation of apoptotic process|cytosol|nucleoplasm|regulation of transcription, DNA-templated|mitochondrion|signal transduction|DNA binding|regulation of transcription by RNA polymerase II|DNA-binding transcription facto…	path:hsa01523,path:hsa04010,path:hsa04014,path:hsa04024,path:hsa04062,path:hsa04064,path:hsa04066,path:hsa04071,path:hsa04151,path:hsa04210,path:hsa04211,path:hsa04218,path:hsa04380,path:hsa04620,path:hsa04621,path:hsa04622,path:hsa04623,path:hsa04625,path:hsa04657,path:hsa04658,path:hsa04659,path:hsa04660,path:hsa04662,path:hsa04668,path:hsa04722,path:hsa04917,path:hsa04920,path:hsa04926,path:hs…	Antifolate resistance|MAPK signaling pathway|Ras signaling pathway|cAMP signaling pathway|Chemokine signaling pathway|NF-kappa B signaling pathway|HIF-1 signaling pathway|Sphingolipid signaling pathway|PI3K-Akt signaling pathway|Apoptosis|Longevity regulating pathway|Cellular senescence|Osteoclast differentiation|Toll-like receptor signaling pathway|NOD-like receptor signaling pathway|RIG-I-like …
SLC7A5	0	0.659	0.04	0	-2.737313781	2.934208423	1.552971352	Up	ENSG00000103257	8140	protein_coding	solute carrier family 7 member 5 [Source:HGNC Symbol;Acc:HGNC:11063]		GO:0016020,GO:0016021,GO:0043231,GO:0022857,GO:0055085,GO:0005829,GO:0005886,GO:0005765,GO:0005515,GO:0005764,GO:0006865,GO:0050900,GO:0042605,GO:0070062,GO:0016324,GO:0009986,GO:0016323,GO:0098591,GO:0015179,GO:0015804,GO:1902475,GO:1990184,GO:0009925,GO:0015171,GO:0015190,GO:0015196,GO:0015803,GO:0015807,GO:1904556	membrane|integral component of membrane|intracellular membrane-bounded organelle|transmembrane transporter activity|transmembrane transport|cytosol|plasma membrane|lysosomal membrane|protein binding|lysosome|amino acid transport|leukocyte migration|peptide antigen binding|extracellular exosome|apical plasma membrane|cell surface|basolateral plasma membrane|external side of apical plasma membrane|…	path:hsa04150,path:hsa05230	mTOR signaling pathway|Central carbon metabolism in cancer
RGS1	0	0.525	0.062	0	-2.331686977	2.924366208	1.548123986	Up	ENSG00000090104	5996	protein_coding	regulator of G protein signaling 1 [Source:HGNC Symbol;Acc:HGNC:9991]		GO:0005737,GO:0016020,GO:0005829,GO:0005886,GO:0005096,GO:0043547,GO:0007165,GO:0008277,GO:0007186,GO:0009617,GO:0031234,GO:0006955,GO:0009968,GO:0003924,GO:0005516,GO:0001965,GO:0007193,GO:0061737	cytoplasm|membrane|cytosol|plasma membrane|GTPase activator activity|positive regulation of GTPase activity|signal transduction|regulation of G protein-coupled receptor signaling pathway|G protein-coupled receptor signaling pathway|response to bacterium|extrinsic component of cytoplasmic side of plasma membrane|immune response|negative regulation of signal transduction|GTPase activity|calmodulin …
ZMIZ1	0	0.833	0.398	0	-0.669527684	2.911436714	1.541731259	Up	ENSG00000108175	57178	protein_coding	zinc finger MIZ-type containing 1 [Source:HGNC Symbol;Acc:HGNC:16493]	zf-MIZ	GO:0005634,GO:0005737,GO:0016607,GO:0043231,GO:0008270,GO:0046872,GO:0005654,GO:0006357,GO:0003712,GO:0045944,GO:0016925,GO:0045747,GO:0001085,GO:0030374,GO:0061665,GO:0045582,GO:0048096,GO:0001570,GO:0001701,GO:0003007,GO:0007296,GO:0007569,GO:0048146,GO:0048589,GO:0048844	nucleus|cytoplasm|nuclear speck|intracellular membrane-bounded organelle|zinc ion binding|metal ion binding|nucleoplasm|regulation of transcription by RNA polymerase II|transcription coregulator activity|positive regulation of transcription by RNA polymerase II|protein sumoylation|positive regulation of Notch signaling pathway|RNA polymerase II transcription factor binding|nuclear receptor transc…
ZBTB43	0	0.78	0.303	0	-0.917652783	2.900384202	1.536244021	Up	ENSG00000169155	23099	protein_coding	zinc finger and BTB domain containing 43 [Source:HGNC Symbol;Acc:HGNC:17908]	ZBTB	GO:0003676,GO:0005634,GO:0046872,GO:0003677,GO:0005515,GO:0006357,GO:0000981,GO:0000790	nucleic acid binding|nucleus|metal ion binding|DNA binding|protein binding|regulation of transcription by RNA polymerase II|DNA-binding transcription factor activity, RNA polymerase II-specific|nuclear chromatin
CXCL2	0	0.48	0.051	0	-2.381792128	2.878309007	1.525221484	Up	ENSG00000081041	2920	protein_coding	C-X-C motif chemokine ligand 2 [Source:HGNC Symbol;Acc:HGNC:4603]		GO:0007165,GO:0005576,GO:0005615,GO:0005515,GO:0006955,GO:0006935,GO:0005125,GO:0006954,GO:0008009,GO:0006952,GO:0060326,GO:0071222,GO:0030593,GO:0070098,GO:0007186,GO:0019221,GO:0030595,GO:0061844,GO:0002237	signal transduction|extracellular region|extracellular space|protein binding|immune response|chemotaxis|cytokine activity|inflammatory response|chemokine activity|defense response|cell chemotaxis|cellular response to lipopolysaccharide|neutrophil chemotaxis|chemokine-mediated signaling pathway|G protein-coupled receptor signaling pathway|cytokine-mediated signaling pathway|leukocyte chemotaxis|an…	path:hsa04060,path:hsa04062,path:hsa04064,path:hsa04621,path:hsa04657,path:hsa04668,path:hsa05132,path:hsa05134,path:hsa05167	Cytokine-cytokine receptor interaction|Chemokine signaling pathway|NF-kappa B signaling pathway|NOD-like receptor signaling pathway|IL-17 signaling pathway|TNF signaling pathway|Salmonella infection|Legionellosis|Kaposi sarcoma-associated herpesvirus infection
CD83	0	0.88	0.516	0	-0.141629164	2.853638065	1.512802365	Up	ENSG00000112149	9308	protein_coding	CD83 molecule [Source:HGNC Symbol;Acc:HGNC:1703]		GO:0016020,GO:0016021,GO:0005515,GO:0005886,GO:0005887,GO:0007165,GO:0006952,GO:0006959,GO:0014070,GO:0032713,GO:0032733,GO:0032743,GO:0043372,GO:0009897	membrane|integral component of membrane|protein binding|plasma membrane|integral component of plasma membrane|signal transduction|defense response|humoral immune response|response to organic cyclic compound|negative regulation of interleukin-4 production|positive regulation of interleukin-10 production|positive regulation of interleukin-2 production|positive regulation of CD4-positive, alpha-beta…
IRF2BP2	0	0.932	0.708	0	0.19884292	2.825024732	1.498263498	Up	ENSG00000168264	359948	protein_coding	interferon regulatory factor 2 binding protein 2 [Source:HGNC Symbol;Acc:HGNC:21729]		GO:0005634,GO:0005737,GO:0046872,GO:0005654,GO:0045944,GO:0000977,GO:0001228,GO:0002327	nucleus|cytoplasm|metal ion binding|nucleoplasm|positive regulation of transcription by RNA polymerase II|RNA polymerase II regulatory region sequence-specific DNA binding|DNA-binding transcription activator activity, RNA polymerase II-specific|immature B cell differentiation
FTH1	0	1	1	0	2.291749724	2.815668746	1.493477616	Up	ENSG00000167996	2495	protein_coding	ferritin heavy chain 1 [Source:HGNC Symbol;Acc:HGNC:3976]		GO:0005623,GO:0046872,GO:0006879,GO:0008199,GO:0006826,GO:0005634,GO:0016491,GO:0055114,GO:0005515,GO:0006955,GO:0005576,GO:0005737,GO:0005829,GO:0070062,GO:0008285,GO:0043312,GO:1904813,GO:1904724,GO:0005506,GO:0004322,GO:0042802,GO:0048147,GO:0008198,GO:0006880,GO:0008043,GO:0044754,GO:0016020,GO:0016021	cell|metal ion binding|cellular iron ion homeostasis|ferric iron binding|iron ion transport|nucleus|oxidoreductase activity|oxidation-reduction process|protein binding|immune response|extracellular region|cytoplasm|cytosol|extracellular exosome|negative regulation of cell population proliferation|neutrophil degranulation|ficolin-1-rich granule lumen|tertiary granule lumen|iron ion binding|ferroxi…	path:hsa04216,path:hsa04217,path:hsa04978	Ferroptosis|Necroptosis|Mineral absorption
UPP1	0	0.921	0.659	0	0.037188383	2.77604487	1.473030887	Up	ENSG00000183696	7378	protein_coding	uridine phosphorylase 1 [Source:HGNC Symbol;Acc:HGNC:12576]		GO:0005634,GO:0009116,GO:0003824,GO:0016763,GO:0005737,GO:0016740,GO:0005654,GO:0016757,GO:0044206,GO:0004850,GO:0009166,GO:0005829,GO:0006139,GO:0043097,GO:0046135,GO:0006218,GO:0006220,GO:0042149,GO:0046108	nucleus|nucleoside metabolic process|catalytic activity|transferase activity, transferring pentosyl groups|cytoplasm|transferase activity|nucleoplasm|transferase activity, transferring glycosyl groups|UMP salvage|uridine phosphorylase activity|nucleotide catabolic process|cytosol|nucleobase-containing compound metabolic process|pyrimidine nucleoside salvage|pyrimidine nucleoside catabolic process…	path:hsa00240,path:hsa00983	Pyrimidine metabolism|Drug metabolism - other enzymes
AC015912.3	0	0.592	0.124	0	-1.854543406	2.759389415	1.464349069	Up	ENSG00000274213	--	lncRNA	novel transcript
IER5L	0	0.602	0.175	0	-1.631098502	2.756691621	1.462937889	Up	ENSG00000188483	389792	protein_coding	immediate early response 5 like [Source:HGNC Symbol;Acc:HGNC:23679]
MAPK6	0	0.741	0.241	0	-1.219934607	2.732161716	1.450042879	Up	ENSG00000069956	5597	protein_coding	mitogen-activated protein kinase 6 [Source:HGNC Symbol;Acc:HGNC:6879]		GO:0005634,GO:0005737,GO:0000166,GO:0004672,GO:0004674,GO:0005524,GO:0016301,GO:0016740,GO:0006468,GO:0016310,GO:0005829,GO:0004707,GO:0000165,GO:0005515,GO:0007049,GO:0035556,GO:0005654,GO:0010468,GO:0007165,GO:0071310,GO:0019901,GO:0046982,GO:0060999,GO:0032156,GO:0032991	nucleus|cytoplasm|nucleotide binding|protein kinase activity|protein serine/threonine kinase activity|ATP binding|kinase activity|transferase activity|protein phosphorylation|phosphorylation|cytosol|MAP kinase activity|MAPK cascade|protein binding|cell cycle|intracellular signal transduction|nucleoplasm|regulation of gene expression|signal transduction|cellular response to organic substance|prote…	path:hsa04657	IL-17 signaling pathway
RUNX1	0	0.834	0.456	0	-0.529816332	2.719531536	1.443358155	Up	ENSG00000159216	861	protein_coding	RUNX family transcription factor 1 [Source:HGNC Symbol;Acc:HGNC:10471]	Runt	GO:0045944,GO:0005634,GO:0043231,GO:0005524,GO:0005829,GO:0005654,GO:0006355,GO:0003677,GO:0003700,GO:0005515,GO:0045893,GO:0000981,GO:0030182,GO:0000122,GO:0000790,GO:1902036,GO:0001228,GO:0044212,GO:2000810,GO:0030097,GO:0000978,GO:0000977,GO:0045766,GO:0045652,GO:0030111,GO:0033146,GO:0032743,GO:0045616,GO:0071425,GO:0045589,GO:0045637,GO:0001959,GO:0043371,GO:0050855,GO:0030854,GO:0002062,GO:…	positive regulation of transcription by RNA polymerase II|nucleus|intracellular membrane-bounded organelle|ATP binding|cytosol|nucleoplasm|regulation of transcription, DNA-templated|DNA binding|DNA-binding transcription factor activity|protein binding|positive regulation of transcription, DNA-templated|DNA-binding transcription factor activity, RNA polymerase II-specific|neuron differentiation|ne…	path:hsa04530,path:hsa04659,path:hsa05200,path:hsa05202,path:hsa05220,path:hsa05221	Tight junction|Th17 cell differentiation|Pathways in cancer|Transcriptional misregulation in cancer|Chronic myeloid leukemia|Acute myeloid leukemia
TUBB4B	0	0.821	0.507	0	-0.418283638	2.700430644	1.433189496	Up	ENSG00000188229	10383	protein_coding	tubulin beta 4B class IVb [Source:HGNC Symbol;Acc:HGNC:20771]		GO:0005634,GO:0005737,GO:0000166,GO:0003924,GO:0005525,GO:0005856,GO:0005515,GO:0005200,GO:0005874,GO:0005576,GO:0007017,GO:0000226,GO:0000278,GO:0005829,GO:0070062,GO:0000086,GO:0010389,GO:0097711,GO:0043312,GO:0035578,GO:1903561,GO:0051082,GO:0042288,GO:0003725,GO:0042267	nucleus|cytoplasm|nucleotide binding|GTPase activity|GTP binding|cytoskeleton|protein binding|structural constituent of cytoskeleton|microtubule|extracellular region|microtubule-based process|microtubule cytoskeleton organization|mitotic cell cycle|cytosol|extracellular exosome|G2/M transition of mitotic cell cycle|regulation of G2/M transition of mitotic cell cycle|ciliary basal body-plasma memb…	path:hsa04145,path:hsa04540,path:hsa05130	Phagosome|Gap junction|Pathogenic Escherichia coli infection
PTGS2	3.25E-242	0.641	0.326	1.19E-237	-0.614601264	2.695714597	1.430667762	Up	ENSG00000073756	5743	protein_coding	prostaglandin-endoperoxide synthase 2 [Source:HGNC Symbol;Acc:HGNC:9605]		GO:0090050,GO:0005737,GO:0016020,GO:0046872,GO:0016740,GO:0005783,GO:0016491,GO:0055114,GO:0005789,GO:0031090,GO:0043231,GO:0006629,GO:0006631,GO:0006633,GO:0006954,GO:0051213,GO:0020037,GO:0008217,GO:0098869,GO:0004601,GO:0006979,GO:0004666,GO:0001516,GO:0019371,GO:0019899,GO:0019221,GO:0005515,GO:0006693,GO:0071456,GO:0019372,GO:0045429,GO:0050727,GO:0010575,GO:0090336,GO:0031622,GO:0042759,GO:…	positive regulation of cell migration involved in sprouting angiogenesis|cytoplasm|membrane|metal ion binding|transferase activity|endoplasmic reticulum|oxidoreductase activity|oxidation-reduction process|endoplasmic reticulum membrane|organelle membrane|intracellular membrane-bounded organelle|lipid metabolic process|fatty acid metabolic process|fatty acid biosynthetic process|inflammatory respo…	path:hsa00590,path:hsa04064,path:hsa04370,path:hsa04625,path:hsa04657,path:hsa04668,path:hsa04723,path:hsa04726,path:hsa04913,path:hsa04921,path:hsa04923,path:hsa05140,path:hsa05163,path:hsa05165,path:hsa05167,path:hsa05200,path:hsa05204,path:hsa05206,path:hsa05222	Arachidonic acid metabolism|NF-kappa B signaling pathway|VEGF signaling pathway|C-type lectin receptor signaling pathway|IL-17 signaling pathway|TNF signaling pathway|Retrograde endocannabinoid signaling|Serotonergic synapse|Ovarian steroidogenesis|Oxytocin signaling pathway|Regulation of lipolysis in adipocytes|Leishmaniasis|Human cytomegalovirus infection|Human papillomavirus infection|Kaposi s…
ITGA5	0	0.718	0.228	0	-1.321290172	2.693778228	1.429631082	Up	ENSG00000161638	3678	protein_coding	integrin subunit alpha 5 [Source:HGNC Symbol;Acc:HGNC:6141]		GO:0030949,GO:1903672,GO:0016020,GO:0016021,GO:0046872,GO:0007155,GO:0005886,GO:0005515,GO:0030054,GO:0009986,GO:0007229,GO:0008305,GO:0046718,GO:0005925,GO:0050900,GO:0016032,GO:0050731,GO:0030198,GO:0035313,GO:0001726,GO:0001525,GO:0005911,GO:0001618,GO:0031589,GO:0043184,GO:0005161,GO:0032587,GO:0035987,GO:0071062,GO:0033627,GO:0034113,GO:2000811,GO:0005154,GO:0005178,GO:0050839,GO:0007044,GO:…	positive regulation of vascular endothelial growth factor receptor signaling pathway|positive regulation of sprouting angiogenesis|membrane|integral component of membrane|metal ion binding|cell adhesion|plasma membrane|protein binding|cell junction|cell surface|integrin-mediated signaling pathway|integrin complex|viral entry into host cell|focal adhesion|leukocyte migration|viral process|positive…	path:hsa04145,path:hsa04151,path:hsa04510,path:hsa04512,path:hsa04640,path:hsa04810,path:hsa05100,path:hsa05131,path:hsa05133,path:hsa05165,path:hsa05205,path:hsa05206,path:hsa05410,path:hsa05412,path:hsa05414	Phagosome|PI3K-Akt signaling pathway|Focal adhesion|ECM-receptor interaction|Hematopoietic cell lineage|Regulation of actin cytoskeleton|Bacterial invasion of epithelial cells|Shigellosis|Pertussis|Human papillomavirus infection|Proteoglycans in cancer|MicroRNAs in cancer|Hypertrophic cardiomyopathy (HCM)|Arrhythmogenic right ventricular cardiomyopathy (ARVC)|Dilated cardiomyopathy (DCM)
AHR	0	0.869	0.529	0	-0.209094579	2.681572804	1.423079423	Up	ENSG00000106546	196	protein_coding	aryl hydrocarbon receptor [Source:HGNC Symbol;Acc:HGNC:348]	bHLH	GO:0005634,GO:0046983,GO:0006355,GO:0003677,GO:0003700,GO:0006805,GO:0009410,GO:0034751,GO:0005515,GO:0005737,GO:0005829,GO:0042803,GO:0030522,GO:0007049,GO:0048511,GO:0006915,GO:0032922,GO:0045893,GO:0045944,GO:0000981,GO:0000790,GO:0005654,GO:0006366,GO:0045892,GO:0046982,GO:0032991,GO:0051879,GO:0070888,GO:0019933,GO:0071320,GO:1904613,GO:0004879,GO:0009636,GO:1904322,GO:0008134,GO:0017025,GO:…	nucleus|protein dimerization activity|regulation of transcription, DNA-templated|DNA binding|DNA-binding transcription factor activity|xenobiotic metabolic process|response to xenobiotic stimulus|aryl hydrocarbon receptor complex|protein binding|cytoplasm|cytosol|protein homodimerization activity|intracellular receptor signaling pathway|cell cycle|rhythmic process|apoptotic process|circadian regu…	path:hsa04659,path:hsa04934	Th17 cell differentiation|Cushing syndrome
ICAM1	0	0.774	0.337	0	-0.858554381	2.672959407	1.418437928	Up	ENSG00000090339	3383	protein_coding	intercellular adhesion molecule 1 [Source:HGNC Symbol;Acc:HGNC:5344]		GO:0005615,GO:2000352,GO:1904646,GO:0070374,GO:0016020,GO:0016021,GO:0007155,GO:0005515,GO:0098609,GO:0009986,GO:0046718,GO:0005925,GO:0050776,GO:0005886,GO:0005887,GO:0005178,GO:0044877,GO:0001541,GO:0001666,GO:0001975,GO:0002438,GO:0002457,GO:0007159,GO:0007569,GO:0007605,GO:0008360,GO:0010212,GO:0010477,GO:0014070,GO:0030838,GO:0031669,GO:0032496,GO:0032868,GO:0033627,GO:0034698,GO:0042493,GO:…	extracellular space|negative regulation of endothelial cell apoptotic process|cellular response to amyloid-beta|positive regulation of ERK1 and ERK2 cascade|membrane|integral component of membrane|cell adhesion|protein binding|cell-cell adhesion|cell surface|viral entry into host cell|focal adhesion|regulation of immune response|plasma membrane|integral component of plasma membrane|integrin bindi…	path:hsa04064,path:hsa04514,path:hsa04650,path:hsa04668,path:hsa04670,path:hsa04933,path:hsa05143,path:hsa05144,path:hsa05150,path:hsa05164,path:hsa05166,path:hsa05167,path:hsa05169,path:hsa05323,path:hsa05416,path:hsa05418	NF-kappa B signaling pathway|Cell adhesion molecules (CAMs)|Natural killer cell mediated cytotoxicity|TNF signaling pathway|Leukocyte transendothelial migration|AGE-RAGE signaling pathway in diabetic complications|African trypanosomiasis|Malaria|Staphylococcus aureus infection|Influenza A|Human T-cell leukemia virus 1 infection|Kaposi sarcoma-associated herpesvirus infection|Epstein-Barr virus in…
ABCA1	0	0.65	0.14	0	-1.688232099	2.665100343	1.414189853	Up	ENSG00000165029	19	protein_coding	ATP binding cassette subfamily A member 1 [Source:HGNC Symbol;Acc:HGNC:29]		GO:0042632,GO:0071404,GO:0048471,GO:0016020,GO:0016021,GO:0055085,GO:0000166,GO:0005524,GO:0006629,GO:0008202,GO:0005886,GO:0005515,GO:0016887,GO:0042626,GO:0008203,GO:0140326,GO:0005768,GO:0043231,GO:0005789,GO:0005319,GO:0031210,GO:0051117,GO:0005102,GO:0032489,GO:0034616,GO:0033344,GO:0019216,GO:0005887,GO:0045121,GO:0015485,GO:0006869,GO:0034380,GO:0043691,GO:0005548,GO:0008035,GO:0019905,GO:…	cholesterol homeostasis|cellular response to low-density lipoprotein particle stimulus|perinuclear region of cytoplasm|membrane|integral component of membrane|transmembrane transport|nucleotide binding|ATP binding|lipid metabolic process|steroid metabolic process|plasma membrane|protein binding|ATPase activity|ATPase-coupled transmembrane transporter activity|cholesterol metabolic process|ATPase-…	path:hsa02010,path:hsa04975,path:hsa04979	ABC transporters|Fat digestion and absorption|Cholesterol metabolism
PNRC1	0	0.986	0.953	0	0.991538171	2.663717179	1.413440912	Up	ENSG00000146278	10957	protein_coding	proline rich nuclear receptor coactivator 1 [Source:HGNC Symbol;Acc:HGNC:17278]		GO:0005634,GO:0005515	nucleus|protein binding
PNP	0	0.764	0.347	0	-0.88450885	2.64308641	1.402223591	Up	ENSG00000198805	4860	protein_coding	purine nucleoside phosphorylase [Source:HGNC Symbol;Acc:HGNC:7892]		GO:0009116,GO:0003824,GO:0006139,GO:0004731,GO:0005737,GO:0016740,GO:0005829,GO:0016757,GO:0005856,GO:0006955,GO:0005576,GO:0016763,GO:0009165,GO:0070062,GO:0043312,GO:0034774,GO:1904813,GO:0008144,GO:0042301,GO:0006195,GO:0001882,GO:0042493,GO:0002060,GO:0006148,GO:0006738,GO:0034418,GO:0042102,GO:0042278,GO:0043101,GO:0046638,GO:0070970,GO:0005634	nucleoside metabolic process|catalytic activity|nucleobase-containing compound metabolic process|purine-nucleoside phosphorylase activity|cytoplasm|transferase activity|cytosol|transferase activity, transferring glycosyl groups|cytoskeleton|immune response|extracellular region|transferase activity, transferring pentosyl groups|nucleotide biosynthetic process|extracellular exosome|neutrophil degra…	path:hsa00230,path:hsa00240,path:hsa00760	Purine metabolism|Pyrimidine metabolism|Nicotinate and nicotinamide metabolism
SGK1	0	0.886	0.559	0	0.052120903	2.601605985	1.379402481	Up	ENSG00000118515	6446	protein_coding	serum/glucocorticoid regulated kinase 1 [Source:HGNC Symbol;Acc:HGNC:10810]		GO:0005634,GO:0005737,GO:0016607,GO:0016020,GO:0000166,GO:0004672,GO:0004674,GO:0005524,GO:0016301,GO:0016740,GO:0006468,GO:0016310,GO:0005829,GO:0005783,GO:0005789,GO:0005739,GO:0005886,GO:0005515,GO:0006915,GO:0015459,GO:0035556,GO:0034220,GO:0018105,GO:0042127,GO:0048812,GO:0004712,GO:0005246,GO:0017080,GO:0017081,GO:0001558,GO:0006814,GO:0006974,GO:0007616,GO:0008217,GO:0030334,GO:0032411,GO:…	nucleus|cytoplasm|nuclear speck|membrane|nucleotide binding|protein kinase activity|protein serine/threonine kinase activity|ATP binding|kinase activity|transferase activity|protein phosphorylation|phosphorylation|cytosol|endoplasmic reticulum|endoplasmic reticulum membrane|mitochondrion|plasma membrane|protein binding|apoptotic process|potassium channel regulator activity|intracellular signal tr…	path:hsa04068,path:hsa04150,path:hsa04151,path:hsa04960	FoxO signaling pathway|mTOR signaling pathway|PI3K-Akt signaling pathway|Aldosterone-regulated sodium reabsorption
PIM3	0	0.824	0.505	0	-0.345402003	2.601432354	1.379306193	Up	ENSG00000198355	415116	protein_coding	Pim-3 proto-oncogene, serine/threonine kinase [Source:HGNC Symbol;Acc:HGNC:19310]		GO:0005737,GO:0000166,GO:0004672,GO:0004674,GO:0005524,GO:0016301,GO:0016740,GO:0006468,GO:0016310,GO:0043066,GO:0005829,GO:0007049,GO:0006915,GO:0005515,GO:0007346,GO:0046777,GO:0061179	cytoplasm|nucleotide binding|protein kinase activity|protein serine/threonine kinase activity|ATP binding|kinase activity|transferase activity|protein phosphorylation|phosphorylation|negative regulation of apoptotic process|cytosol|cell cycle|apoptotic process|protein binding|regulation of mitotic cell cycle|protein autophosphorylation|negative regulation of insulin secretion involved in cellular…
ID2	0	0.909	0.625	0	0.213513096	2.584929645	1.370125015	Up	ENSG00000115738	3398	protein_coding	inhibitor of DNA binding 2 [Source:HGNC Symbol;Acc:HGNC:5361]	bHLH	GO:0005737,GO:0005634,GO:0046983,GO:0019216,GO:0005515,GO:0045892,GO:0048511,GO:0007275,GO:0032922,GO:0045893,GO:0003700,GO:0030182,GO:0000981,GO:0008134,GO:0051726,GO:0010628,GO:0032991,GO:0007623,GO:0005829,GO:0044325,GO:0010629,GO:0045665,GO:0042752,GO:0048661,GO:0090398,GO:0043153,GO:0071158,GO:0048557,GO:0001085,GO:0045475,GO:0048663,GO:0033598,GO:2000045,GO:0043392,GO:0043433,GO:0045777,GO:…	cytoplasm|nucleus|protein dimerization activity|regulation of lipid metabolic process|protein binding|negative regulation of transcription, DNA-templated|rhythmic process|multicellular organism development|circadian regulation of gene expression|positive regulation of transcription, DNA-templated|DNA-binding transcription factor activity|neuron differentiation|DNA-binding transcription factor act…	path:hsa04350,path:hsa04390,path:hsa04550,path:hsa05202	TGF-beta signaling pathway|Hippo signaling pathway|Signaling pathways regulating pluripotency of stem cells|Transcriptional misregulation in cancer
ATP13A3	0	0.73	0.325	0	-0.920569708	2.570869506	1.362256383	Up	ENSG00000133657	79572	protein_coding	ATPase 13A3 [Source:HGNC Symbol;Acc:HGNC:24113]		GO:0005623,GO:0016020,GO:0016021,GO:0046872,GO:0000166,GO:0005524,GO:0016787,GO:0006812,GO:0016887,GO:0006874	cell|membrane|integral component of membrane|metal ion binding|nucleotide binding|ATP binding|hydrolase activity|cation transport|ATPase activity|cellular calcium ion homeostasis
PHLDA2	0	0.564	0.121	0	-1.900453118	2.512796214	1.329293674	Up	ENSG00000181649	7262	protein_coding	pleckstrin homology like domain family A member 2 [Source:HGNC Symbol;Acc:HGNC:12385]		GO:0005737,GO:0016020,GO:0006915,GO:0001890,GO:0009887,GO:0010468,GO:0030334,GO:0045995,GO:0060721,GO:0070873,GO:1903547	cytoplasm|membrane|apoptotic process|placenta development|animal organ morphogenesis|regulation of gene expression|regulation of cell migration|regulation of embryonic development|regulation of spongiotrophoblast cell proliferation|regulation of glycogen metabolic process|regulation of growth hormone activity
SERTAD1	0	0.704	0.329	0	-1.047643724	2.492888928	1.317818604	Up	ENSG00000197019	29950	protein_coding	SERTA domain containing 1 [Source:HGNC Symbol;Acc:HGNC:17932]		GO:0005515,GO:0005634,GO:0005737,GO:0030308,GO:0008284,GO:0000079,GO:0045893,GO:0045944	protein binding|nucleus|cytoplasm|negative regulation of cell growth|positive regulation of cell population proliferation|regulation of cyclin-dependent protein serine/threonine kinase activity|positive regulation of transcription, DNA-templated|positive regulation of transcription by RNA polymerase II
RPS10	0	0.98	0.982	0	1.489241592	2.489801191	1.316030548	Up	ENSG00000124614	6204	protein_coding	ribosomal protein S10 [Source:HGNC Symbol;Acc:HGNC:10383]		GO:0003723,GO:0005634,GO:0005737,GO:0016020,GO:0006412,GO:0005829,GO:0005840,GO:0022627,GO:0005730,GO:0005925,GO:0003735,GO:0000028,GO:0005515,GO:0005654,GO:0019083,GO:0006413,GO:0000184,GO:0006614	RNA binding|nucleus|cytoplasm|membrane|translation|cytosol|ribosome|cytosolic small ribosomal subunit|nucleolus|focal adhesion|structural constituent of ribosome|ribosomal small subunit assembly|protein binding|nucleoplasm|viral transcription|translational initiation|nuclear-transcribed mRNA catabolic process, nonsense-mediated decay|SRP-dependent cotranslational protein targeting to membrane	path:hsa03010	Ribosome
LGALS3	0	0.967	0.925	0	0.949826743	2.480842188	1.310829965	Up	ENSG00000131981	3958	protein_coding	galectin 3 [Source:HGNC Symbol;Acc:HGNC:6563]		GO:0005737,GO:0005634,GO:0003723,GO:0006397,GO:0008380,GO:0016020,GO:0030246,GO:0005743,GO:0005615,GO:0005515,GO:0005681,GO:0005576,GO:0030154,GO:0002376,GO:0045087,GO:0005886,GO:0002548,GO:0030593,GO:0048245,GO:0070062,GO:0062023,GO:0043312,GO:0009986,GO:0030667,GO:0030855,GO:0019903,GO:0050918,GO:0101003,GO:0001772,GO:0043236,GO:0042056,GO:0071677,GO:1903078,GO:0045637,GO:0050860,GO:2001237,GO:…	cytoplasm|nucleus|RNA binding|mRNA processing|RNA splicing|membrane|carbohydrate binding|mitochondrial inner membrane|extracellular space|protein binding|spliceosomal complex|extracellular region|cell differentiation|immune system process|innate immune response|plasma membrane|monocyte chemotaxis|neutrophil chemotaxis|eosinophil chemotaxis|extracellular exosome|collagen-containing extracellular m…
S100A12	0	0.942	0.773	0	1.072262807	2.471636034	1.305466312	Up	ENSG00000163221	6283	protein_coding	S100 calcium binding protein A12 [Source:HGNC Symbol;Acc:HGNC:10489]		GO:0005634,GO:0005737,GO:0016020,GO:0046872,GO:0005509,GO:0008270,GO:0005829,GO:0005886,GO:0005856,GO:0005576,GO:0006954,GO:0002376,GO:0045087,GO:0006805,GO:0042742,GO:0005515,GO:0030593,GO:0050729,GO:0061844,GO:0043312,GO:0043123,GO:0050663,GO:0051092,GO:0034774,GO:0005507,GO:0031640,GO:0043406,GO:0002548,GO:0050832,GO:0050786,GO:0045576	nucleus|cytoplasm|membrane|metal ion binding|calcium ion binding|zinc ion binding|cytosol|plasma membrane|cytoskeleton|extracellular region|inflammatory response|immune system process|innate immune response|xenobiotic metabolic process|defense response to bacterium|protein binding|neutrophil chemotaxis|positive regulation of inflammatory response|antimicrobial humoral immune response mediated by …
DNTTIP2	0	0.771	0.47	0	-0.606671733	2.457854377	1.297399442	Up	ENSG00000067334	30836	protein_coding	deoxynucleotidyltransferase terminal interacting protein 2 [Source:HGNC Symbol;Acc:HGNC:24013]		GO:0003723,GO:0005634,GO:0005730	RNA binding|nucleus|nucleolus
RNF19B	0	0.752	0.404	0	-0.762884809	2.388850869	1.256316792	Up	ENSG00000116514	127544	protein_coding	ring finger protein 19B [Source:HGNC Symbol;Acc:HGNC:26886]		GO:0016020,GO:0016021,GO:0046872,GO:0016740,GO:0005829,GO:0005783,GO:0005789,GO:0016567,GO:0004842,GO:0005515,GO:0051865,GO:0061630,GO:0002376,GO:0002250,GO:0005737,GO:0006511,GO:0000151,GO:0000209,GO:0043130,GO:0032436,GO:0031624,GO:0044194	membrane|integral component of membrane|metal ion binding|transferase activity|cytosol|endoplasmic reticulum|endoplasmic reticulum membrane|protein ubiquitination|ubiquitin-protein transferase activity|protein binding|protein autoubiquitination|ubiquitin protein ligase activity|immune system process|adaptive immune response|cytoplasm|ubiquitin-dependent protein catabolic process|ubiquitin ligase …
EAF1	0	0.737	0.337	0	-0.920830824	2.386543017	1.254922341	Up	ENSG00000144597	85403	protein_coding	ELL associated factor 1 [Source:HGNC Symbol;Acc:HGNC:20907]		GO:0005634,GO:0016607,GO:0043231,GO:0005654,GO:0006355,GO:0045171,GO:0005515,GO:0016604,GO:0032783,GO:0006366,GO:0006368,GO:0008023,GO:0015030	nucleus|nuclear speck|intracellular membrane-bounded organelle|nucleoplasm|regulation of transcription, DNA-templated|intercellular bridge|protein binding|nuclear body|ELL-EAF complex|transcription by RNA polymerase II|transcription elongation from RNA polymerase II promoter|transcription elongation factor complex|Cajal body
JMJD6	0	0.684	0.324	0	-1.108377143	2.375644069	1.2483187	Up	ENSG00000070495	23210	protein_coding	jumonji domain containing 6, arginine demethylase and lysine hydroxylase [Source:HGNC Symbol;Acc:HGNC:19355]		GO:0005634,GO:0003723,GO:0006397,GO:0008380,GO:0005737,GO:0046872,GO:0005654,GO:0016491,GO:0055114,GO:0006325,GO:0005515,GO:0007275,GO:0051213,GO:0030154,GO:0003713,GO:0045893,GO:0005730,GO:0005506,GO:0042802,GO:0002040,GO:0045944,GO:0051260,GO:0032452,GO:0106140,GO:0006482,GO:0048024,GO:0003727,GO:0032451,GO:0033746,GO:0033749,GO:0035515,GO:0038023,GO:0042803,GO:0070815,GO:0001568,GO:0001822,GO:…	nucleus|RNA binding|mRNA processing|RNA splicing|cytoplasm|metal ion binding|nucleoplasm|oxidoreductase activity|oxidation-reduction process|chromatin organization|protein binding|multicellular organism development|dioxygenase activity|cell differentiation|transcription coactivator activity|positive regulation of transcription, DNA-templated|nucleolus|iron ion binding|identical protein binding|sp…
RASGEF1B	0	0.699	0.314	0	-1.023073719	2.37139423	1.245735522	Up	ENSG00000138670	153020	protein_coding	RasGEF domain family member 1B [Source:HGNC Symbol;Acc:HGNC:24881]		GO:0007264,GO:0005085,GO:0030496,GO:0005768,GO:0005769,GO:0005770,GO:0005088,GO:0005622	small GTPase mediated signal transduction|guanyl-nucleotide exchange factor activity|midbody|endosome|early endosome|late endosome|Ras guanyl-nucleotide exchange factor activity|intracellular
DSE	0	0.714	0.363	0	-0.909484137	2.366857815	1.242973041	Up	ENSG00000111817	29940	protein_coding	dermatan sulfate epimerase [Source:HGNC Symbol;Acc:HGNC:21144]		GO:0016020,GO:0016021,GO:0016853,GO:0005829,GO:0005654,GO:0000139,GO:0030208,GO:0005783,GO:0005794,GO:0015012,GO:0030206,GO:0047757	membrane|integral component of membrane|isomerase activity|cytosol|nucleoplasm|Golgi membrane|dermatan sulfate biosynthetic process|endoplasmic reticulum|Golgi apparatus|heparan sulfate proteoglycan biosynthetic process|chondroitin sulfate biosynthetic process|chondroitin-glucuronate 5-epimerase activity	path:hsa00532	Glycosaminoglycan biosynthesis - chondroitin sulfate / dermatan sulfate
MAP1LC3B	0	0.896	0.75	0	0.148183677	2.360567408	1.239133681	Up	ENSG00000140941	81631	protein_coding	microtubule associated protein 1 light chain 3 beta [Source:HGNC Symbol;Acc:HGNC:13352]		GO:0005737,GO:0016020,GO:0031090,GO:0005856,GO:0005515,GO:0031410,GO:0005874,GO:0006914,GO:0005776,GO:0005829,GO:0031625,GO:0000421,GO:0005930,GO:0008017,GO:0000045,GO:0000422,GO:0006995,GO:0016236,GO:0097352,GO:0012505,GO:0009267,GO:0005739,GO:0005622	cytoplasm|membrane|organelle membrane|cytoskeleton|protein binding|cytoplasmic vesicle|microtubule|autophagy|autophagosome|cytosol|ubiquitin protein ligase binding|autophagosome membrane|axoneme|microtubule binding|autophagosome assembly|autophagy of mitochondrion|cellular response to nitrogen starvation|macroautophagy|autophagosome maturation|endomembrane system|cellular response to starvation|m…	path:hsa04216	Ferroptosis
NLRP3	0	0.749	0.535	0	-0.408595801	2.344255362	1.229129732	Up	ENSG00000162711	114548	protein_coding	NLR family pyrin domain containing 3 [Source:HGNC Symbol;Acc:HGNC:16400]		GO:0050728,GO:0005737,GO:0050713,GO:0071222,GO:0005634,GO:0016020,GO:0000166,GO:0005524,GO:0005783,GO:0005794,GO:0005829,GO:0005515,GO:0007165,GO:0005576,GO:0006915,GO:0000139,GO:0006954,GO:0002376,GO:0045087,GO:0043565,GO:0042802,GO:0045944,GO:0016579,GO:0050718,GO:0032753,GO:0051092,GO:0008134,GO:0002674,GO:0072559,GO:0045630,GO:0043280,GO:0061702,GO:2000553,GO:0032088,GO:0042834,GO:0002830,GO:…	negative regulation of inflammatory response|cytoplasm|negative regulation of interleukin-1 beta secretion|cellular response to lipopolysaccharide|nucleus|membrane|nucleotide binding|ATP binding|endoplasmic reticulum|Golgi apparatus|cytosol|protein binding|signal transduction|extracellular region|apoptotic process|Golgi membrane|inflammatory response|immune system process|innate immune response|s…	path:hsa04217,path:hsa04621,path:hsa04625,path:hsa05133,path:hsa05164	Necroptosis|NOD-like receptor signaling pathway|C-type lectin receptor signaling pathway|Pertussis|Influenza A
AC103591.3	1.23E-204	0.583	0.362	4.50E-200	-0.726812876	2.332274384	1.221737527	Up	ENSG00000273338	--	lncRNA	novel transcript, antisense to DNAJB4
GRASP	0	0.586	0.14	0	-1.774737535	2.317434516	1.212528573	Up	ENSG00000161835	160622	protein_coding	general receptor for phosphoinositides 1 associated scaffold protein [Source:HGNC Symbol;Acc:HGNC:18707]		GO:0005737,GO:0016020,GO:0005886,GO:0048471,GO:0030054,GO:0045202,GO:0045211,GO:0007165,GO:0030165,GO:0030306,GO:0042802,GO:0008104,GO:0099152,GO:0014069,GO:0098685,GO:0098978,GO:0005515	cytoplasm|membrane|plasma membrane|perinuclear region of cytoplasm|cell junction|synapse|postsynaptic membrane|signal transduction|PDZ domain binding|ADP-ribosylation factor binding|identical protein binding|protein localization|regulation of neurotransmitter receptor transport, endosome to postsynaptic membrane|postsynaptic density|Schaffer collateral - CA1 synapse|glutamatergic synapse|protein …
JARID2	0	0.833	0.56	0	-0.293906794	2.294283944	1.198043953	Up	ENSG00000008083	3720	protein_coding	jumonji and AT-rich interaction domain containing 2 [Source:HGNC Symbol;Acc:HGNC:6196]	ARID	GO:0005634,GO:0005739,GO:0003677,GO:0006325,GO:0007275,GO:0030154,GO:0006338,GO:0032452,GO:0016577,GO:0035097,GO:0005654,GO:0003682,GO:0035098,GO:0048863,GO:0007417,GO:0045892,GO:0045814,GO:0051574,GO:0034721,GO:0000977,GO:0001227,GO:0008134,GO:0000122,GO:0001889,GO:0008285,GO:0010614,GO:0031061,GO:0042127,GO:0048536,GO:0048538,GO:0060044,GO:1990830	nucleus|mitochondrion|DNA binding|chromatin organization|multicellular organism development|cell differentiation|chromatin remodeling|histone demethylase activity|histone demethylation|histone methyltransferase complex|nucleoplasm|chromatin binding|ESC/E(Z) complex|stem cell differentiation|central nervous system development|negative regulation of transcription, DNA-templated|negative regulation …	path:hsa04550	Signaling pathways regulating pluripotency of stem cells
DNAJB6	0	0.831	0.637	0	-0.20350371	2.291553157	1.196325752	Up	ENSG00000105993	10049	protein_coding	DnaJ heat shock protein family (Hsp40) member B6 [Source:HGNC Symbol;Acc:HGNC:14888]		GO:0005634,GO:0005737,GO:0016020,GO:0005654,GO:0005829,GO:0005515,GO:0048471,GO:0032781,GO:1900034,GO:0006457,GO:0030018,GO:0043154,GO:0051082,GO:0051087,GO:0001671,GO:0031072,GO:0032880,GO:0045109,GO:0090084,GO:0003677,GO:0030036,GO:0030198,GO:0034504,GO:0045892,GO:0060710,GO:0060715,GO:0060717	nucleus|cytoplasm|membrane|nucleoplasm|cytosol|protein binding|perinuclear region of cytoplasm|positive regulation of ATPase activity|regulation of cellular response to heat|protein folding|Z disc|negative regulation of cysteine-type endopeptidase activity involved in apoptotic process|unfolded protein binding|chaperone binding|ATPase activator activity|heat shock protein binding|regulation of pr…
RUNX3	0	0.664	0.353	0	-0.891483991	2.264500134	1.179192625	Up	ENSG00000020633	864	protein_coding	RUNX family transcription factor 3 [Source:HGNC Symbol;Acc:HGNC:10473]	Runt	GO:0005634,GO:0005737,GO:0043231,GO:0005524,GO:0005730,GO:0005829,GO:0006355,GO:0003677,GO:0003700,GO:0005515,GO:0045893,GO:0000981,GO:0030182,GO:0000790,GO:0005654,GO:0000977,GO:0000122,GO:0045786,GO:0006366,GO:0006468,GO:0050680,GO:0030097,GO:0043371,GO:0002062,GO:0048935,GO:0043378,GO:0016513,GO:0071559	nucleus|cytoplasm|intracellular membrane-bounded organelle|ATP binding|nucleolus|cytosol|regulation of transcription, DNA-templated|DNA binding|DNA-binding transcription factor activity|protein binding|positive regulation of transcription, DNA-templated|DNA-binding transcription factor activity, RNA polymerase II-specific|neuron differentiation|nuclear chromatin|nucleoplasm|RNA polymerase II regu…	path:hsa04658,path:hsa05169	Th1 and Th2 cell differentiation|Epstein-Barr virus infection
WDR74	0	0.662	0.428	0	-0.805965661	2.263419178	1.178503792	Up	ENSG00000133316	54663	protein_coding	WD repeat domain 74 [Source:HGNC Symbol;Acc:HGNC:25529]		GO:0005634,GO:0005730,GO:0005515,GO:0006364,GO:0030687,GO:0042273,GO:0000176,GO:0016070,GO:0001825	nucleus|nucleolus|protein binding|rRNA processing|preribosome, large subunit precursor|ribosomal large subunit biogenesis|nuclear exosome (RNase complex)|RNA metabolic process|blastocyst formation
VIM	0	0.997	0.995	0	1.829597978	2.239927242	1.163451871	Up	ENSG00000026025	7431	protein_coding	vimentin [Source:HGNC Symbol;Acc:HGNC:12692]		GO:0005737,GO:0005634,GO:0005829,GO:0005856,GO:0005515,GO:0005882,GO:0045727,GO:0005925,GO:0005777,GO:0042802,GO:0005200,GO:0070062,GO:0071222,GO:0016032,GO:1990904,GO:0019904,GO:0016363,GO:0019221,GO:0097110,GO:0030049,GO:0003725,GO:0071225,GO:0005844,GO:0005212,GO:1990254,GO:0010628,GO:0010977,GO:0014002,GO:0032967,GO:0043488,GO:0045103,GO:0045109,GO:0060020,GO:0060395,GO:0070307,GO:0071346,GO:…	cytoplasm|nucleus|cytosol|cytoskeleton|protein binding|intermediate filament|positive regulation of translation|focal adhesion|peroxisome|identical protein binding|structural constituent of cytoskeleton|extracellular exosome|cellular response to lipopolysaccharide|viral process|ribonucleoprotein complex|protein domain specific binding|nuclear matrix|cytokine-mediated signaling pathway|scaffold pr…	path:hsa05169,path:hsa05206	Epstein-Barr virus infection|MicroRNAs in cancer
CXXC5	0	0.625	0.233	0	-1.442279251	2.2196147	1.150309263	Up	ENSG00000171604	51523	protein_coding	CXXC finger protein 5 [Source:HGNC Symbol;Acc:HGNC:26943]		GO:0005634,GO:0005737,GO:0008270,GO:0046872,GO:0005829,GO:0005654,GO:0003677,GO:0043565,GO:0005515,GO:0000122,GO:0043123,GO:0008134	nucleus|cytoplasm|zinc ion binding|metal ion binding|cytosol|nucleoplasm|DNA binding|sequence-specific DNA binding|protein binding|negative regulation of transcription by RNA polymerase II|positive regulation of I-kappaB kinase/NF-kappaB signaling|transcription factor binding
KDM6B	0	0.823	0.587	0	-0.25094835	2.206464253	1.141736374	Up	ENSG00000132510	23135	protein_coding	lysine demethylase 6B [Source:HGNC Symbol;Acc:HGNC:29012]		GO:0045944,GO:0005634,GO:0048333,GO:0046872,GO:0016491,GO:0055114,GO:0006325,GO:0005515,GO:0006954,GO:0051213,GO:0043565,GO:0071558,GO:0071557,GO:0000790,GO:0000978,GO:0005654,GO:0031490,GO:0044666,GO:0003682,GO:0120162,GO:0008013,GO:0002437,GO:0006338,GO:0010468,GO:0014823,GO:0016577,GO:0021766,GO:0045165,GO:0045446,GO:0055007,GO:0060992,GO:0070301	positive regulation of transcription by RNA polymerase II|nucleus|mesodermal cell differentiation|metal ion binding|oxidoreductase activity|oxidation-reduction process|chromatin organization|protein binding|inflammatory response|dioxygenase activity|sequence-specific DNA binding|histone demethylase activity (H3-K27 specific)|histone H3-K27 demethylation|nuclear chromatin|RNA polymerase II proxima…
IL1RN	2.17E-266	0.523	0.309	7.95E-262	-1.215075727	2.200536329	1.137855189	Up	ENSG00000136689	3557	protein_coding	interleukin 1 receptor antagonist [Source:HGNC Symbol;Acc:HGNC:6000]		GO:0005615,GO:0034115,GO:0005737,GO:0007165,GO:0005515,GO:0005576,GO:0006955,GO:0006954,GO:0005125,GO:0005149,GO:0005152,GO:2000660,GO:0005886,GO:0071222,GO:0030593,GO:0070062,GO:0070498,GO:0019221,GO:0032755,GO:0043123,GO:0046330,GO:0051384,GO:0005150,GO:0005151,GO:0045352,GO:0045353,GO:0006629,GO:0030073,GO:0031982	extracellular space|negative regulation of heterotypic cell-cell adhesion|cytoplasm|signal transduction|protein binding|extracellular region|immune response|inflammatory response|cytokine activity|interleukin-1 receptor binding|interleukin-1 receptor antagonist activity|negative regulation of interleukin-1-mediated signaling pathway|plasma membrane|cellular response to lipopolysaccharide|neutroph…	path:hsa04060	Cytokine-cytokine receptor interaction
BZW1	0	0.869	0.722	0	0.015256946	2.196398618	1.135139909	Up	ENSG00000082153	9689	protein_coding	basic leucine zipper and W2 domains 1 [Source:HGNC Symbol;Acc:HGNC:18380]		GO:0005737,GO:0003723,GO:0016020,GO:0045296,GO:0005515	cytoplasm|RNA binding|membrane|cadherin binding|protein binding
C12orf57	5.24E-170	0.595	0.49	1.92E-165	-0.567973908	2.193512306	1.1332428	Up	ENSG00000111678	113246	protein_coding	chromosome 12 open reading frame 57 [Source:HGNC Symbol;Acc:HGNC:29521]		GO:0005737,GO:0016607,GO:0003674,GO:0050890,GO:0009791,GO:0014819,GO:0021540,GO:0021678,GO:0036343,GO:0048593	cytoplasm|nuclear speck|molecular_function|cognition|post-embryonic development|regulation of skeletal muscle contraction|corpus callosum morphogenesis|third ventricle development|psychomotor behavior|camera-type eye morphogenesis
ARL4A	0	0.714	0.451	0	-0.665313898	2.191339791	1.131813207	Up	ENSG00000122644	10124	protein_coding	ADP ribosylation factor like GTPase 4A [Source:HGNC Symbol;Acc:HGNC:695]		GO:0005634,GO:0005737,GO:0016020,GO:0000166,GO:0005829,GO:0005654,GO:0005525,GO:0005886,GO:0005515,GO:0005730,GO:0006886,GO:0016192,GO:0050873	nucleus|cytoplasm|membrane|nucleotide binding|cytosol|nucleoplasm|GTP binding|plasma membrane|protein binding|nucleolus|intracellular protein transport|vesicle-mediated transport|brown fat cell differentiation
RPS28	0	0.993	0.996	0	1.766956768	2.178149679	1.123103097	Up	ENSG00000233927	6234	protein_coding	ribosomal protein S28 [Source:HGNC Symbol;Acc:HGNC:10418]		GO:0003723,GO:0005737,GO:0006412,GO:0002181,GO:0005783,GO:0003735,GO:0005840,GO:0005829,GO:0005515,GO:0022627,GO:0042254,GO:0006364,GO:0042274,GO:0000028,GO:0005654,GO:0070062,GO:0019083,GO:0006413,GO:0030490,GO:0000184,GO:0005791,GO:0006614,GO:0098556,GO:0015935,GO:0042788,GO:0005622	RNA binding|cytoplasm|translation|cytoplasmic translation|endoplasmic reticulum|structural constituent of ribosome|ribosome|cytosol|protein binding|cytosolic small ribosomal subunit|ribosome biogenesis|rRNA processing|ribosomal small subunit biogenesis|ribosomal small subunit assembly|nucleoplasm|extracellular exosome|viral transcription|translational initiation|maturation of SSU-rRNA|nuclear-tra…	path:hsa03010	Ribosome
MAP2K3	0	0.833	0.639	0	-0.212829643	2.167030183	1.115719248	Up	ENSG00000034152	5606	protein_coding	mitogen-activated protein kinase kinase 3 [Source:HGNC Symbol;Acc:HGNC:6843]		GO:0043536,GO:0035924,GO:0016020,GO:0000166,GO:0004672,GO:0004674,GO:0005524,GO:0016301,GO:0016740,GO:0006468,GO:0016310,GO:0004713,GO:0018108,GO:0005515,GO:0045893,GO:0005737,GO:0005654,GO:0005829,GO:0019901,GO:0007165,GO:0023014,GO:0032147,GO:0004708,GO:0000187,GO:0045860,GO:0000165,GO:0006954,GO:0038066,GO:0042035,GO:0060048	positive regulation of blood vessel endothelial cell migration|cellular response to vascular endothelial growth factor stimulus|membrane|nucleotide binding|protein kinase activity|protein serine/threonine kinase activity|ATP binding|kinase activity|transferase activity|protein phosphorylation|phosphorylation|protein tyrosine kinase activity|peptidyl-tyrosine phosphorylation|protein binding|positi…	path:hsa04010,path:hsa04015,path:hsa04218,path:hsa04620,path:hsa04664,path:hsa04668,path:hsa04714,path:hsa04750,path:hsa04912,path:hsa05014,path:hsa05145,path:hsa05164,path:hsa05169,path:hsa05170	MAPK signaling pathway|Rap1 signaling pathway|Cellular senescence|Toll-like receptor signaling pathway|Fc epsilon RI signaling pathway|TNF signaling pathway|Thermogenesis|Inflammatory mediator regulation of TRP channels|GnRH signaling pathway|Amyotrophic lateral sclerosis (ALS)|Toxoplasmosis|Influenza A|Epstein-Barr virus infection|Human immunodeficiency virus 1 infection
KLF10	1.46886621803168e-311	0.716	0.45	5.38E-307	-0.620592032	2.15721972	1.109173127	Up	ENSG00000155090	7071	protein_coding	Kruppel like factor 10 [Source:HGNC Symbol;Acc:HGNC:11810]	zf-C2H2	GO:0003676,GO:0005634,GO:0046872,GO:0003677,GO:0005515,GO:0048511,GO:0000981,GO:0006357,GO:0000790,GO:0000978,GO:0009267,GO:0001228,GO:0045944,GO:0007267,GO:0045892,GO:0003700,GO:0042752,GO:0008285,GO:0000122,GO:0001046,GO:0006355,GO:0007623,GO:0030282,GO:0035019,GO:0045672,GO:1901653	nucleic acid binding|nucleus|metal ion binding|DNA binding|protein binding|rhythmic process|DNA-binding transcription factor activity, RNA polymerase II-specific|regulation of transcription by RNA polymerase II|nuclear chromatin|RNA polymerase II proximal promoter sequence-specific DNA binding|cellular response to starvation|DNA-binding transcription activator activity, RNA polymerase II-specific…
GADD45G	5.45407465560131e-317	0.372	0.04	1.99624586469664e-312	-3.153485774	2.15179588	1.10554123	Up	ENSG00000130222	10912	protein_coding	growth arrest and DNA damage inducible gamma [Source:HGNC Symbol;Acc:HGNC:4097]		GO:0005634,GO:0005737,GO:0005515,GO:0006915,GO:0007275,GO:0030154,GO:0051726,GO:0043065,GO:0120162,GO:0046330,GO:1900745,GO:0000185	nucleus|cytoplasm|protein binding|apoptotic process|multicellular organism development|cell differentiation|regulation of cell cycle|positive regulation of apoptotic process|positive regulation of cold-induced thermogenesis|positive regulation of JNK cascade|positive regulation of p38MAPK cascade|activation of MAPKKK activity	path:hsa04010,path:hsa04068,path:hsa04110,path:hsa04115,path:hsa04210,path:hsa04218,path:hsa05169,path:hsa05200,path:hsa05202,path:hsa05210,path:hsa05212,path:hsa05213,path:hsa05214,path:hsa05216,path:hsa05217,path:hsa05218,path:hsa05220,path:hsa05222,path:hsa05223,path:hsa05224,path:hsa05225,path:hsa05226	MAPK signaling pathway|FoxO signaling pathway|Cell cycle|p53 signaling pathway|Apoptosis|Cellular senescence|Epstein-Barr virus infection|Pathways in cancer|Transcriptional misregulation in cancer|Colorectal cancer|Pancreatic cancer|Endometrial cancer|Glioma|Thyroid cancer|Basal cell carcinoma|Melanoma|Chronic myeloid leukemia|Small cell lung cancer|Non-small cell lung cancer|Breast cancer|Hepato…
CD44	0	0.986	0.953	0	0.994058572	2.147984829	1.102983804	Up	ENSG00000026508	960	protein_coding	CD44 molecule (Indian blood group) [Source:HGNC Symbol;Acc:HGNC:1681]		GO:0070374,GO:0016020,GO:0016021,GO:0005794,GO:0043066,GO:0005829,GO:0007155,GO:0005886,GO:0042995,GO:0005515,GO:0005540,GO:0051216,GO:0009986,GO:0005925,GO:0050900,GO:0005887,GO:0006954,GO:0070062,GO:0016477,GO:0004888,GO:0005902,GO:0043312,GO:0016324,GO:0004896,GO:0033138,GO:0050731,GO:0030667,GO:0042110,GO:0030198,GO:0043154,GO:0060333,GO:0044319,GO:0022617,GO:0007160,GO:0044344,GO:0016323,GO:…	positive regulation of ERK1 and ERK2 cascade|membrane|integral component of membrane|Golgi apparatus|negative regulation of apoptotic process|cytosol|cell adhesion|plasma membrane|cell projection|protein binding|hyaluronic acid binding|cartilage development|cell surface|focal adhesion|leukocyte migration|integral component of plasma membrane|inflammatory response|extracellular exosome|cell migrat…	path:hsa04512,path:hsa04640,path:hsa05131,path:hsa05169,path:hsa05205,path:hsa05206	ECM-receptor interaction|Hematopoietic cell lineage|Shigellosis|Epstein-Barr virus infection|Proteoglycans in cancer|MicroRNAs in cancer
PRR7	0	0.494	0.084	0	-2.446075758	2.143875978	1.100221449	Up	ENSG00000131188	80758	protein_coding	proline rich 7, synaptic [Source:HGNC Symbol;Acc:HGNC:28130]		GO:0016020,GO:0016021,GO:0005634,GO:0005737,GO:0005886,GO:0042995,GO:0048471,GO:0030054,GO:0045202,GO:0045211,GO:0044877,GO:0030217,GO:0031397,GO:0099527,GO:0014069,GO:0043005,GO:0098978,GO:0099092,GO:0002376,GO:0030425,GO:0002250,GO:0005515,GO:0043065,GO:2001269,GO:0044389,GO:0010942,GO:1990782,GO:0036041	membrane|integral component of membrane|nucleus|cytoplasm|plasma membrane|cell projection|perinuclear region of cytoplasm|cell junction|synapse|postsynaptic membrane|protein-containing complex binding|T cell differentiation|negative regulation of protein ubiquitination|postsynapse to nucleus signaling pathway|postsynaptic density|neuron projection|glutamatergic synapse|postsynaptic density, intra…
ANPEP	0	0.729	0.417	0	-0.687598068	2.138837216	1.096826685	Up	ENSG00000166825	290	protein_coding	alanyl aminopeptidase, membrane [Source:HGNC Symbol;Acc:HGNC:500]		GO:0016020,GO:0016021,GO:0008270,GO:0046872,GO:0016787,GO:0005765,GO:0005886,GO:0005615,GO:0008233,GO:0006508,GO:0007275,GO:0008237,GO:0004177,GO:0030154,GO:0046718,GO:0009897,GO:0005737,GO:0070062,GO:0016032,GO:0001525,GO:0043312,GO:0038023,GO:0030667,GO:0001618,GO:0005793,GO:0042277,GO:0070006,GO:0043171	membrane|integral component of membrane|zinc ion binding|metal ion binding|hydrolase activity|lysosomal membrane|plasma membrane|extracellular space|peptidase activity|proteolysis|multicellular organism development|metallopeptidase activity|aminopeptidase activity|cell differentiation|viral entry into host cell|external side of plasma membrane|cytoplasm|extracellular exosome|viral process|angioge…	path:hsa00480,path:hsa04614,path:hsa04640	Glutathione metabolism|Renin-angiotensin system|Hematopoietic cell lineage
RALGDS	0	0.577	0.156	0	-1.835556833	2.13701687	1.095598297	Up	ENSG00000160271	5900	protein_coding	ral guanine nucleotide dissociation stimulator [Source:HGNC Symbol;Acc:HGNC:9842]		GO:0005634,GO:0005737,GO:0007165,GO:0007264,GO:0005829,GO:0050790,GO:0005085,GO:0005515,GO:0005903,GO:0030695,GO:0007265,GO:0005622	nucleus|cytoplasm|signal transduction|small GTPase mediated signal transduction|cytosol|regulation of catalytic activity|guanyl-nucleotide exchange factor activity|protein binding|brush border|GTPase regulator activity|Ras protein signal transduction|intracellular	path:hsa04014,path:hsa04015,path:hsa04072,path:hsa05200,path:hsa05210,path:hsa05212,path:hsa05231	Ras signaling pathway|Rap1 signaling pathway|Phospholipase D signaling pathway|Pathways in cancer|Colorectal cancer|Pancreatic cancer|Choline metabolism in cancer
PLEC	0	0.791	0.577	0	-0.380697364	2.128189743	1.089626783	Up	ENSG00000178209	5339	protein_coding	plectin [Source:HGNC Symbol;Acc:HGNC:9069]		GO:0003723,GO:0005737,GO:0005829,GO:0003779,GO:0005925,GO:0045111,GO:0005856,GO:0005515,GO:0008092,GO:0030054,GO:0005200,GO:0016020,GO:0045296,GO:0070062,GO:0042383,GO:0005882,GO:0042060,GO:0045104,GO:0005886,GO:0048471,GO:0008307,GO:0030506,GO:0031581,GO:0030056,GO:0043034,GO:0016528,GO:0005903,GO:0043292	RNA binding|cytoplasm|cytosol|actin binding|focal adhesion|intermediate filament cytoskeleton|cytoskeleton|protein binding|cytoskeletal protein binding|cell junction|structural constituent of cytoskeleton|membrane|cadherin binding|extracellular exosome|sarcolemma|intermediate filament|wound healing|intermediate filament cytoskeleton organization|plasma membrane|perinuclear region of cytoplasm|str…
ADM	0	0.529	0.122	0	-1.94170096	2.124550068	1.087157343	Up	ENSG00000148926	133	protein_coding	adrenomedullin [Source:HGNC Symbol;Acc:HGNC:259]		GO:0005615,GO:0005737,GO:0005576,GO:0005179,GO:0006954,GO:0007186,GO:0007165,GO:0005102,GO:0007189,GO:0031623,GO:0097647,GO:0001570,GO:1990410,GO:0002031,GO:0031700,GO:0003073,GO:0010460,GO:0035809,GO:0045906,GO:2000184,GO:0001666,GO:0001843,GO:0002026,GO:0007204,GO:0007507,GO:0007565,GO:0007568,GO:0008209,GO:0008284,GO:0008285,GO:0009409,GO:0009611,GO:0010033,GO:0019933,GO:0031100,GO:0031102,GO:…	extracellular space|cytoplasm|extracellular region|hormone activity|inflammatory response|G protein-coupled receptor signaling pathway|signal transduction|signaling receptor binding|adenylate cyclase-activating G protein-coupled receptor signaling pathway|receptor internalization|amylin receptor signaling pathway|vasculogenesis|adrenomedullin receptor signaling pathway|G protein-coupled receptor …	path:hsa04270	Vascular smooth muscle contraction
AL109615.2	0	0.411	0.024	0	-3.490843516	2.123374607	1.086358915	Up	ENSG00000231881	--	lncRNA	novel transcript
SPHK1	0	0.498	0.082	0	-2.507940156	2.111966796	1.078587153	Up	ENSG00000176170	8877	protein_coding	sphingosine kinase 1 [Source:HGNC Symbol;Acc:HGNC:11240]		GO:0005737,GO:0005634,GO:0016020,GO:0000166,GO:0005524,GO:0016301,GO:0016740,GO:0016310,GO:0043066,GO:0005829,GO:0005886,GO:0003951,GO:0005515,GO:0000287,GO:0030054,GO:0045202,GO:0046834,GO:0005905,GO:0008289,GO:0005768,GO:0003376,GO:0005516,GO:0010800,GO:0031901,GO:0010008,GO:0030335,GO:0031398,GO:0006457,GO:0007165,GO:0051092,GO:1901224,GO:0003677,GO:0030307,GO:0035556,GO:0030148,GO:0045766,GO:…	cytoplasm|nucleus|membrane|nucleotide binding|ATP binding|kinase activity|transferase activity|phosphorylation|negative regulation of apoptotic process|cytosol|plasma membrane|NAD+ kinase activity|protein binding|magnesium ion binding|cell junction|synapse|lipid phosphorylation|clathrin-coated pit|lipid binding|endosome|sphingosine-1-phosphate receptor signaling pathway|calmodulin binding|positiv…	path:hsa00600,path:hsa04020,path:hsa04071,path:hsa04072,path:hsa04370,path:hsa04371,path:hsa04666,path:hsa05152	Sphingolipid metabolism|Calcium signaling pathway|Sphingolipid signaling pathway|Phospholipase D signaling pathway|VEGF signaling pathway|Apelin signaling pathway|Fc gamma R-mediated phagocytosis|Tuberculosis
MAP3K2	0	0.838	0.656	0	-0.099985379	2.111425809	1.078217555	Up	ENSG00000169967	10746	protein_coding	mitogen-activated protein kinase kinase kinase 2 [Source:HGNC Symbol;Acc:HGNC:6854]		GO:0005634,GO:0005737,GO:0046872,GO:0000166,GO:0004672,GO:0004674,GO:0005524,GO:0016301,GO:0016740,GO:0006468,GO:0016310,GO:0005829,GO:0005654,GO:0000165,GO:0005515,GO:0004709,GO:0045893,GO:0000186,GO:0019901,GO:0071260,GO:0023014,GO:0032147,GO:0000187,GO:0007257	nucleus|cytoplasm|metal ion binding|nucleotide binding|protein kinase activity|protein serine/threonine kinase activity|ATP binding|kinase activity|transferase activity|protein phosphorylation|phosphorylation|cytosol|nucleoplasm|MAPK cascade|protein binding|MAP kinase kinase kinase activity|positive regulation of transcription, DNA-templated|activation of MAPKK activity|protein kinase binding|cel…	path:hsa04010,path:hsa04540,path:hsa04912	MAPK signaling pathway|Gap junction|GnRH signaling pathway
ARL4C	3.33E-159	0.546	0.259	1.22E-154	-0.805761423	2.094293878	1.0664639	Up	ENSG00000188042	10123	protein_coding	ADP ribosylation factor like GTPase 4C [Source:HGNC Symbol;Acc:HGNC:698]		GO:0005737,GO:0016020,GO:0000166,GO:0005829,GO:0005525,GO:0005886,GO:0042995,GO:0006886,GO:0016192,GO:0005515,GO:0030175,GO:0043014,GO:0005634,GO:0003924,GO:0032456	cytoplasm|membrane|nucleotide binding|cytosol|GTP binding|plasma membrane|cell projection|intracellular protein transport|vesicle-mediated transport|protein binding|filopodium|alpha-tubulin binding|nucleus|GTPase activity|endocytic recycling
RPS27	0	0.999	0.996	0	1.822059007	2.089847955	1.063397984	Up	ENSG00000177954	6232	protein_coding	ribosomal protein S27 [Source:HGNC Symbol;Acc:HGNC:10416]		GO:0003723,GO:0005634,GO:0006412,GO:0046872,GO:0008270,GO:0003677,GO:0003735,GO:0005840,GO:0005515,GO:0022627,GO:0006364,GO:0000028,GO:0005654,GO:0005829,GO:0008283,GO:0019083,GO:0006413,GO:0000184,GO:0006614,GO:0014069,GO:0005622	RNA binding|nucleus|translation|metal ion binding|zinc ion binding|DNA binding|structural constituent of ribosome|ribosome|protein binding|cytosolic small ribosomal subunit|rRNA processing|ribosomal small subunit assembly|nucleoplasm|cytosol|cell population proliferation|viral transcription|translational initiation|nuclear-transcribed mRNA catabolic process, nonsense-mediated decay|SRP-dependent …	path:hsa03010	Ribosome
RFX2	0	0.503	0.06	0	-2.683504912	2.085420946	1.060338624	Up	ENSG00000087903	5990	protein_coding	regulatory factor X2 [Source:HGNC Symbol;Acc:HGNC:9983]	RFX	GO:0005634,GO:0005737,GO:0006355,GO:0003677,GO:0003700,GO:0005515,GO:0030154,GO:0007283,GO:0006357,GO:0000978,GO:0000981,GO:0000790,GO:0060271,GO:0030030,GO:0007286,GO:0001675,GO:0000977,GO:0045944,GO:1990830	nucleus|cytoplasm|regulation of transcription, DNA-templated|DNA binding|DNA-binding transcription factor activity|protein binding|cell differentiation|spermatogenesis|regulation of transcription by RNA polymerase II|RNA polymerase II proximal promoter sequence-specific DNA binding|DNA-binding transcription factor activity, RNA polymerase II-specific|nuclear chromatin|cilium assembly|cell project…
HIF1A	0	0.886	0.683	0	0.11544361	2.071890248	1.050947583	Up	ENSG00000100644	3091	protein_coding	hypoxia inducible factor 1 subunit alpha [Source:HGNC Symbol;Acc:HGNC:4910]	Others	GO:0043536,GO:0010628,GO:0010629,GO:0045766,GO:0030949,GO:0010634,GO:0045648,GO:0005737,GO:0005634,GO:0071456,GO:0032963,GO:0045893,GO:0016607,GO:0005654,GO:0046983,GO:0006355,GO:0003677,GO:0003700,GO:1904115,GO:0005829,GO:0005515,GO:0016604,GO:0000981,GO:0006357,GO:0045944,GO:0000790,GO:0016567,GO:0019901,GO:0006366,GO:0016579,GO:0043687,GO:0061418,GO:0001228,GO:0001666,GO:0031625,GO:0046982,GO:…	positive regulation of blood vessel endothelial cell migration|positive regulation of gene expression|negative regulation of gene expression|positive regulation of angiogenesis|positive regulation of vascular endothelial growth factor receptor signaling pathway|positive regulation of epithelial cell migration|positive regulation of erythrocyte differentiation|cytoplasm|nucleus|cellular response t…	path:hsa04066,path:hsa04137,path:hsa04140,path:hsa04659,path:hsa04919,path:hsa05167,path:hsa05200,path:hsa05205,path:hsa05211,path:hsa05230,path:hsa05231	HIF-1 signaling pathway|Mitophagy - animal|Autophagy - animal|Th17 cell differentiation|Thyroid hormone signaling pathway|Kaposi sarcoma-associated herpesvirus infection|Pathways in cancer|Proteoglycans in cancer|Renal cell carcinoma|Central carbon metabolism in cancer|Choline metabolism in cancer
DUSP2	2.37E-193	0.563	0.276	8.66E-189	-1.11108822	2.07090271	1.050259778	Up	ENSG00000158050	1844	protein_coding	dual specificity phosphatase 2 [Source:HGNC Symbol;Acc:HGNC:3068]		GO:0005634,GO:0016787,GO:0031965,GO:0004721,GO:0006470,GO:0004725,GO:0016311,GO:0035335,GO:0016791,GO:0008138,GO:0017017,GO:0005737,GO:0005515,GO:0000188,GO:0008330,GO:0051019	nucleus|hydrolase activity|nuclear membrane|phosphoprotein phosphatase activity|protein dephosphorylation|protein tyrosine phosphatase activity|dephosphorylation|peptidyl-tyrosine dephosphorylation|phosphatase activity|protein tyrosine/serine/threonine phosphatase activity|MAP kinase tyrosine/serine/threonine phosphatase activity|cytoplasm|protein binding|inactivation of MAPK activity|protein tyr…	path:hsa04010	MAPK signaling pathway
RIN3	0	0.782	0.586	0	-0.390145109	2.052043596	1.037061381	Up	ENSG00000100599	79890	protein_coding	Ras and Rab interactor 3 [Source:HGNC Symbol;Acc:HGNC:18751]		GO:0005737,GO:0007165,GO:0043547,GO:0005515,GO:0031410,GO:0005096,GO:0005768,GO:0005769,GO:0005829,GO:0006897,GO:0017112,GO:0017137	cytoplasm|signal transduction|positive regulation of GTPase activity|protein binding|cytoplasmic vesicle|GTPase activator activity|endosome|early endosome|cytosol|endocytosis|Rab guanyl-nucleotide exchange factor activity|Rab GTPase binding
S100A10	0	0.981	0.968	0	1.397090558	2.051976176	1.037013981	Up	ENSG00000197747	6281	protein_coding	S100 calcium binding protein A10 [Source:HGNC Symbol;Acc:HGNC:10487]		GO:0005509,GO:0042803,GO:0005515,GO:0045121,GO:0043547,GO:0070062,GO:0044325,GO:0062023,GO:0051496,GO:0072659,GO:0051290,GO:0005576,GO:0001765,GO:0051894,GO:0006900,GO:0042493,GO:0051099,GO:0005783,GO:0019897	calcium ion binding|protein homodimerization activity|protein binding|membrane raft|positive regulation of GTPase activity|extracellular exosome|ion channel binding|collagen-containing extracellular matrix|positive regulation of stress fiber assembly|protein localization to plasma membrane|protein heterotetramerization|extracellular region|membrane raft assembly|positive regulation of focal adhes…
SNHG15	0	0.65	0.405	0	-0.918863008	2.038531938	1.02753056	Up	ENSG00000232956	--	lncRNA	small nucleolar RNA host gene 15 [Source:HGNC Symbol;Acc:HGNC:27797]
JMJD1C	0	0.867	0.753	0	0.12771515	2.038232255	1.027318455	Up	ENSG00000171988	221037	protein_coding	jumonji domain containing 1C [Source:HGNC Symbol;Acc:HGNC:12313]		GO:0005634,GO:0046872,GO:0016491,GO:0055114,GO:0006325,GO:0005515,GO:0051213,GO:0032454,GO:0005654,GO:0031490,GO:0000976,GO:0006355,GO:0000785,GO:0007596,GO:0033169,GO:0046966	nucleus|metal ion binding|oxidoreductase activity|oxidation-reduction process|chromatin organization|protein binding|dioxygenase activity|histone demethylase activity (H3-K9 specific)|nucleoplasm|chromatin DNA binding|transcription regulatory region sequence-specific DNA binding|regulation of transcription, DNA-templated|chromatin|blood coagulation|histone H3-K9 demethylation|thyroid hormone rece…	path:hsa05202	Transcriptional misregulation in cancer
BIRC2	0	0.691	0.41	0	-0.898687719	2.019032795	1.013664345	Up	ENSG00000110330	329	protein_coding	baculoviral IAP repeat containing 2 [Source:HGNC Symbol;Acc:HGNC:590]		GO:0005634,GO:0005737,GO:0046872,GO:0016740,GO:0043066,GO:0008270,GO:0042981,GO:1903508,GO:0005515,GO:0004842,GO:0006915,GO:0003713,GO:0042802,GO:0061630,GO:0005829,GO:0016579,GO:0033209,GO:0043123,GO:0042127,GO:0051726,GO:0047485,GO:0002756,GO:0007249,GO:0035666,GO:0007166,GO:0043161,GO:0009898,GO:0035631,GO:0051087,GO:0010803,GO:0043027,GO:0043154,GO:0060544,GO:0045595,GO:0000209,GO:0050727,GO:…	nucleus|cytoplasm|metal ion binding|transferase activity|negative regulation of apoptotic process|zinc ion binding|regulation of apoptotic process|positive regulation of nucleic acid-templated transcription|protein binding|ubiquitin-protein transferase activity|apoptotic process|transcription coactivator activity|identical protein binding|ubiquitin protein ligase activity|cytosol|protein deubiqui…	path:hsa01524,path:hsa04064,path:hsa04120,path:hsa04210,path:hsa04215,path:hsa04217,path:hsa04390,path:hsa04510,path:hsa04621,path:hsa04668,path:hsa05145,path:hsa05200,path:hsa05222	Platinum drug resistance|NF-kappa B signaling pathway|Ubiquitin mediated proteolysis|Apoptosis|Apoptosis - multiple species|Necroptosis|Hippo signaling pathway|Focal adhesion|NOD-like receptor signaling pathway|TNF signaling pathway|Toxoplasmosis|Pathways in cancer|Small cell lung cancer
DDIT4	1.04E-240	0.545	0.207	3.82E-236	-1.472350879	2.005467247	1.003938404	Up	ENSG00000168209	54541	protein_coding	DNA damage inducible transcript 4 [Source:HGNC Symbol;Acc:HGNC:24944]		GO:0005737,GO:0005829,GO:0005739,GO:0071889,GO:0001666,GO:0009968,GO:0032007,GO:0032984,GO:0042771,GO:0045820,GO:0071549,GO:0072593,GO:0006915,GO:0051607,GO:0008283,GO:0007420,GO:0030182,GO:0005622,GO:0032006,GO:0001764,GO:0048011,GO:1902532,GO:0033137,GO:0010801,GO:1901216	cytoplasm|cytosol|mitochondrion|14-3-3 protein binding|response to hypoxia|negative regulation of signal transduction|negative regulation of TOR signaling|protein-containing complex disassembly|intrinsic apoptotic signaling pathway in response to DNA damage by p53 class mediator|negative regulation of glycolytic process|cellular response to dexamethasone stimulus|reactive oxygen species metabolic…	path:hsa04140,path:hsa04150,path:hsa04151,path:hsa05206	Autophagy - animal|mTOR signaling pathway|PI3K-Akt signaling pathway|MicroRNAs in cancer
SNAI1	0	0.419	0.042	0	-3.037678365	1.997391399	0.998117064	Up	ENSG00000124216	6615	protein_coding	snail family transcriptional repressor 1 [Source:HGNC Symbol;Acc:HGNC:11128]	zf-C2H2	GO:0010718,GO:0030335,GO:0003676,GO:0005634,GO:0005737,GO:0046872,GO:0005829,GO:0003677,GO:0005515,GO:0007275,GO:0045893,GO:0000122,GO:0000981,GO:0005654,GO:0000977,GO:0001227,GO:0070888,GO:0019900,GO:0003180,GO:0001649,GO:0003198,GO:0010957,GO:0043518,GO:0061314,GO:1902230,GO:2000810,GO:0043565,GO:0001707,GO:0001837,GO:0006357,GO:0007498,GO:0016477,GO:0031069,GO:0045892,GO:0060021,GO:0060536,GO:…	positive regulation of epithelial to mesenchymal transition|positive regulation of cell migration|nucleic acid binding|nucleus|cytoplasm|metal ion binding|cytosol|DNA binding|protein binding|multicellular organism development|positive regulation of transcription, DNA-templated|negative regulation of transcription by RNA polymerase II|DNA-binding transcription factor activity, RNA polymerase II-sp…	path:hsa04520	Adherens junction
SRA1	0	0.71	0.472	0	-0.748368242	1.996121495	0.997199534	Up	ENSG00000213523	10011	protein_coding	steroid receptor RNA activator 1 [Source:HGNC Symbol;Acc:HGNC:11281]		GO:0006357,GO:1903508,GO:0030374,GO:0005634,GO:0005737,GO:0005829,GO:0005654,GO:0005886,GO:0045171,GO:0015630,GO:0005515,GO:0006915,GO:0030154,GO:0003713,GO:0008283,GO:1990904,GO:0042981,GO:0045662,GO:0071391,GO:0002153,GO:0003677,GO:0005667,GO:0031252	regulation of transcription by RNA polymerase II|positive regulation of nucleic acid-templated transcription|nuclear receptor transcription coactivator activity|nucleus|cytoplasm|cytosol|nucleoplasm|plasma membrane|intercellular bridge|microtubule cytoskeleton|protein binding|apoptotic process|cell differentiation|transcription coactivator activity|cell population proliferation|ribonucleoprotein …
TMEM107	4.26E-145	0.579	0.5	1.56E-140	-0.492789439	1.992791629	0.994790866	Up	ENSG00000179029	84314	protein_coding	transmembrane protein 107 [Source:HGNC Symbol;Acc:HGNC:28128]		GO:0016020,GO:0016021,GO:0042995,GO:0005515,GO:0007275,GO:0005929,GO:0060271,GO:0003674,GO:0030030,GO:0035869,GO:0036038,GO:1904491,GO:1905515,GO:0021532,GO:0042733	membrane|integral component of membrane|cell projection|protein binding|multicellular organism development|cilium|cilium assembly|molecular_function|cell projection organization|ciliary transition zone|MKS complex|protein localization to ciliary transition zone|non-motile cilium assembly|neural tube patterning|embryonic digit morphogenesis
ATP6V1F	0	0.914	0.845	0	0.405132711	1.95929217	0.970332548	Up	ENSG00000128524	9296	protein_coding	ATPase H+ transporting V1 subunit F [Source:HGNC Symbol;Acc:HGNC:16832]		GO:0016020,GO:1902600,GO:0006811,GO:0046961,GO:0033180,GO:0034220,GO:0005515,GO:0005829,GO:0070062,GO:0016887,GO:0008286,GO:0033572,GO:0090383,GO:0016471,GO:0015078,GO:0042625,GO:0016469	membrane|proton transmembrane transport|ion transport|proton-transporting ATPase activity, rotational mechanism|proton-transporting V-type ATPase, V1 domain|ion transmembrane transport|protein binding|cytosol|extracellular exosome|ATPase activity|insulin receptor signaling pathway|transferrin transport|phagosome acidification|vacuolar proton-transporting V-type ATPase complex|proton transmembrane…	path:hsa00190,path:hsa04145,path:hsa04150,path:hsa04721,path:hsa04966,path:hsa05110,path:hsa05120,path:hsa05165,path:hsa05323	Oxidative phosphorylation|Phagosome|mTOR signaling pathway|Synaptic vesicle cycle|Collecting duct acid secretion|Vibrio cholerae infection|Epithelial cell signaling in Helicobacter pylori infection|Human papillomavirus infection|Rheumatoid arthritis
EIF1	0	0.996	0.999	0	1.83385212	1.958729319	0.969918042	Up	ENSG00000173812	10209	protein_coding	eukaryotic translation initiation factor 1 [Source:HGNC Symbol;Acc:HGNC:3249]		GO:0003743,GO:0006413,GO:0003723,GO:0005634,GO:0005737,GO:0006412,GO:0005515,GO:0008135,GO:0016282,GO:0006446,GO:0043024	translation initiation factor activity|translational initiation|RNA binding|nucleus|cytoplasm|translation|protein binding|translation factor activity, RNA binding|eukaryotic 43S preinitiation complex|regulation of translational initiation|ribosomal small subunit binding	path:hsa03013	RNA transport
GNA15	0	0.578	0.266	0	-1.496048942	1.956742446	0.968453876	Up	ENSG00000060558	2769	protein_coding	G protein subunit alpha 15 [Source:HGNC Symbol;Acc:HGNC:4383]		GO:0046872,GO:0000166,GO:0007186,GO:0007165,GO:0003924,GO:0005525,GO:0001664,GO:0005834,GO:0019001,GO:0031683,GO:0005886,GO:0007188,GO:0030168,GO:0060158,GO:0007202,GO:0051482,GO:0007207,GO:0007200	metal ion binding|nucleotide binding|G protein-coupled receptor signaling pathway|signal transduction|GTPase activity|GTP binding|G protein-coupled receptor binding|heterotrimeric G-protein complex|guanyl nucleotide binding|G-protein beta/gamma-subunit complex binding|plasma membrane|adenylate cyclase-modulating G protein-coupled receptor signaling pathway|platelet activation|phospholipase C-acti…	path:hsa04020,path:hsa04926,path:hsa05142,path:hsa05146	Calcium signaling pathway|Relaxin signaling pathway|Chagas disease (American trypanosomiasis)|Amoebiasis
SKIL	0	0.682	0.412	0	-0.843758512	1.956089352	0.967972272	Up	ENSG00000136603	6498	protein_coding	SKI like proto-oncogene [Source:HGNC Symbol;Acc:HGNC:10897]		GO:0000122,GO:0046332,GO:0030512,GO:0005515,GO:0005634,GO:0000981,GO:0003714,GO:0005667,GO:0000978,GO:0001227,GO:0005654,GO:0032991,GO:0030514,GO:0003682,GO:0001825,GO:0002260,GO:0007050,GO:0007179,GO:0007283,GO:0034097,GO:0045596,GO:0050772,GO:0070306,GO:1902043,GO:1902231,GO:0001669	negative regulation of transcription by RNA polymerase II|SMAD binding|negative regulation of transforming growth factor beta receptor signaling pathway|protein binding|nucleus|DNA-binding transcription factor activity, RNA polymerase II-specific|transcription corepressor activity|transcription factor complex|RNA polymerase II proximal promoter sequence-specific DNA binding|DNA-binding transcript…	path:hsa04550	Signaling pathways regulating pluripotency of stem cells
RPS21	0	0.987	0.987	0	1.412454873	1.950457757	0.963812753	Up	ENSG00000171858	6227	protein_coding	ribosomal protein S21 [Source:HGNC Symbol;Acc:HGNC:10409]		GO:0003723,GO:0005737,GO:0006412,GO:0002181,GO:0005783,GO:0003735,GO:0005840,GO:0005829,GO:0022627,GO:0005654,GO:0019083,GO:0047485,GO:0006413,GO:0000184,GO:0005791,GO:0006614,GO:0015935,GO:0042788,GO:0000447,GO:0000461,GO:0045202,GO:0005622,GO:0005515	RNA binding|cytoplasm|translation|cytoplasmic translation|endoplasmic reticulum|structural constituent of ribosome|ribosome|cytosol|cytosolic small ribosomal subunit|nucleoplasm|viral transcription|protein N-terminus binding|translational initiation|nuclear-transcribed mRNA catabolic process, nonsense-mediated decay|rough endoplasmic reticulum|SRP-dependent cotranslational protein targeting to me…	path:hsa03010	Ribosome
PRDM1	2.60E-251	0.485	0.146	9.53E-247	-1.852186803	1.950004485	0.963477442	Up	ENSG00000057657	639	protein_coding	PR/SET domain 1 [Source:HGNC Symbol;Acc:HGNC:9346]	zf-C2H2	GO:0003676,GO:0005634,GO:0005737,GO:0046872,GO:0016740,GO:0008168,GO:0032259,GO:0003677,GO:0005515,GO:0002376,GO:0045087,GO:0002250,GO:0003700,GO:0043565,GO:0000977,GO:0000981,GO:0000978,GO:0001227,GO:0000122,GO:0005654,GO:0031490,GO:0042826,GO:0045165,GO:1990841,GO:0032823,GO:0033082,GO:0051136,GO:0001701,GO:0001763,GO:0001892,GO:0001893,GO:0003170,GO:0003279,GO:0003281,GO:0007281,GO:0009791,GO:…	nucleic acid binding|nucleus|cytoplasm|metal ion binding|transferase activity|methyltransferase activity|methylation|DNA binding|protein binding|immune system process|innate immune response|adaptive immune response|DNA-binding transcription factor activity|sequence-specific DNA binding|RNA polymerase II regulatory region sequence-specific DNA binding|DNA-binding transcription factor activity, RNA…
CARD19	0	0.72	0.465	0	-0.700850954	1.94900769	0.962739783	Up	ENSG00000165233	84270	protein_coding	caspase recruitment domain family member 19 [Source:HGNC Symbol;Acc:HGNC:28148]		GO:0005634,GO:0016020,GO:0016021,GO:0005783,GO:0005789,GO:0005739,GO:0005829,GO:0031966,GO:0050700,GO:0043124	nucleus|membrane|integral component of membrane|endoplasmic reticulum|endoplasmic reticulum membrane|mitochondrion|cytosol|mitochondrial membrane|CARD domain binding|negative regulation of I-kappaB kinase/NF-kappaB signaling
PDE4DIP	0	0.486	0.137	0	-2.105549443	1.942889411	0.958203785	Up	ENSG00000178104	9659	protein_coding	phosphodiesterase 4D interacting protein [Source:HGNC Symbol;Acc:HGNC:15580]		GO:0005634,GO:0005737,GO:0005794,GO:0005856,GO:0005515,GO:0005813,GO:0005815,GO:0030016,GO:0019899,GO:0060090,GO:0034622,GO:1903358	nucleus|cytoplasm|Golgi apparatus|cytoskeleton|protein binding|centrosome|microtubule organizing center|myofibril|enzyme binding|molecular adaptor activity|cellular protein-containing complex assembly|regulation of Golgi organization
SKI	0	0.52	0.184	0	-1.842615174	1.939419185	0.95562466	Up	ENSG00000157933	6497	protein_coding	SKI proto-oncogene [Source:HGNC Symbol;Acc:HGNC:10896]		GO:0007179,GO:0045944,GO:0005737,GO:0048147,GO:0005634,GO:0005654,GO:0008270,GO:0006351,GO:0005515,GO:0016604,GO:0046332,GO:0000122,GO:0000981,GO:0003714,GO:0005667,GO:0019901,GO:0008285,GO:0031625,GO:0032991,GO:0030514,GO:0016605,GO:0019904,GO:0030509,GO:0070491,GO:0060395,GO:0001843,GO:0030177,GO:0005813,GO:0022011,GO:0030512,GO:0017053,GO:0045668,GO:0043388,GO:0060349,GO:0032926,GO:0009948,GO:…	transforming growth factor beta receptor signaling pathway|positive regulation of transcription by RNA polymerase II|cytoplasm|negative regulation of fibroblast proliferation|nucleus|nucleoplasm|zinc ion binding|transcription, DNA-templated|protein binding|nuclear body|SMAD binding|negative regulation of transcription by RNA polymerase II|DNA-binding transcription factor activity, RNA polymerase …
RNF145	0	0.599	0.323	0	-1.258496029	1.938717004	0.955102228	Up	ENSG00000145860	153830	protein_coding	ring finger protein 145 [Source:HGNC Symbol;Acc:HGNC:20853]		GO:0016020,GO:0016021,GO:0008270,GO:0046872,GO:0016740,GO:0005783,GO:0005789,GO:0016567,GO:0061630,GO:0012505	membrane|integral component of membrane|zinc ion binding|metal ion binding|transferase activity|endoplasmic reticulum|endoplasmic reticulum membrane|protein ubiquitination|ubiquitin protein ligase activity|endomembrane system
LUCAT1	3.02E-184	0.522	0.232	1.10E-179	-1.317169191	1.936273951	0.953283084	Up	ENSG00000248323	--	lncRNA	lung cancer associated transcript 1 [Source:HGNC Symbol;Acc:HGNC:48498]
PIM1	7.63E-252	0.544	0.318	2.79E-247	-1.216206086	1.93579972	0.952929698	Up	ENSG00000137193	5292	protein_coding	Pim-1 proto-oncogene, serine/threonine kinase [Source:HGNC Symbol;Acc:HGNC:8986]		GO:0060045,GO:0005737,GO:0005634,GO:0016020,GO:0046872,GO:0000166,GO:0004672,GO:0004674,GO:0005524,GO:0016301,GO:0016740,GO:0006468,GO:0016310,GO:0043066,GO:0005730,GO:0005829,GO:0005886,GO:0005515,GO:0007049,GO:0006915,GO:0030145,GO:0030212,GO:0045893,GO:0050821,GO:1902033,GO:0005654,GO:0008283,GO:0007275,GO:0008134,GO:0043433,GO:0019221,GO:0046777,GO:0043024,GO:0070561,GO:1905062	positive regulation of cardiac muscle cell proliferation|cytoplasm|nucleus|membrane|metal ion binding|nucleotide binding|protein kinase activity|protein serine/threonine kinase activity|ATP binding|kinase activity|transferase activity|protein phosphorylation|phosphorylation|negative regulation of apoptotic process|nucleolus|cytosol|plasma membrane|protein binding|cell cycle|apoptotic process|mang…	path:hsa04630,path:hsa04933,path:hsa05200,path:hsa05206,path:hsa05221	Jak-STAT signaling pathway|AGE-RAGE signaling pathway in diabetic complications|Pathways in cancer|MicroRNAs in cancer|Acute myeloid leukemia
WTAP	0	0.762	0.607	0	-0.385426898	1.918135352	0.939704527	Up	ENSG00000146457	9589	protein_coding	WT1 associated protein [Source:HGNC Symbol;Acc:HGNC:16846]		GO:0005634,GO:0006397,GO:0008380,GO:0005737,GO:0016607,GO:0005654,GO:0005515,GO:0007049,GO:0000381,GO:0007275,GO:0080009,GO:0031965,GO:0016070,GO:0036396	nucleus|mRNA processing|RNA splicing|cytoplasm|nuclear speck|nucleoplasm|protein binding|cell cycle|regulation of alternative mRNA splicing, via spliceosome|multicellular organism development|mRNA methylation|nuclear membrane|RNA metabolic process|RNA N6-methyladenosine methyltransferase complex
PNPLA8	0	0.678	0.516	0	-0.663203076	1.916350597	0.938361527	Up	ENSG00000135241	50640	protein_coding	patatin like phospholipase domain containing 8 [Source:HGNC Symbol;Acc:HGNC:28900]		GO:0005737,GO:0016020,GO:0016021,GO:0005524,GO:0005783,GO:0005789,GO:0016787,GO:0005794,GO:0006629,GO:0016042,GO:0006631,GO:0000139,GO:0048471,GO:0005777,GO:0005778,GO:0008219,GO:0001516,GO:0019369,GO:0036151,GO:0036152,GO:0043651,GO:0004622,GO:0034638,GO:0047499,GO:0046338,GO:0050482	cytoplasm|membrane|integral component of membrane|ATP binding|endoplasmic reticulum|endoplasmic reticulum membrane|hydrolase activity|Golgi apparatus|lipid metabolic process|lipid catabolic process|fatty acid metabolic process|Golgi membrane|perinuclear region of cytoplasm|peroxisome|peroxisomal membrane|cell death|prostaglandin biosynthetic process|arachidonic acid metabolic process|phosphatidyl…
LITAF	0	0.849	0.696	0	0.001397665	1.910410719	0.933882837	Up	ENSG00000189067	9516	protein_coding	lipopolysaccharide induced TNF factor [Source:HGNC Symbol;Acc:HGNC:16841]	zf-LITAF-like	GO:0005634,GO:0005737,GO:0016020,GO:0043231,GO:0046872,GO:0005829,GO:0005654,GO:0008270,GO:0003677,GO:0005794,GO:0005765,GO:0005886,GO:0005515,GO:0000139,GO:0005764,GO:0005768,GO:0031902,GO:0000978,GO:0031901,GO:0010008,GO:0001228,GO:0045944,GO:0043123,GO:0009898,GO:0006357,GO:0098559,GO:0050699,GO:0098574,GO:0001817,GO:0007568,GO:0032496,GO:0071222,GO:1901223,GO:0098560,GO:0016021	nucleus|cytoplasm|membrane|intracellular membrane-bounded organelle|metal ion binding|cytosol|nucleoplasm|zinc ion binding|DNA binding|Golgi apparatus|lysosomal membrane|plasma membrane|protein binding|Golgi membrane|lysosome|endosome|late endosome membrane|RNA polymerase II proximal promoter sequence-specific DNA binding|early endosome membrane|endosome membrane|DNA-binding transcription activat…	path:hsa04142	Lysosome
ATP2B1-AS1	5.90E-245	0.921	0.853	2.16E-240	0.680695268	1.897885446	0.924392916	Up	ENSG00000271614	--	lncRNA	ATP2B1 antisense RNA 1 [Source:HGNC Symbol;Acc:HGNC:27883]
IRAK2	0	0.412	0.02	0	-3.640578567	1.891487873	0.919521527	Up	ENSG00000134070	3656	protein_coding	interleukin 1 receptor associated kinase 2 [Source:HGNC Symbol;Acc:HGNC:6113]		GO:0032088,GO:0000166,GO:0004672,GO:0005524,GO:0006468,GO:0007165,GO:0005515,GO:0007249,GO:0006954,GO:0002755,GO:0005886,GO:0005634,GO:0005737,GO:0004674,GO:0035556,GO:0005829,GO:0010008,GO:0070498,GO:0019221,GO:0051092,GO:0042803,GO:0046982,GO:0002224,GO:0007254,GO:0000187,GO:0001959,GO:0031663,GO:0034162,GO:0043433,GO:0070423,GO:0070555	negative regulation of NF-kappaB transcription factor activity|nucleotide binding|protein kinase activity|ATP binding|protein phosphorylation|signal transduction|protein binding|I-kappaB kinase/NF-kappaB signaling|inflammatory response|MyD88-dependent toll-like receptor signaling pathway|plasma membrane|nucleus|cytoplasm|protein serine/threonine kinase activity|intracellular signal transduction|c…	path:hsa04722,path:hsa05152	Neurotrophin signaling pathway|Tuberculosis
NRIP3	0	0.378	0.015	0	-3.981288693	1.889011124	0.917631197	Up	ENSG00000175352	56675	protein_coding	nuclear receptor interacting protein 3 [Source:HGNC Symbol;Acc:HGNC:1167]		GO:0005515,GO:0006508,GO:0004190	protein binding|proteolysis|aspartic-type endopeptidase activity
RPL36	0	0.992	0.99	0	1.476762088	1.888723457	0.917411481	Up	ENSG00000130255	25873	protein_coding	ribosomal protein L36 [Source:HGNC Symbol;Acc:HGNC:13631]		GO:0003723,GO:0005737,GO:0016020,GO:0006412,GO:0002181,GO:0003735,GO:0005840,GO:0005829,GO:0005730,GO:0022625,GO:0019083,GO:0006413,GO:0000184,GO:0006614,GO:0042788,GO:0005622	RNA binding|cytoplasm|membrane|translation|cytoplasmic translation|structural constituent of ribosome|ribosome|cytosol|nucleolus|cytosolic large ribosomal subunit|viral transcription|translational initiation|nuclear-transcribed mRNA catabolic process, nonsense-mediated decay|SRP-dependent cotranslational protein targeting to membrane|polysomal ribosome|intracellular	path:hsa03010	Ribosome
SLC43A2	0	0.807	0.655	0	-0.196722588	1.888051935	0.916898449	Up	ENSG00000167703	124935	protein_coding	solute carrier family 43 member 2 [Source:HGNC Symbol;Acc:HGNC:23087]		GO:0016020,GO:0016021,GO:0055085,GO:0005887,GO:0003333,GO:0005886,GO:0006865,GO:0015179,GO:0015807,GO:1902475,GO:0015171,GO:0015175,GO:0015804	membrane|integral component of membrane|transmembrane transport|integral component of plasma membrane|amino acid transmembrane transport|plasma membrane|amino acid transport|L-amino acid transmembrane transporter activity|L-amino acid transport|L-alpha-amino acid transmembrane transport|amino acid transmembrane transporter activity|neutral amino acid transmembrane transporter activity|neutral ami…
IRAK1	0	0.637	0.38	0	-1.079142211	1.883412185	0.913348768	Up	ENSG00000184216	3654	protein_coding	interleukin 1 receptor associated kinase 1 [Source:HGNC Symbol;Acc:HGNC:6112]		GO:1901224,GO:0032088,GO:0005634,GO:0005737,GO:0000166,GO:0004672,GO:0004674,GO:0005524,GO:0016301,GO:0016740,GO:0006468,GO:0016310,GO:0005829,GO:0007165,GO:0042803,GO:0005515,GO:0045893,GO:0002376,GO:0045087,GO:0005886,GO:0071222,GO:0035556,GO:0010008,GO:0070498,GO:0016032,GO:0019221,GO:0051092,GO:0046982,GO:0002224,GO:0002755,GO:0032496,GO:0007250,GO:0051259,GO:0046777,GO:0043123,GO:0005811,GO:…	positive regulation of NIK/NF-kappaB signaling|negative regulation of NF-kappaB transcription factor activity|nucleus|cytoplasm|nucleotide binding|protein kinase activity|protein serine/threonine kinase activity|ATP binding|kinase activity|transferase activity|protein phosphorylation|phosphorylation|cytosol|signal transduction|protein homodimerization activity|protein binding|positive regulation …	path:hsa04010,path:hsa04064,path:hsa04620,path:hsa04722,path:hsa05133,path:hsa05140,path:hsa05142,path:hsa05145,path:hsa05152,path:hsa05162,path:hsa05169,path:hsa05170	MAPK signaling pathway|NF-kappa B signaling pathway|Toll-like receptor signaling pathway|Neurotrophin signaling pathway|Pertussis|Leishmaniasis|Chagas disease (American trypanosomiasis)|Toxoplasmosis|Tuberculosis|Measles|Epstein-Barr virus infection|Human immunodeficiency virus 1 infection
TRIB1	4.38E-243	0.633	0.337	1.60E-238	-1.040613652	1.875774888	0.9074867	Up	ENSG00000173334	10221	protein_coding	tribbles pseudokinase 1 [Source:HGNC Symbol;Acc:HGNC:16891]		GO:0043433,GO:0005737,GO:0005634,GO:0048662,GO:0006469,GO:0005515,GO:0004860,GO:0032436,GO:0032496,GO:0043405,GO:0031625,GO:0008134,GO:0014912,GO:0031434,GO:0055106,GO:0007254,GO:0031665,GO:0045645,GO:0045651,GO:0045659,GO:0005524,GO:0006468,GO:0004672	negative regulation of DNA-binding transcription factor activity|cytoplasm|nucleus|negative regulation of smooth muscle cell proliferation|negative regulation of protein kinase activity|protein binding|protein kinase inhibitor activity|positive regulation of proteasomal ubiquitin-dependent protein catabolic process|response to lipopolysaccharide|regulation of MAP kinase activity|ubiquitin protein…
ZFAS1	0	0.962	0.926	0	0.748367479	1.874645433	0.906617753	Up	ENSG00000177410	441951	lncRNA	ZNFX1 antisense RNA 1 [Source:HGNC Symbol;Acc:HGNC:33101]
TAGAP	1.16E-278	0.696	0.51	4.25E-274	-0.601433505	1.866627758	0.900434255	Up	ENSG00000164691	117289	protein_coding	T cell activation RhoGTPase activating protein [Source:HGNC Symbol;Acc:HGNC:15669]		GO:0007165,GO:0043547,GO:0005085,GO:0005096,GO:0005829,GO:0051056	signal transduction|positive regulation of GTPase activity|guanyl-nucleotide exchange factor activity|GTPase activator activity|cytosol|regulation of small GTPase mediated signal transduction
SYNJ2	0	0.417	0.034	0	-3.365243111	1.865494087	0.899557787	Up	ENSG00000078269	8871	protein_coding	synaptojanin 2 [Source:HGNC Symbol;Acc:HGNC:11504]		GO:0003676,GO:0003723,GO:0005737,GO:0016020,GO:0016787,GO:0005886,GO:0005856,GO:0042995,GO:0005515,GO:0045121,GO:0046856,GO:0034595,GO:0042578,GO:0030424,GO:0005829,GO:0061024,GO:0098793,GO:0006661,GO:0048471,GO:0007420,GO:0046855,GO:0004439,GO:0017124	nucleic acid binding|RNA binding|cytoplasm|membrane|hydrolase activity|plasma membrane|cytoskeleton|cell projection|protein binding|membrane raft|phosphatidylinositol dephosphorylation|phosphatidylinositol phosphate 5-phosphatase activity|phosphoric ester hydrolase activity|axon|cytosol|membrane organization|presynapse|phosphatidylinositol biosynthetic process|perinuclear region of cytoplasm|brai…	path:hsa00562,path:hsa04070	Inositol phosphate metabolism|Phosphatidylinositol signaling system
IRS2	4.28E-242	0.753	0.517	1.57E-237	-0.418235984	1.863770535	0.898224248	Up	ENSG00000185950	8660	protein_coding	insulin receptor substrate 2 [Source:HGNC Symbol;Acc:HGNC:6126]		GO:0008284,GO:0046326,GO:0009749,GO:0055088,GO:0032869,GO:0005737,GO:0005829,GO:0005515,GO:0007165,GO:0005158,GO:0008286,GO:0005886,GO:0000165,GO:0032024,GO:0007411,GO:0014068,GO:0051897,GO:0048015,GO:0038111,GO:0043548,GO:0046579,GO:0045725,GO:0030890,GO:0010748,GO:0006006,GO:0010907,GO:0032000,GO:0019216,GO:0019901,GO:0019903,GO:0019904,GO:0071889,GO:0002053,GO:0002903,GO:0007420,GO:0030335,GO:…	positive regulation of cell population proliferation|positive regulation of glucose import|response to glucose|lipid homeostasis|cellular response to insulin stimulus|cytoplasm|cytosol|protein binding|signal transduction|insulin receptor binding|insulin receptor signaling pathway|plasma membrane|MAPK cascade|positive regulation of insulin secretion|axon guidance|positive regulation of phosphatidy…	path:hsa04022,path:hsa04068,path:hsa04140,path:hsa04152,path:hsa04211,path:hsa04213,path:hsa04910,path:hsa04920,path:hsa04923,path:hsa04930,path:hsa04931,path:hsa04932,path:hsa05206	cGMP-PKG signaling pathway|FoxO signaling pathway|Autophagy - animal|AMPK signaling pathway|Longevity regulating pathway|Longevity regulating pathway - multiple species|Insulin signaling pathway|Adipocytokine signaling pathway|Regulation of lipolysis in adipocytes|Type II diabetes mellitus|Insulin resistance|Non-alcoholic fatty liver disease (NAFLD)|MicroRNAs in cancer
LGALS1	0	0.98	0.978	0	1.390679621	1.857199501	0.893128798	Up	ENSG00000100097	3956	protein_coding	galectin 1 [Source:HGNC Symbol;Acc:HGNC:6561]		GO:0005615,GO:0003723,GO:0005737,GO:0030246,GO:0005515,GO:0005576,GO:0006915,GO:0030395,GO:0042803,GO:0043236,GO:0002317,GO:0010812,GO:0010977,GO:0031295,GO:0034120,GO:0035900,GO:0042493,GO:0045445,GO:0048678,GO:0071333,GO:0071407,GO:0005634,GO:0005829,GO:0009986,GO:0070062,GO:0044267,GO:0043687,GO:0062023,GO:0043123,GO:0042981,GO:0046598,GO:0005788,GO:0005622	extracellular space|RNA binding|cytoplasm|carbohydrate binding|protein binding|extracellular region|apoptotic process|lactose binding|protein homodimerization activity|laminin binding|plasma cell differentiation|negative regulation of cell-substrate adhesion|negative regulation of neuron projection development|T cell costimulation|positive regulation of erythrocyte aggregation|response to isolati…
SPAG9	3.40970429633687e-311	0.65	0.457	1.25E-306	-0.830193461	1.852102671	0.889164077	Up	ENSG00000008294	9043	protein_coding	sperm associated antigen 9 [Source:HGNC Symbol;Acc:HGNC:14524]		GO:0005737,GO:0016020,GO:0005829,GO:0005765,GO:0005515,GO:0048471,GO:0005815,GO:0031410,GO:0005764,GO:0005078,GO:0016192,GO:0070062,GO:0001669,GO:0030335,GO:0019894,GO:0007257,GO:0008432,GO:0030159,GO:0042802,GO:0000187,GO:0032418,GO:0042147,GO:0043410,GO:0045666,GO:0051146,GO:0051149,GO:0016021	cytoplasm|membrane|cytosol|lysosomal membrane|protein binding|perinuclear region of cytoplasm|microtubule organizing center|cytoplasmic vesicle|lysosome|MAP-kinase scaffold activity|vesicle-mediated transport|extracellular exosome|acrosomal vesicle|positive regulation of cell migration|kinesin binding|activation of JUN kinase activity|JUN kinase binding|receptor signaling complex adaptor activity…
SNHG7	0	0.636	0.381	0	-1.055657245	1.850737162	0.888100021	Up	ENSG00000233016	84973	lncRNA	small nucleolar RNA host gene 7 [Source:HGNC Symbol;Acc:HGNC:28254]
HOTAIRM1	0	0.718	0.491	0	-0.684734095	1.849390043	0.887049526	Up	ENSG00000233429	--	lncRNA	HOXA transcript antisense RNA, myeloid-specific 1 [Source:HGNC Symbol;Acc:HGNC:37117]
SERTAD2	3.08E-297	0.574	0.38	1.13E-292	-1.120720068	1.847690389	0.88572303	Up	ENSG00000179833	9792	protein_coding	SERTA domain containing 2 [Source:HGNC Symbol;Acc:HGNC:30784]		GO:0005634,GO:0005737,GO:0005829,GO:0005654,GO:0030308,GO:0003713,GO:0045893	nucleus|cytoplasm|cytosol|nucleoplasm|negative regulation of cell growth|transcription coactivator activity|positive regulation of transcription, DNA-templated
RPS18	0	0.994	0.996	0	1.815267529	1.846656017	0.884915156	Up	ENSG00000231500	6222	protein_coding	ribosomal protein S18 [Source:HGNC Symbol;Acc:HGNC:10401]		GO:0003676,GO:0003723,GO:0005634,GO:0005737,GO:0016020,GO:0006412,GO:0005829,GO:0003735,GO:0005840,GO:0005515,GO:0022627,GO:0019843,GO:0005925,GO:0005654,GO:0070062,GO:0019083,GO:0006413,GO:0000184,GO:0006614,GO:0014069,GO:0015935,GO:0005622,GO:0005581	nucleic acid binding|RNA binding|nucleus|cytoplasm|membrane|translation|cytosol|structural constituent of ribosome|ribosome|protein binding|cytosolic small ribosomal subunit|rRNA binding|focal adhesion|nucleoplasm|extracellular exosome|viral transcription|translational initiation|nuclear-transcribed mRNA catabolic process, nonsense-mediated decay|SRP-dependent cotranslational protein targeting to…	path:hsa03010	Ribosome
TNFAIP8	1.22E-306	0.605	0.488	4.47E-302	-0.794334589	1.84390702	0.882765909	Up	ENSG00000145779	25816	protein_coding	TNF alpha induced protein 8 [Source:HGNC Symbol;Acc:HGNC:17260]		GO:0005737,GO:0005654,GO:0042981,GO:0005515,GO:0006915,GO:0043154,GO:0043065,GO:0043066,GO:0043027	cytoplasm|nucleoplasm|regulation of apoptotic process|protein binding|apoptotic process|negative regulation of cysteine-type endopeptidase activity involved in apoptotic process|positive regulation of apoptotic process|negative regulation of apoptotic process|cysteine-type endopeptidase inhibitor activity involved in apoptotic process
NOTCH1	7.82E-282	0.548	0.268	2.86E-277	-1.48234545	1.836768334	0.877169675	Up	ENSG00000148400	4851	protein_coding	notch receptor 1 [Source:HGNC Symbol;Acc:HGNC:7881]		GO:0010628,GO:0008284,GO:0010812,GO:0060045,GO:0010718,GO:0030514,GO:0030335,GO:0045944,GO:0010614,GO:0060412,GO:0003151,GO:0005634,GO:0045668,GO:0016020,GO:0016021,GO:0046872,GO:0006355,GO:0005509,GO:0007275,GO:0005886,GO:0005515,GO:0030154,GO:0006955,GO:0007219,GO:0045893,GO:0005576,GO:0038023,GO:0009986,GO:0043235,GO:0050793,GO:0000122,GO:0060271,GO:0005789,GO:0005654,GO:0005829,GO:0008285,GO:…	positive regulation of gene expression|positive regulation of cell population proliferation|negative regulation of cell-substrate adhesion|positive regulation of cardiac muscle cell proliferation|positive regulation of epithelial to mesenchymal transition|negative regulation of BMP signaling pathway|positive regulation of cell migration|positive regulation of transcription by RNA polymerase II|ne…	path:hsa01522,path:hsa04330,path:hsa04658,path:hsa04919,path:hsa05020,path:hsa05165,path:hsa05200,path:hsa05206,path:hsa05224	Endocrine resistance|Notch signaling pathway|Th1 and Th2 cell differentiation|Thyroid hormone signaling pathway|Prion diseases|Human papillomavirus infection|Pathways in cancer|MicroRNAs in cancer|Breast cancer
UBE2S	0	0.611	0.421	0	-0.986472966	1.836464041	0.876930647	Up	ENSG00000108106	27338	protein_coding	ubiquitin conjugating enzyme E2 S [Source:HGNC Symbol;Acc:HGNC:17895]		GO:0000166,GO:0005524,GO:0016740,GO:0016567,GO:0051301,GO:0005515,GO:0004842,GO:0007049,GO:0085020,GO:0061631,GO:0006511,GO:0005654,GO:0005829,GO:0006464,GO:0070534,GO:0010458,GO:0010994,GO:0031145,GO:0070979,GO:1904668,GO:0005680,GO:0010997,GO:0035519,GO:0044314	nucleotide binding|ATP binding|transferase activity|protein ubiquitination|cell division|protein binding|ubiquitin-protein transferase activity|cell cycle|protein K6-linked ubiquitination|ubiquitin conjugating enzyme activity|ubiquitin-dependent protein catabolic process|nucleoplasm|cytosol|cellular protein modification process|protein K63-linked ubiquitination|exit from mitosis|free ubiquitin ch…	path:hsa04120	Ubiquitin mediated proteolysis
MIR22HG	1.67E-298	0.59	0.336	6.12E-294	-1.188814933	1.832288423	0.873646618	Up	ENSG00000186594	84981	lncRNA	MIR22 host gene [Source:HGNC Symbol;Acc:HGNC:28219]
SMDT1	0	0.763	0.58	0	-0.459502956	1.823119975	0.866409505	Up	ENSG00000183172	91689	protein_coding	single-pass membrane protein with aspartate rich tail 1 [Source:HGNC Symbol;Acc:HGNC:25055]		GO:0016020,GO:0016021,GO:0005634,GO:0005739,GO:0005743,GO:0006811,GO:0031305,GO:0006816,GO:0005515,GO:0005759,GO:0006851,GO:0051560,GO:0036444,GO:1990246	membrane|integral component of membrane|nucleus|mitochondrion|mitochondrial inner membrane|ion transport|integral component of mitochondrial inner membrane|calcium ion transport|protein binding|mitochondrial matrix|mitochondrial calcium ion transmembrane transport|mitochondrial calcium ion homeostasis|calcium import into the mitochondrion|uniplex complex
RANBP2	6.73E-280	0.568	0.364	2.46E-275	-1.166618116	1.818974229	0.863125103	Up	ENSG00000153201	5903	protein_coding	RAN binding protein 2 [Source:HGNC Symbol;Acc:HGNC:9848]		GO:0003723,GO:0051028,GO:0005634,GO:0016020,GO:0015031,GO:0046872,GO:0016740,GO:0000413,GO:0006457,GO:0043547,GO:0005515,GO:0046907,GO:0005643,GO:0005096,GO:0005737,GO:0005829,GO:0075733,GO:0043657,GO:0008536,GO:0006607,GO:0006110,GO:0006406,GO:0006409,GO:0016032,GO:0016925,GO:0019083,GO:0060964,GO:1900034,GO:0005635,GO:0031965,GO:0019789,GO:0005642,GO:0044615,GO:0042405,GO:0051642,GO:0044877,GO:…	RNA binding|mRNA transport|nucleus|membrane|protein transport|metal ion binding|transferase activity|protein peptidyl-prolyl isomerization|protein folding|positive regulation of GTPase activity|protein binding|intracellular transport|nuclear pore|GTPase activator activity|cytoplasm|cytosol|intracellular transport of virus|host cell|Ran GTPase binding|NLS-bearing protein import into nucleus|regula…	path:hsa03013	RNA transport
PLK3	1.13E-253	0.68	0.447	4.15E-249	-0.789032016	1.817888697	0.862263871	Up	ENSG00000173846	1263	protein_coding	polo like kinase 3 [Source:HGNC Symbol;Acc:HGNC:2154]		GO:0005634,GO:0005737,GO:0000166,GO:0004672,GO:0004674,GO:0005524,GO:0016301,GO:0016740,GO:0006468,GO:0016310,GO:0043066,GO:0005794,GO:0005856,GO:0005515,GO:0006974,GO:0007049,GO:0006915,GO:0005795,GO:0005730,GO:0005813,GO:0005815,GO:0000278,GO:0000122,GO:0006977,GO:0005654,GO:0000922,GO:1901796,GO:0032465,GO:0051302,GO:0006970,GO:0002039,GO:0090316,GO:0009314,GO:0007093,GO:0000086,GO:0043491,GO:…	nucleus|cytoplasm|nucleotide binding|protein kinase activity|protein serine/threonine kinase activity|ATP binding|kinase activity|transferase activity|protein phosphorylation|phosphorylation|negative regulation of apoptotic process|Golgi apparatus|cytoskeleton|protein binding|cellular response to DNA damage stimulus|cell cycle|apoptotic process|Golgi stack|nucleolus|centrosome|microtubule organiz…	path:hsa04068,path:hsa04625,path:hsa05152	FoxO signaling pathway|C-type lectin receptor signaling pathway|Tuberculosis
GPR35	4.45E-281	0.462	0.176	1.63E-276	-1.982274903	1.816535377	0.861189463	Up	ENSG00000178623	2859	protein_coding	G protein-coupled receptor 35 [Source:HGNC Symbol;Acc:HGNC:4492]		GO:0016020,GO:0016021,GO:0004930,GO:0007186,GO:0005886,GO:0007165,GO:0005887,GO:0035025,GO:0051482,GO:0007204,GO:0070098,GO:1901386,GO:0016494,GO:0007010,GO:1904456	membrane|integral component of membrane|G protein-coupled receptor activity|G protein-coupled receptor signaling pathway|plasma membrane|signal transduction|integral component of plasma membrane|positive regulation of Rho protein signal transduction|positive regulation of cytosolic calcium ion concentration involved in phospholipase C-activating G protein-coupled signaling pathway|positive regula…	path:hsa04080	Neuroactive ligand-receptor interaction
PTX3	5.43E-160	0.311	0.075	1.99E-155	-2.600818138	1.813614769	0.858868044	Up	ENSG00000163661	5806	protein_coding	pentraxin 3 [Source:HGNC Symbol;Acc:HGNC:9692]		GO:0005615,GO:0005515,GO:0005576,GO:0045087,GO:0042802,GO:0043312,GO:0006954,GO:0035580,GO:1904724,GO:0046597,GO:0001849,GO:0046790,GO:0044869,GO:0044871,GO:1903016,GO:1903019,GO:0001872,GO:0001550,GO:0001878,GO:0008228,GO:0030198,GO:0045429,GO:0050766,GO:0031012	extracellular space|protein binding|extracellular region|innate immune response|identical protein binding|neutrophil degranulation|inflammatory response|specific granule lumen|tertiary granule lumen|negative regulation of viral entry into host cell|complement component C1q binding|virion binding|negative regulation by host of viral exo-alpha-sialidase activity|negative regulation by host of viral…
SLC25A37	2.24E-250	0.76	0.617	8.19E-246	-0.271240303	1.809828785	0.855853221	Up	ENSG00000147454	51312	protein_coding	solute carrier family 25 member 37 [Source:HGNC Symbol;Acc:HGNC:29786]		GO:0016020,GO:0016021,GO:0005743,GO:0005739,GO:0006811,GO:0055072,GO:0005381,GO:0048250	membrane|integral component of membrane|mitochondrial inner membrane|mitochondrion|ion transport|iron ion homeostasis|iron ion transmembrane transporter activity|iron import into the mitochondrion
RB1CC1	9.45E-255	0.691	0.557	3.46E-250	-0.509318434	1.809316713	0.855444968	Up	ENSG00000023287	9821	protein_coding	RB1 inducible coiled-coil 1 [Source:HGNC Symbol;Acc:HGNC:15574]		GO:0005634,GO:0005737,GO:0005829,GO:0031965,GO:0005515,GO:0007049,GO:0006914,GO:0000045,GO:0005764,GO:0034045,GO:0005789,GO:0000422,GO:0019901,GO:0019898,GO:0016241,GO:0016236,GO:0001934,GO:0034727,GO:0000407,GO:1990316,GO:0061723,GO:0030242,GO:0001889,GO:0007507,GO:0043066,GO:0045793,GO:0046330,GO:0061709,GO:2001237	nucleus|cytoplasm|cytosol|nuclear membrane|protein binding|cell cycle|autophagy|autophagosome assembly|lysosome|phagophore assembly site membrane|endoplasmic reticulum membrane|autophagy of mitochondrion|protein kinase binding|extrinsic component of membrane|regulation of macroautophagy|macroautophagy|positive regulation of protein phosphorylation|piecemeal microautophagy of the nucleus|phagophor…	path:hsa04140,path:hsa04211	Autophagy - animal|Longevity regulating pathway
HES1	5.01E-137	0.365	0.108	1.83E-132	-2.007854131	1.803513204	0.850809985	Up	ENSG00000114315	3280	protein_coding	hes family bHLH transcription factor 1 [Source:HGNC Symbol;Acc:HGNC:5192]	bHLH	GO:0008284,GO:0045944,GO:0060412,GO:0003151,GO:0005634,GO:0046983,GO:0006355,GO:0003677,GO:0003700,GO:0042803,GO:0005515,GO:0007219,GO:0043565,GO:0030154,GO:0000977,GO:0000122,GO:0000981,GO:0005654,GO:0009952,GO:0001227,GO:0050767,GO:0007399,GO:0008134,GO:0045892,GO:0003281,GO:0097150,GO:0048844,GO:0065003,GO:0042826,GO:0042531,GO:0043388,GO:2000737,GO:0046425,GO:0046427,GO:0048711,GO:0061626,GO:…	positive regulation of cell population proliferation|positive regulation of transcription by RNA polymerase II|ventricular septum morphogenesis|outflow tract morphogenesis|nucleus|protein dimerization activity|regulation of transcription, DNA-templated|DNA binding|DNA-binding transcription factor activity|protein homodimerization activity|protein binding|Notch signaling pathway|sequence-specific …	path:hsa03460,path:hsa04330,path:hsa04950,path:hsa05165,path:hsa05169,path:hsa05200,path:hsa05224	Fanconi anemia pathway|Notch signaling pathway|Maturity onset diabetes of the young|Human papillomavirus infection|Epstein-Barr virus infection|Pathways in cancer|Breast cancer
BTG1	0	0.98	0.972	0	1.115062045	1.796825433	0.845450254	Up	ENSG00000133639	694	protein_coding	BTG anti-proliferation factor 1 [Source:HGNC Symbol;Acc:HGNC:1130]		GO:0005634,GO:0005737,GO:0005515,GO:0008285,GO:0005654,GO:0016477,GO:0019899,GO:0006355,GO:0030308,GO:0003712,GO:0045766,GO:0019900,GO:2000271,GO:0045930,GO:0045663,GO:0006979,GO:0007283,GO:0043434,GO:0045603	nucleus|cytoplasm|protein binding|negative regulation of cell population proliferation|nucleoplasm|cell migration|enzyme binding|regulation of transcription, DNA-templated|negative regulation of cell growth|transcription coregulator activity|positive regulation of angiogenesis|kinase binding|positive regulation of fibroblast apoptotic process|negative regulation of mitotic cell cycle|positive reg…	path:hsa03018	RNA degradation
AC100810.1	6.8826465196753e-314	0.497	0.203	2.51911745266636e-309	-1.842271057	1.78620314	0.836896163	Up	ENSG00000253982	--	lncRNA	novel transcript
LINC-PINT	4.69E-249	0.583	0.349	1.72E-244	-1.153610478	1.783432474	0.834656592	Up	--	--	--	--	--	--	--	--	--
FOXO3	2.34E-267	0.642	0.446	8.56E-263	-0.862296133	1.779882565	0.831782057	Up	ENSG00000118689	2309	protein_coding	forkhead box O3 [Source:HGNC Symbol;Acc:HGNC:3821]	Fork head	GO:0043065,GO:0005737,GO:0030336,GO:0005634,GO:0016020,GO:0005654,GO:0006355,GO:0003677,GO:0003700,GO:0005739,GO:0005759,GO:0031490,GO:0005829,GO:0043565,GO:0005515,GO:0006915,GO:0005741,GO:0045893,GO:0000981,GO:0045944,GO:0000122,GO:0000790,GO:0008134,GO:0019901,GO:0010508,GO:0006417,GO:0032991,GO:0006357,GO:0008286,GO:0042593,GO:0034599,GO:0019221,GO:0006390,GO:0000978,GO:0001227,GO:0033209,GO:…	positive regulation of apoptotic process|cytoplasm|negative regulation of cell migration|nucleus|membrane|nucleoplasm|regulation of transcription, DNA-templated|DNA binding|DNA-binding transcription factor activity|mitochondrion|mitochondrial matrix|chromatin DNA binding|cytosol|sequence-specific DNA binding|protein binding|apoptotic process|mitochondrial outer membrane|positive regulation of tra…	path:hsa01521,path:hsa04062,path:hsa04068,path:hsa04137,path:hsa04151,path:hsa04152,path:hsa04211,path:hsa04213,path:hsa04218,path:hsa04722,path:hsa04917,path:hsa05213,path:hsa05223	EGFR tyrosine kinase inhibitor resistance|Chemokine signaling pathway|FoxO signaling pathway|Mitophagy - animal|PI3K-Akt signaling pathway|AMPK signaling pathway|Longevity regulating pathway|Longevity regulating pathway - multiple species|Cellular senescence|Neurotrophin signaling pathway|Prolactin signaling pathway|Endometrial cancer|Non-small cell lung cancer
FAM107B	1.33E-265	0.664	0.484	4.88E-261	-0.718985844	1.778042388	0.830289718	Up	ENSG00000065809	83641	protein_coding	family with sequence similarity 107 member B [Source:HGNC Symbol;Acc:HGNC:23726]
HMGA1	1.01116519966815e-308	0.597	0.392	3.70E-304	-1.089361099	1.772197559	0.82553944	Up	ENSG00000137309	3159	protein_coding	high mobility group AT-hook 1 [Source:HGNC Symbol;Acc:HGNC:5010]	HMGI/HMGY	GO:0045944,GO:0005634,GO:0006355,GO:0003677,GO:0005694,GO:0000785,GO:0005515,GO:0030374,GO:0045893,GO:0005925,GO:0000981,GO:0005654,GO:0005829,GO:0008285,GO:0042974,GO:0009615,GO:0006284,GO:0019899,GO:0008134,GO:0045892,GO:0003682,GO:0090575,GO:0065003,GO:0005667,GO:0042975,GO:0046965,GO:0051169,GO:0075713,GO:0003713,GO:0006337,GO:0001158,GO:0003680,GO:0003906,GO:0030527,GO:0006268,GO:0031936,GO:…	positive regulation of transcription by RNA polymerase II|nucleus|regulation of transcription, DNA-templated|DNA binding|chromosome|chromatin|protein binding|nuclear receptor transcription coactivator activity|positive regulation of transcription, DNA-templated|focal adhesion|DNA-binding transcription factor activity, RNA polymerase II-specific|nucleoplasm|cytosol|negative regulation of cell popu…
ETV3	6.29E-285	0.475	0.168	2.30E-280	-1.989679221	1.772190564	0.825533746	Up	ENSG00000117036	2117	protein_coding	ETS variant 3 [Source:HGNC Symbol;Acc:HGNC:3492]	ETS	GO:0005634,GO:0006355,GO:0003677,GO:0003700,GO:0043565,GO:0000122,GO:0000981,GO:0030154,GO:0006357,GO:0000790,GO:0003674,GO:0008150,GO:0001227,GO:0000977,GO:0017151,GO:0008285,GO:0097011,GO:0017053,GO:0090571	nucleus|regulation of transcription, DNA-templated|DNA binding|DNA-binding transcription factor activity|sequence-specific DNA binding|negative regulation of transcription by RNA polymerase II|DNA-binding transcription factor activity, RNA polymerase II-specific|cell differentiation|regulation of transcription by RNA polymerase II|nuclear chromatin|molecular_function|biological_process|DNA-bindin…
CYP1B1	4.02E-171	0.786	0.506	1.47E-166	0.092634552	1.771067925	0.824619544	Up	ENSG00000138061	1545	protein_coding	cytochrome P450 family 1 subfamily B member 1 [Source:HGNC Symbol;Acc:HGNC:2597]		GO:0016020,GO:0046872,GO:0004497,GO:0016491,GO:0055114,GO:0005783,GO:0005789,GO:0031090,GO:0043231,GO:0016829,GO:0007155,GO:0005739,GO:0006629,GO:0006631,GO:0008202,GO:0005506,GO:0016705,GO:0020037,GO:0006805,GO:0042572,GO:0070330,GO:0019825,GO:0008285,GO:0007601,GO:0032088,GO:0043065,GO:0045766,GO:0030199,GO:0030336,GO:0070301,GO:0019369,GO:0008631,GO:0048514,GO:0043542,GO:2000377,GO:0008210,GO:…	membrane|metal ion binding|monooxygenase activity|oxidoreductase activity|oxidation-reduction process|endoplasmic reticulum|endoplasmic reticulum membrane|organelle membrane|intracellular membrane-bounded organelle|lyase activity|cell adhesion|mitochondrion|lipid metabolic process|fatty acid metabolic process|steroid metabolic process|iron ion binding|oxidoreductase activity, acting on paired don…	path:hsa00140,path:hsa00380,path:hsa00980,path:hsa04913,path:hsa05204,path:hsa05206	Steroid hormone biosynthesis|Tryptophan metabolism|Metabolism of xenobiotics by cytochrome P450|Ovarian steroidogenesis|Chemical carcinogenesis|MicroRNAs in cancer
IRF2BPL	5.81E-279	0.49	0.221	2.13E-274	-1.768558528	1.769635405	0.823452155	Up	ENSG00000119669	64207	protein_coding	interferon regulatory factor 2 binding protein like [Source:HGNC Symbol;Acc:HGNC:14282]		GO:0005634,GO:0046872,GO:0016740,GO:0005654,GO:0016567,GO:0005615,GO:0061630,GO:0007399,GO:0000977,GO:0001228,GO:0005515,GO:0003674,GO:0045944,GO:0000122,GO:0046543	nucleus|metal ion binding|transferase activity|nucleoplasm|protein ubiquitination|extracellular space|ubiquitin protein ligase activity|nervous system development|RNA polymerase II regulatory region sequence-specific DNA binding|DNA-binding transcription activator activity, RNA polymerase II-specific|protein binding|molecular_function|positive regulation of transcription by RNA polymerase II|nega…
GAPDH	0	0.985	0.99	0	1.565970331	1.768844157	0.822806946	Up	ENSG00000111640	2597	protein_coding	glyceraldehyde-3-phosphate dehydrogenase [Source:HGNC Symbol;Acc:HGNC:4141]		GO:0005634,GO:0005737,GO:0016020,GO:0043231,GO:0000166,GO:0016740,GO:0005829,GO:0016491,GO:0050661,GO:0055114,GO:0006096,GO:0005886,GO:0031965,GO:0005856,GO:0005515,GO:0051287,GO:0006915,GO:0048471,GO:0016620,GO:0008017,GO:0042802,GO:0004365,GO:0006006,GO:0015630,GO:0070062,GO:0050821,GO:0006417,GO:0071346,GO:0061844,GO:1990904,GO:0017148,GO:0031982,GO:0000226,GO:0005811,GO:0006094,GO:0061621,GO:…	nucleus|cytoplasm|membrane|intracellular membrane-bounded organelle|nucleotide binding|transferase activity|cytosol|oxidoreductase activity|NADP binding|oxidation-reduction process|glycolytic process|plasma membrane|nuclear membrane|cytoskeleton|protein binding|NAD binding|apoptotic process|perinuclear region of cytoplasm|oxidoreductase activity, acting on the aldehyde or oxo group of donors, NAD…	path:hsa00010,path:hsa04066,path:hsa05010	Glycolysis / Gluconeogenesis|HIF-1 signaling pathway|Alzheimer disease
ARF6	0	0.841	0.764	0	0.052532369	1.767243591	0.82150091	Up	ENSG00000165527	382	protein_coding	ADP ribosylation factor 6 [Source:HGNC Symbol;Acc:HGNC:659]		GO:1903078,GO:0005737,GO:0016020,GO:0015031,GO:0000166,GO:0098793,GO:0003924,GO:0005525,GO:0007155,GO:0005794,GO:0051301,GO:0005829,GO:0005886,GO:0042995,GO:0005515,GO:0007049,GO:0030154,GO:0005925,GO:0006886,GO:0016192,GO:0005768,GO:0007399,GO:0070062,GO:0031901,GO:0005938,GO:0032154,GO:0010008,GO:0055038,GO:0090543,GO:0001726,GO:0050714,GO:0031996,GO:0030838,GO:0030866,GO:0032456,GO:0035020,GO:…	positive regulation of protein localization to plasma membrane|cytoplasm|membrane|protein transport|nucleotide binding|presynapse|GTPase activity|GTP binding|cell adhesion|Golgi apparatus|cell division|cytosol|plasma membrane|cell projection|protein binding|cell cycle|cell differentiation|focal adhesion|intracellular protein transport|vesicle-mediated transport|endosome|nervous system development…	path:hsa04014,path:hsa04072,path:hsa04144,path:hsa04666	Ras signaling pathway|Phospholipase D signaling pathway|Endocytosis|Fc gamma R-mediated phagocytosis
RPS15A	0	0.983	0.992	0	1.744829328	1.767158613	0.821431536	Up	ENSG00000134419	6210	protein_coding	ribosomal protein S15a [Source:HGNC Symbol;Acc:HGNC:10389]		GO:0003723,GO:0005737,GO:0016020,GO:0006412,GO:0003735,GO:0005840,GO:0022627,GO:0005654,GO:0005829,GO:0070062,GO:0009615,GO:0019083,GO:0005515,GO:0008284,GO:0006413,GO:0045787,GO:0000184,GO:0006614	RNA binding|cytoplasm|membrane|translation|structural constituent of ribosome|ribosome|cytosolic small ribosomal subunit|nucleoplasm|cytosol|extracellular exosome|response to virus|viral transcription|protein binding|positive regulation of cell population proliferation|translational initiation|positive regulation of cell cycle|nuclear-transcribed mRNA catabolic process, nonsense-mediated decay|SR…	path:hsa03010	Ribosome
ZNF267	1.47E-290	0.603	0.364	5.37E-286	-1.155251403	1.76699782	0.82130026	Up	ENSG00000185947	10308	protein_coding	zinc finger protein 267 [Source:HGNC Symbol;Acc:HGNC:13060]	zf-C2H2	GO:0003676,GO:0005634,GO:0046872,GO:0006355,GO:0003677,GO:0006357,GO:0000981,GO:0007275,GO:0005622	nucleic acid binding|nucleus|metal ion binding|regulation of transcription, DNA-templated|DNA binding|regulation of transcription by RNA polymerase II|DNA-binding transcription factor activity, RNA polymerase II-specific|multicellular organism development|intracellular
METRNL	1.03E-290	0.792	0.615	3.78E-286	-0.300126395	1.764768407	0.819478869	Up	ENSG00000176845	284207	protein_coding	meteorin like, glial cell differentiation regulator [Source:HGNC Symbol;Acc:HGNC:27584]		GO:0007165,GO:0005615,GO:0005576,GO:0005179,GO:0070062,GO:0003674,GO:0045444,GO:0050728,GO:0009409,GO:0014850,GO:0090336,GO:0097009,GO:0050873	signal transduction|extracellular space|extracellular region|hormone activity|extracellular exosome|molecular_function|fat cell differentiation|negative regulation of inflammatory response|response to cold|response to muscle activity|positive regulation of brown fat cell differentiation|energy homeostasis|brown fat cell differentiation
SOCS3	4.01E-205	0.66	0.421	1.47E-200	-0.754565631	1.763585851	0.818511807	Up	ENSG00000184557	9021	protein_coding	suppressor of cytokine signaling 3 [Source:HGNC Symbol;Acc:HGNC:19391]		GO:0043066,GO:0016567,GO:0035556,GO:0005515,GO:0043551,GO:0007259,GO:0005829,GO:0040008,GO:0043687,GO:0006469,GO:0046854,GO:0046935,GO:0005942,GO:0019221,GO:0009968,GO:0001784,GO:0004860,GO:0001932,GO:0042531,GO:0042532,GO:0045595,GO:0045597,GO:0046426,GO:0046627,GO:0050728,GO:0060334,GO:0060670,GO:0060674,GO:0060707,GO:0060708,GO:0070102,GO:1990830	negative regulation of apoptotic process|protein ubiquitination|intracellular signal transduction|protein binding|regulation of phosphatidylinositol 3-kinase activity|receptor signaling pathway via JAK-STAT|cytosol|regulation of growth|post-translational protein modification|negative regulation of protein kinase activity|phosphatidylinositol phosphorylation|1-phosphatidylinositol-3-kinase regulat…	path:hsa04120,path:hsa04380,path:hsa04630,path:hsa04668,path:hsa04910,path:hsa04917,path:hsa04920,path:hsa04930,path:hsa04931,path:hsa04932,path:hsa05160,path:hsa05164,path:hsa05168	Ubiquitin mediated proteolysis|Osteoclast differentiation|Jak-STAT signaling pathway|TNF signaling pathway|Insulin signaling pathway|Prolactin signaling pathway|Adipocytokine signaling pathway|Type II diabetes mellitus|Insulin resistance|Non-alcoholic fatty liver disease (NAFLD)|Hepatitis C|Influenza A|Herpes simplex infection
BCL3	1.39E-233	0.623	0.362	5.07E-229	-1.054685557	1.759628701	0.815271038	Up	ENSG00000069399	602	protein_coding	BCL3 transcription coactivator [Source:HGNC Symbol;Acc:HGNC:998]		GO:0005634,GO:0005737,GO:0043231,GO:0043066,GO:0005829,GO:0005654,GO:0005886,GO:0005515,GO:0006974,GO:0048471,GO:0030496,GO:0045893,GO:0045727,GO:0006351,GO:0009615,GO:0032991,GO:0042981,GO:0008134,GO:0030674,GO:0045892,GO:0007249,GO:0030330,GO:0046426,GO:0042771,GO:0045415,GO:0003677,GO:0003700,GO:0002268,GO:0002315,GO:0002455,GO:0002467,GO:0010225,GO:0019730,GO:0030198,GO:0032729,GO:0042088,GO:…	nucleus|cytoplasm|intracellular membrane-bounded organelle|negative regulation of apoptotic process|cytosol|nucleoplasm|plasma membrane|protein binding|cellular response to DNA damage stimulus|perinuclear region of cytoplasm|midbody|positive regulation of transcription, DNA-templated|positive regulation of translation|transcription, DNA-templated|response to virus|protein-containing complex|regul…	path:hsa04625,path:hsa04668	C-type lectin receptor signaling pathway|TNF signaling pathway
RPL35A	0	0.987	0.993	0	1.659272311	1.759224948	0.814939969	Up	ENSG00000182899	6165	protein_coding	ribosomal protein L35a [Source:HGNC Symbol;Acc:HGNC:10345]		GO:0003723,GO:0016020,GO:0006412,GO:0003735,GO:0005840,GO:0002181,GO:0000049,GO:0006364,GO:0022625,GO:0005829,GO:0070062,GO:0019083,GO:0042273,GO:0005515,GO:0006413,GO:0000184,GO:0006614,GO:0005622	RNA binding|membrane|translation|structural constituent of ribosome|ribosome|cytoplasmic translation|tRNA binding|rRNA processing|cytosolic large ribosomal subunit|cytosol|extracellular exosome|viral transcription|ribosomal large subunit biogenesis|protein binding|translational initiation|nuclear-transcribed mRNA catabolic process, nonsense-mediated decay|SRP-dependent cotranslational protein tar…	path:hsa03010	Ribosome
BASP1	3.66E-195	0.661	0.417	1.34E-190	-0.70767029	1.758099441	0.814016674	Up	ENSG00000176788	10409	protein_coding	brain abundant membrane attached signal protein 1 [Source:HGNC Symbol;Acc:HGNC:957]		GO:0005886,GO:0005634,GO:0005737,GO:0016607,GO:0016020,GO:0030054,GO:0042995,GO:0005515,GO:0003714,GO:0030426,GO:0070062,GO:0008180,GO:0045892,GO:0021762,GO:0044212,GO:0019904,GO:0005856,GO:0031982,GO:0072112,GO:0060539,GO:0007356,GO:0008406,GO:0060231,GO:0060421,GO:0072075,GO:2001076	plasma membrane|nucleus|cytoplasm|nuclear speck|membrane|cell junction|cell projection|protein binding|transcription corepressor activity|growth cone|extracellular exosome|COP9 signalosome|negative regulation of transcription, DNA-templated|substantia nigra development|transcription regulatory region DNA binding|protein domain specific binding|cytoskeleton|vesicle|glomerular visceral epithelial c…
TPST1	0	0.332	0.01	0	-4.204228084	1.756927359	0.813054543	Up	ENSG00000169902	8460	protein_coding	tyrosylprotein sulfotransferase 1 [Source:HGNC Symbol;Acc:HGNC:12020]		GO:0016020,GO:0016021,GO:0016740,GO:0005794,GO:0042803,GO:0008476,GO:0006478,GO:0000139,GO:0030173,GO:0006954,GO:0050427	membrane|integral component of membrane|transferase activity|Golgi apparatus|protein homodimerization activity|protein-tyrosine sulfotransferase activity|peptidyl-tyrosine sulfation|Golgi membrane|integral component of Golgi membrane|inflammatory response|3'-phosphoadenosine 5'-phosphosulfate metabolic process
SERPINB9	8.07E-211	0.652	0.49	2.95E-206	-0.622641312	1.756468069	0.81267735	Up	ENSG00000170542	5272	protein_coding	serpin family B member 9 [Source:HGNC Symbol;Acc:HGNC:8955]		GO:0005634,GO:0005737,GO:0016020,GO:0005615,GO:0005794,GO:0043066,GO:0005829,GO:0005654,GO:0004867,GO:0010951,GO:0005515,GO:0006955,GO:0006915,GO:0043154,GO:0030414,GO:0010466,GO:0070062,GO:0010628,GO:0062023,GO:0002020,GO:0071391,GO:0043027,GO:0009617,GO:0042270,GO:0002448,GO:0033668	nucleus|cytoplasm|membrane|extracellular space|Golgi apparatus|negative regulation of apoptotic process|cytosol|nucleoplasm|serine-type endopeptidase inhibitor activity|negative regulation of endopeptidase activity|protein binding|immune response|apoptotic process|negative regulation of cysteine-type endopeptidase activity involved in apoptotic process|peptidase inhibitor activity|negative regula…	path:hsa05146	Amoebiasis
SSH1	8.26E-274	0.448	0.187	3.02E-269	-1.973290281	1.75574772	0.812085562	Up	ENSG00000084112	54434	protein_coding	slingshot protein phosphatase 1 [Source:HGNC Symbol;Acc:HGNC:30579]		GO:0005737,GO:0016787,GO:0003779,GO:0005886,GO:0004721,GO:0006470,GO:0030036,GO:0005856,GO:0042995,GO:0005515,GO:0004725,GO:0016311,GO:0035335,GO:0016791,GO:0008138,GO:0030496,GO:0030027,GO:0032154,GO:0000902,GO:0071318,GO:0032268,GO:0031915,GO:0098976,GO:1901216,GO:1904719,GO:1904754,GO:2000463,GO:0005829,GO:0030426,GO:0031252,GO:0016020,GO:0016021	cytoplasm|hydrolase activity|actin binding|plasma membrane|phosphoprotein phosphatase activity|protein dephosphorylation|actin cytoskeleton organization|cytoskeleton|cell projection|protein binding|protein tyrosine phosphatase activity|dephosphorylation|peptidyl-tyrosine dephosphorylation|phosphatase activity|protein tyrosine/serine/threonine phosphatase activity|midbody|lamellipodium|cleavage fu…	path:hsa04360,path:hsa04810	Axon guidance|Regulation of actin cytoskeleton
UBALD2	1.11995669166699e-315	0.779	0.647	4.09915348717036e-311	-0.317483652	1.754277681	0.810877127	Up	ENSG00000185262	283991	protein_coding	UBA like domain containing 2 [Source:HGNC Symbol;Acc:HGNC:28438]		GO:0005515	protein binding
DNAAF1	7.53E-290	0.302	0.015	2.76E-285	-4.090364766	1.744236042	0.802595289	Up	ENSG00000154099	123872	protein_coding	dynein axonemal assembly factor 1 [Source:HGNC Symbol;Acc:HGNC:30539]		GO:0042995,GO:0044458,GO:0005929,GO:0005737,GO:0016607,GO:0005829,GO:0005886,GO:0005856,GO:0005576,GO:0000922,GO:0060271,GO:0005930,GO:0070840,GO:0001947,GO:0030324,GO:0035469,GO:0071907,GO:0071910,GO:0070286,GO:0003356,GO:0003341,GO:0060287,GO:0036158,GO:0036159,GO:0060972,GO:0005515	cell projection|motile cilium assembly|cilium|cytoplasm|nuclear speck|cytosol|plasma membrane|cytoskeleton|extracellular region|spindle pole|cilium assembly|axoneme|dynein complex binding|heart looping|lung development|determination of pancreatic left/right asymmetry|determination of digestive tract left/right asymmetry|determination of liver left/right asymmetry|axonemal dynein complex assembly|…
INSIG1	6.14E-180	0.519	0.312	2.25E-175	-1.214100619	1.742767237	0.801379897	Up	ENSG00000186480	3638	protein_coding	insulin induced gene 1 [Source:HGNC Symbol;Acc:HGNC:6083]		GO:0016020,GO:0016021,GO:0005783,GO:0005789,GO:0006629,GO:0008202,GO:0005515,GO:0008203,GO:0006641,GO:0006695,GO:0006991,GO:0010894,GO:0016126,GO:0042472,GO:0042474,GO:0045599,GO:0045717,GO:0060021,GO:0060363,GO:0042632,GO:0032933,GO:0036315,GO:0036316,GO:0070862,GO:1901303,GO:0032937	membrane|integral component of membrane|endoplasmic reticulum|endoplasmic reticulum membrane|lipid metabolic process|steroid metabolic process|protein binding|cholesterol metabolic process|triglyceride metabolic process|cholesterol biosynthetic process|response to sterol depletion|negative regulation of steroid biosynthetic process|sterol biosynthetic process|inner ear morphogenesis|middle ear mo…
ELL2	6.98E-251	0.433	0.14	2.55E-246	-2.195435748	1.742523322	0.801177965	Up	ENSG00000118985	22936	protein_coding	elongation factor for RNA polymerase II 2 [Source:HGNC Symbol;Acc:HGNC:17064]		GO:0005634,GO:0005654,GO:0006368,GO:0005515,GO:0008023,GO:0042795	nucleus|nucleoplasm|transcription elongation from RNA polymerase II promoter|protein binding|transcription elongation factor complex|snRNA transcription by RNA polymerase II
TLE3	5.44E-237	0.616	0.401	1.99E-232	-0.972542026	1.737700196	0.797179197	Up	ENSG00000140332	7090	protein_coding	TLE family member 3, transcriptional corepressor [Source:HGNC Symbol;Acc:HGNC:11839]		GO:0005634,GO:0005654,GO:0006355,GO:0016055,GO:1903507,GO:0005515,GO:0003714,GO:0070491,GO:0090090,GO:0005667,GO:0007165,GO:0120163,GO:1904837,GO:1990907,GO:0009887	nucleus|nucleoplasm|regulation of transcription, DNA-templated|Wnt signaling pathway|negative regulation of nucleic acid-templated transcription|protein binding|transcription corepressor activity|repressing transcription factor binding|negative regulation of canonical Wnt signaling pathway|transcription factor complex|signal transduction|negative regulation of cold-induced thermogenesis|beta-cate…
MXD1	1.60E-213	0.808	0.587	5.87E-209	-0.178401299	1.736959924	0.796564468	Up	ENSG00000059728	4084	protein_coding	MAX dimerization protein 1 [Source:HGNC Symbol;Acc:HGNC:6761]	bHLH	GO:0005829,GO:0005654,GO:0046983,GO:0005739,GO:0000122,GO:0005634,GO:0003677,GO:0005515,GO:0000981,GO:0000790,GO:0000978,GO:0001227,GO:0003714,GO:0003700	cytosol|nucleoplasm|protein dimerization activity|mitochondrion|negative regulation of transcription by RNA polymerase II|nucleus|DNA binding|protein binding|DNA-binding transcription factor activity, RNA polymerase II-specific|nuclear chromatin|RNA polymerase II proximal promoter sequence-specific DNA binding|DNA-binding transcription repressor activity, RNA polymerase II-specific|transcription …
PMAIP1	4.07E-172	0.512	0.46	1.49E-167	-0.884448295	1.735989231	0.795757998	Up	ENSG00000141682	5366	protein_coding	phorbol-12-myristate-13-acetate-induced protein 1 [Source:HGNC Symbol;Acc:HGNC:9108]		GO:0005634,GO:0005739,GO:0005829,GO:0006915,GO:0005515,GO:0006974,GO:0001836,GO:0006919,GO:0043065,GO:0090200,GO:0042981,GO:2001244,GO:0005741,GO:0043280,GO:0097193,GO:0032461,GO:0071456,GO:1900740,GO:0051607,GO:0042149,GO:0072332,GO:0072593,GO:0043517,GO:0001844,GO:1902237,GO:0043029,GO:0010917,GO:0046902,GO:1902043,GO:0010498,GO:0010907,GO:0043331	nucleus|mitochondrion|cytosol|apoptotic process|protein binding|cellular response to DNA damage stimulus|release of cytochrome c from mitochondria|activation of cysteine-type endopeptidase activity involved in apoptotic process|positive regulation of apoptotic process|positive regulation of release of cytochrome c from mitochondria|regulation of apoptotic process|positive regulation of intrinsic …	path:hsa01524,path:hsa04115,path:hsa04210,path:hsa04215,path:hsa05200,path:hsa05203,path:hsa05210	Platinum drug resistance|p53 signaling pathway|Apoptosis|Apoptosis - multiple species|Pathways in cancer|Viral carcinogenesis|Colorectal cancer
CLEC7A	0	0.937	0.931	0	0.704432025	1.730410028	0.791113931	Up	ENSG00000172243	64581	protein_coding	C-type lectin domain containing 7A [Source:HGNC Symbol;Acc:HGNC:14558]		GO:0050766,GO:1900017,GO:0005737,GO:0010628,GO:0032731,GO:0030335,GO:0016020,GO:0016021,GO:0043231,GO:0046872,GO:0005654,GO:0030246,GO:0005886,GO:0005515,GO:0006954,GO:0002376,GO:0045087,GO:0042287,GO:0002221,GO:0045429,GO:0009986,GO:0042110,GO:0008329,GO:0006910,GO:0008037,GO:0032930,GO:0042535,GO:0045410,GO:0090303,GO:0043280,GO:0042832,GO:0045416,GO:0008284,GO:0045086,GO:0031334,GO:0045082,GO:…	positive regulation of phagocytosis|positive regulation of cytokine production involved in inflammatory response|cytoplasm|positive regulation of gene expression|positive regulation of interleukin-1 beta production|positive regulation of cell migration|membrane|integral component of membrane|intracellular membrane-bounded organelle|metal ion binding|nucleoplasm|carbohydrate binding|plasma membran…	path:hsa04145,path:hsa04625,path:hsa05152	Phagosome|C-type lectin receptor signaling pathway|Tuberculosis
SERPINB2	2.43E-122	0.377	0.125	8.89E-118	-1.743014013	1.729822527	0.790624031	Up	ENSG00000197632	5055	protein_coding	serpin family B member 2 [Source:HGNC Symbol;Acc:HGNC:8584]		GO:0005615,GO:0043066,GO:0004867,GO:0010951,GO:0005737,GO:0005576,GO:0005886,GO:0030414,GO:0010466,GO:0035722,GO:0042730,GO:0042060	extracellular space|negative regulation of apoptotic process|serine-type endopeptidase inhibitor activity|negative regulation of endopeptidase activity|cytoplasm|extracellular region|plasma membrane|peptidase inhibitor activity|negative regulation of peptidase activity|interleukin-12-mediated signaling pathway|fibrinolysis|wound healing	path:hsa04610	Complement and coagulation cascades
RPS9	0	0.994	0.997	0	1.747672019	1.720712147	0.783005773	Up	ENSG00000170889	6203	protein_coding	ribosomal protein S9 [Source:HGNC Symbol;Acc:HGNC:10442]		GO:0003723,GO:0005634,GO:0005737,GO:0016020,GO:0006412,GO:0003735,GO:0005840,GO:0015935,GO:0005515,GO:0022627,GO:0019843,GO:0005730,GO:0005925,GO:0005654,GO:0005829,GO:0070062,GO:0019083,GO:1990904,GO:0008284,GO:0006413,GO:0006364,GO:0000184,GO:0006614,GO:0045182,GO:0045903,GO:0005622,GO:0045202	RNA binding|nucleus|cytoplasm|membrane|translation|structural constituent of ribosome|ribosome|small ribosomal subunit|protein binding|cytosolic small ribosomal subunit|rRNA binding|nucleolus|focal adhesion|nucleoplasm|cytosol|extracellular exosome|viral transcription|ribonucleoprotein complex|positive regulation of cell population proliferation|translational initiation|rRNA processing|nuclear-tr…	path:hsa03010	Ribosome
PTGER2	1.14E-259	0.547	0.316	4.17E-255	-1.352718864	1.710999963	0.774839729	Up	ENSG00000125384	5732	protein_coding	prostaglandin E receptor 2 [Source:HGNC Symbol;Acc:HGNC:9594]		GO:0016020,GO:0016021,GO:0007186,GO:0004957,GO:0004930,GO:0005886,GO:0007165,GO:0006954,GO:0005887,GO:0007204,GO:0007189,GO:0071380,GO:0032496,GO:0032570,GO:0042127,GO:1904346	membrane|integral component of membrane|G protein-coupled receptor signaling pathway|prostaglandin E receptor activity|G protein-coupled receptor activity|plasma membrane|signal transduction|inflammatory response|integral component of plasma membrane|positive regulation of cytosolic calcium ion concentration|adenylate cyclase-activating G protein-coupled receptor signaling pathway|cellular respon…	path:hsa04024,path:hsa04080,path:hsa04750,path:hsa04924,path:hsa05163,path:hsa05200	cAMP signaling pathway|Neuroactive ligand-receptor interaction|Inflammatory mediator regulation of TRP channels|Renin secretion|Human cytomegalovirus infection|Pathways in cancer
CHMP1B	1.94E-219	0.771	0.71	7.11E-215	-0.079426441	1.710882983	0.774741089	Up	ENSG00000255112	57132	protein_coding	charged multivesicular body protein 1B [Source:HGNC Symbol;Acc:HGNC:24287]		GO:0005737,GO:0016020,GO:0015031,GO:0005634,GO:0051301,GO:0005829,GO:0005515,GO:0007049,GO:0030496,GO:0007034,GO:0042802,GO:0005768,GO:0031902,GO:0070062,GO:0036258,GO:0039702,GO:0045324,GO:0019904,GO:0007080,GO:0010824,GO:0006997,GO:0032509,GO:0045184,GO:0061952,GO:1901673,GO:1904903,GO:0000815,GO:0005771,GO:0030117,GO:0010008	cytoplasm|membrane|protein transport|nucleus|cell division|cytosol|protein binding|cell cycle|midbody|vacuolar transport|identical protein binding|endosome|late endosome membrane|extracellular exosome|multivesicular body assembly|viral budding via host ESCRT complex|late endosome to vacuole transport|protein domain specific binding|mitotic metaphase plate congression|regulation of centrosome dupl…	path:hsa04144,path:hsa04217	Endocytosis|Necroptosis
LAPTM5	0	0.99	0.983	0	1.223175731	1.701927522	0.7671696	Up	ENSG00000162511	7805	protein_coding	lysosomal protein transmembrane 5 [Source:HGNC Symbol;Acc:HGNC:29612]		GO:0016020,GO:0016021,GO:0005765,GO:0005764,GO:0005515,GO:0005887,GO:1990830	membrane|integral component of membrane|lysosomal membrane|lysosome|protein binding|integral component of plasma membrane|cellular response to leukemia inhibitory factor	path:hsa04142	Lysosome
SLC38A2	3.15E-204	0.747	0.622	1.15E-199	-0.288023097	1.701925413	0.767167812	Up	ENSG00000134294	54407	protein_coding	solute carrier family 38 member 2 [Source:HGNC Symbol;Acc:HGNC:13448]		GO:0016020,GO:0016021,GO:0015293,GO:0006811,GO:0005886,GO:0015171,GO:0015186,GO:0003333,GO:0006865,GO:0006868,GO:0007565,GO:0021987,GO:0031460,GO:0032328,GO:0034198,GO:0071260,GO:0005903,GO:0030424,GO:0030425,GO:0042383,GO:0043025,GO:0005515,GO:0006814,GO:0005887,GO:0014047	membrane|integral component of membrane|symporter activity|ion transport|plasma membrane|amino acid transmembrane transporter activity|L-glutamine transmembrane transporter activity|amino acid transmembrane transport|amino acid transport|glutamine transport|female pregnancy|cerebral cortex development|glycine betaine transport|alanine transport|cellular response to amino acid starvation|cellular …	path:hsa04724,path:hsa04727,path:hsa04974	Glutamatergic synapse|GABAergic synapse|Protein digestion and absorption
CTNNB1	5.98E-239	0.775	0.657	2.19E-234	-0.226366796	1.696251528	0.762350115	Up	ENSG00000168036	1499	protein_coding	catenin beta 1 [Source:HGNC Symbol;Acc:HGNC:2514]		GO:0048471,GO:0016525,GO:0043066,GO:0045944,GO:0005737,GO:0005634,GO:0061154,GO:0045893,GO:0016020,GO:0007155,GO:0005886,GO:0005829,GO:0005856,GO:0042995,GO:0005515,GO:0045296,GO:0016055,GO:0030054,GO:0045202,GO:0008134,GO:0003713,GO:0005925,GO:0000922,GO:0005813,GO:0005815,GO:0007399,GO:0005654,GO:0070062,GO:0008285,GO:0016323,GO:0005912,GO:0043065,GO:0016032,GO:0032991,GO:0008022,GO:0005913,GO:…	perinuclear region of cytoplasm|negative regulation of angiogenesis|negative regulation of apoptotic process|positive regulation of transcription by RNA polymerase II|cytoplasm|nucleus|endothelial tube morphogenesis|positive regulation of transcription, DNA-templated|membrane|cell adhesion|plasma membrane|cytosol|cytoskeleton|cell projection|protein binding|cadherin binding|Wnt signaling pathway|…	path:hsa04015,path:hsa04310,path:hsa04390,path:hsa04510,path:hsa04520,path:hsa04550,path:hsa04670,path:hsa04916,path:hsa04919,path:hsa04934,path:hsa05100,path:hsa05130,path:hsa05163,path:hsa05165,path:hsa05166,path:hsa05167,path:hsa05200,path:hsa05205,path:hsa05210,path:hsa05213,path:hsa05215,path:hsa05216,path:hsa05217,path:hsa05224,path:hsa05225,path:hsa05226,path:hsa05412,path:hsa05418	Rap1 signaling pathway|Wnt signaling pathway|Hippo signaling pathway|Focal adhesion|Adherens junction|Signaling pathways regulating pluripotency of stem cells|Leukocyte transendothelial migration|Melanogenesis|Thyroid hormone signaling pathway|Cushing syndrome|Bacterial invasion of epithelial cells|Pathogenic Escherichia coli infection|Human cytomegalovirus infection|Human papillomavirus infectio…
SRSF5	1.29E-292	0.961	0.951	4.72E-288	0.810617854	1.694499807	0.760859472	Up	ENSG00000100650	6430	protein_coding	serine and arginine rich splicing factor 5 [Source:HGNC Symbol;Acc:HGNC:10787]		GO:0003676,GO:0003723,GO:0006397,GO:0008380,GO:0005634,GO:0016607,GO:0005730,GO:0005829,GO:0043422,GO:0001889,GO:0032868,GO:0032869,GO:0033120,GO:0051726,GO:0097421,GO:0000381,GO:0005654,GO:0005515,GO:0006406,GO:0006405,GO:0031124,GO:0000398,GO:0045292,GO:0006376	nucleic acid binding|RNA binding|mRNA processing|RNA splicing|nucleus|nuclear speck|nucleolus|cytosol|protein kinase B binding|liver development|response to insulin|cellular response to insulin stimulus|positive regulation of RNA splicing|regulation of cell cycle|liver regeneration|regulation of alternative mRNA splicing, via spliceosome|nucleoplasm|protein binding|mRNA export from nucleus|RNA ex…	path:hsa03040,path:hsa05168	Spliceosome|Herpes simplex infection
PFKFB3	3.70E-191	0.643	0.315	1.36E-186	-0.999782192	1.691903847	0.758647581	Up	ENSG00000170525	5209	protein_coding	6-phosphofructo-2-kinase/fructose-2,6-biphosphatase 3 [Source:HGNC Symbol;Acc:HGNC:8874]		GO:0000166,GO:0005524,GO:0016301,GO:0016740,GO:0016310,GO:0005654,GO:0016787,GO:0003824,GO:0016311,GO:0008152,GO:0046835,GO:0006003,GO:0005829,GO:0006000,GO:0003873,GO:0004331,GO:0045821,GO:0007420	nucleotide binding|ATP binding|kinase activity|transferase activity|phosphorylation|nucleoplasm|hydrolase activity|catalytic activity|dephosphorylation|metabolic process|carbohydrate phosphorylation|fructose 2,6-bisphosphate metabolic process|cytosol|fructose metabolic process|6-phosphofructo-2-kinase activity|fructose-2,6-bisphosphate 2-phosphatase activity|positive regulation of glycolytic proc…	path:hsa00051,path:hsa04066,path:hsa04152	Fructose and mannose metabolism|HIF-1 signaling pathway|AMPK signaling pathway
KLF4	2.76E-227	0.962	0.819	1.01E-222	0.686665962	1.691873006	0.758621282	Up	ENSG00000136826	9314	protein_coding	Kruppel like factor 4 [Source:HGNC Symbol;Acc:HGNC:6348]	zf-C2H2	GO:0010628,GO:0010629,GO:0090051,GO:0050728,GO:0016525,GO:0034115,GO:2000134,GO:0071499,GO:0045944,GO:1903672,GO:0043154,GO:0032088,GO:0045893,GO:0003676,GO:0005634,GO:0046872,GO:0005654,GO:0008270,GO:0003677,GO:0003700,GO:0005515,GO:0043551,GO:0000981,GO:0006357,GO:0000790,GO:0001228,GO:0044212,GO:0000122,GO:0045892,GO:0001085,GO:0008285,GO:0051973,GO:0032270,GO:0035019,GO:0000978,GO:0000987,GO:…	positive regulation of gene expression|negative regulation of gene expression|negative regulation of cell migration involved in sprouting angiogenesis|negative regulation of inflammatory response|negative regulation of angiogenesis|negative regulation of heterotypic cell-cell adhesion|negative regulation of G1/S transition of mitotic cell cycle|cellular response to laminar fluid shear stress|posi…	path:hsa04550	Signaling pathways regulating pluripotency of stem cells
RPS29	0	0.992	0.99	0	1.444491192	1.691136093	0.757992765	Up	ENSG00000213741	6235	protein_coding	ribosomal protein S29 [Source:HGNC Symbol;Acc:HGNC:10419]		GO:0005737,GO:0006412,GO:0008270,GO:0046872,GO:0002181,GO:0005783,GO:0003735,GO:0005840,GO:0005829,GO:0022627,GO:0005925,GO:0005654,GO:0070062,GO:0019083,GO:0006413,GO:0000184,GO:0005791,GO:0006614,GO:0098556,GO:0015935,GO:0042788,GO:0005622,GO:0003723	cytoplasm|translation|zinc ion binding|metal ion binding|cytoplasmic translation|endoplasmic reticulum|structural constituent of ribosome|ribosome|cytosol|cytosolic small ribosomal subunit|focal adhesion|nucleoplasm|extracellular exosome|viral transcription|translational initiation|nuclear-transcribed mRNA catabolic process, nonsense-mediated decay|rough endoplasmic reticulum|SRP-dependent cotran…	path:hsa03010	Ribosome
MOAP1	6.21E-270	0.433	0.197	2.27E-265	-1.982306439	1.691131127	0.757988528	Up	ENSG00000165943	64112	protein_coding	modulator of apoptosis 1 [Source:HGNC Symbol;Acc:HGNC:16658]		GO:0005515,GO:0006915,GO:0005737,GO:0043065,GO:0005829,GO:0090200,GO:0031625,GO:0005739,GO:0008625,GO:0097192,GO:0097190,GO:0008630,GO:0005741,GO:0001844	protein binding|apoptotic process|cytoplasm|positive regulation of apoptotic process|cytosol|positive regulation of release of cytochrome c from mitochondria|ubiquitin protein ligase binding|mitochondrion|extrinsic apoptotic signaling pathway via death domain receptors|extrinsic apoptotic signaling pathway in absence of ligand|apoptotic signaling pathway|intrinsic apoptotic signaling pathway in r…
ANKRD28	2.94E-176	0.451	0.216	1.08E-171	-1.69101118	1.689264035	0.756394841	Up	ENSG00000206560	23243	protein_coding	ankyrin repeat domain 28 [Source:HGNC Symbol;Acc:HGNC:29024]		GO:0005634,GO:0005515,GO:0005654,GO:0000139,GO:0005829,GO:0048208	nucleus|protein binding|nucleoplasm|Golgi membrane|cytosol|COPII vesicle coating
RPL39	0	0.988	0.997	0	1.868276619	1.684475333	0.752299302	Up	ENSG00000198918	6170	protein_coding	ribosomal protein L39 [Source:HGNC Symbol;Acc:HGNC:10350]		GO:0003723,GO:0006412,GO:0002181,GO:0003735,GO:0005840,GO:0005615,GO:0022625,GO:0005829,GO:0019083,GO:0002227,GO:0019731,GO:0050830,GO:0061844,GO:0006413,GO:0000184,GO:0006614,GO:0042788,GO:0005622	RNA binding|translation|cytoplasmic translation|structural constituent of ribosome|ribosome|extracellular space|cytosolic large ribosomal subunit|cytosol|viral transcription|innate immune response in mucosa|antibacterial humoral response|defense response to Gram-positive bacterium|antimicrobial humoral immune response mediated by antimicrobial peptide|translational initiation|nuclear-transcribed …	path:hsa03010	Ribosome
TMEM189	1.08E-274	0.476	0.236	3.97E-270	-1.783100481	1.683774417	0.751698867	Up	ENSG00000240849	387521	protein_coding	transmembrane protein 189 [Source:HGNC Symbol;Acc:HGNC:16735]		GO:0016020,GO:0016021,GO:0005783,GO:0005789	membrane|integral component of membrane|endoplasmic reticulum|endoplasmic reticulum membrane
ITGAV	6.33E-246	0.371	0.102	2.32E-241	-2.587683974	1.679975198	0.748439934	Up	ENSG00000138448	3685	protein_coding	integrin subunit alpha V [Source:HGNC Symbol;Acc:HGNC:6150]		GO:0008284,GO:0016020,GO:0016021,GO:0046872,GO:0005829,GO:0007155,GO:0005925,GO:0005886,GO:0005515,GO:0030054,GO:0009986,GO:0070588,GO:0007229,GO:0008305,GO:0050900,GO:0005887,GO:0070062,GO:0001968,GO:0050840,GO:0002479,GO:0032587,GO:0016032,GO:0001525,GO:0043312,GO:0035579,GO:0001846,GO:0005080,GO:0005102,GO:0005178,GO:0001568,GO:0001570,GO:0007204,GO:0016477,GO:0030335,GO:0033627,GO:0033690,GO:…	positive regulation of cell population proliferation|membrane|integral component of membrane|metal ion binding|cytosol|cell adhesion|focal adhesion|plasma membrane|protein binding|cell junction|cell surface|calcium ion transmembrane transport|integrin-mediated signaling pathway|integrin complex|leukocyte migration|integral component of plasma membrane|extracellular exosome|fibronectin binding|ext…	path:hsa04145,path:hsa04151,path:hsa04510,path:hsa04512,path:hsa04514,path:hsa04810,path:hsa04919,path:hsa05163,path:hsa05165,path:hsa05200,path:hsa05205,path:hsa05222,path:hsa05410,path:hsa05412,path:hsa05414,path:hsa05418	Phagosome|PI3K-Akt signaling pathway|Focal adhesion|ECM-receptor interaction|Cell adhesion molecules (CAMs)|Regulation of actin cytoskeleton|Thyroid hormone signaling pathway|Human cytomegalovirus infection|Human papillomavirus infection|Pathways in cancer|Proteoglycans in cancer|Small cell lung cancer|Hypertrophic cardiomyopathy (HCM)|Arrhythmogenic right ventricular cardiomyopathy (ARVC)|Dilate…
CIB1	2.27E-293	0.804	0.702	8.31E-289	-0.160092033	1.679523241	0.74805176	Up	ENSG00000185043	10519	protein_coding	calcium and integrin binding 1 [Source:HGNC Symbol;Acc:HGNC:16920]		GO:1903078,GO:0005737,GO:0005634,GO:0016020,GO:0046872,GO:0043066,GO:0005654,GO:0005509,GO:0007155,GO:0005794,GO:0005886,GO:0051301,GO:0005856,GO:0042995,GO:0005515,GO:0007049,GO:0006915,GO:0048471,GO:0030154,GO:0071901,GO:0007283,GO:0005813,GO:0005815,GO:0030027,GO:0030426,GO:0070062,GO:0001934,GO:0071902,GO:0071944,GO:0008285,GO:0042383,GO:0007286,GO:0032587,GO:0030335,GO:0090314,GO:0071356,GO:…	positive regulation of protein localization to plasma membrane|cytoplasm|nucleus|membrane|metal ion binding|negative regulation of apoptotic process|nucleoplasm|calcium ion binding|cell adhesion|Golgi apparatus|plasma membrane|cell division|cytoskeleton|cell projection|protein binding|cell cycle|apoptotic process|perinuclear region of cytoplasm|cell differentiation|negative regulation of protein …
PTGER4	5.06E-196	0.513	0.372	1.85E-191	-1.154942846	1.674948985	0.744117155	Up	ENSG00000171522	5734	protein_coding	prostaglandin E receptor 4 [Source:HGNC Symbol;Acc:HGNC:9596]		GO:0016020,GO:0016021,GO:0004930,GO:0007186,GO:0005886,GO:0007165,GO:0006955,GO:0060348,GO:0004955,GO:0004957,GO:0006954,GO:0005515,GO:0050729,GO:0050728,GO:0071260,GO:0070371,GO:0007204,GO:0007189,GO:0007254,GO:0050710,GO:0051492,GO:0050715,GO:0007188,GO:0042093,GO:0009612,GO:0030278,GO:0032496,GO:0033624,GO:0071380,GO:2000420	membrane|integral component of membrane|G protein-coupled receptor activity|G protein-coupled receptor signaling pathway|plasma membrane|signal transduction|immune response|bone development|prostaglandin receptor activity|prostaglandin E receptor activity|inflammatory response|protein binding|positive regulation of inflammatory response|negative regulation of inflammatory response|cellular respon…	path:hsa04080,path:hsa04750,path:hsa04924,path:hsa05163,path:hsa05165,path:hsa05200	Neuroactive ligand-receptor interaction|Inflammatory mediator regulation of TRP channels|Renin secretion|Human cytomegalovirus infection|Human papillomavirus infection|Pathways in cancer
LCP2	1.09E-245	0.802	0.752	3.99E-241	-0.025672866	1.671820819	0.741420232	Up	ENSG00000043462	3937	protein_coding	lymphocyte cytosolic protein 2 [Source:HGNC Symbol;Acc:HGNC:6529]		GO:0005737,GO:0005829,GO:0005515,GO:0038095,GO:0050852,GO:0007169,GO:0035556,GO:0006955,GO:0030168,GO:0045860,GO:0044853,GO:0045576,GO:0050663,GO:0005911,GO:0036398	cytoplasm|cytosol|protein binding|Fc-epsilon receptor signaling pathway|T cell receptor signaling pathway|transmembrane receptor protein tyrosine kinase signaling pathway|intracellular signal transduction|immune response|platelet activation|positive regulation of protein kinase activity|plasma membrane raft|mast cell activation|cytokine secretion|cell-cell junction|TCR signalosome	path:hsa04015,path:hsa04380,path:hsa04611,path:hsa04650,path:hsa04660,path:hsa04664	Rap1 signaling pathway|Osteoclast differentiation|Platelet activation|Natural killer cell mediated cytotoxicity|T cell receptor signaling pathway|Fc epsilon RI signaling pathway
RILPL2	8.18E-252	0.856	0.785	2.99E-247	0.115825591	1.671256972	0.740933579	Up	ENSG00000150977	196383	protein_coding	Rab interacting lysosomal protein like 2 [Source:HGNC Symbol;Acc:HGNC:28787]		GO:0005737,GO:0015031,GO:0005829,GO:0046983,GO:0005856,GO:0042995,GO:0005515,GO:0005813,GO:0005815,GO:0042802,GO:0005929,GO:0051959,GO:0016020,GO:0003382,GO:0031267,GO:1903445	cytoplasm|protein transport|cytosol|protein dimerization activity|cytoskeleton|cell projection|protein binding|centrosome|microtubule organizing center|identical protein binding|cilium|dynein light intermediate chain binding|membrane|epithelial cell morphogenesis|small GTPase binding|protein transport from ciliary membrane to plasma membrane
RAB5A	5.17E-294	0.571	0.394	1.89E-289	-1.166857979	1.670220424	0.740038512	Up	ENSG00000144566	5868	protein_coding	RAB5A, member RAS oncogene family [Source:HGNC Symbol;Acc:HGNC:9783]		GO:0003924,GO:0005525,GO:0005737,GO:0016020,GO:0015031,GO:0000166,GO:0005829,GO:0005886,GO:0042995,GO:0005515,GO:0042470,GO:0031410,GO:0006886,GO:0005768,GO:0005769,GO:0006897,GO:0070062,GO:0030670,GO:0045022,GO:0031901,GO:0032482,GO:0010008,GO:0043687,GO:0030424,GO:0008021,GO:0030425,GO:0001726,GO:0019003,GO:0045921,GO:0006909,GO:0061024,GO:0006661,GO:0036465,GO:0043195,GO:0030665,GO:0039694,GO:…	GTPase activity|GTP binding|cytoplasm|membrane|protein transport|nucleotide binding|cytosol|plasma membrane|cell projection|protein binding|melanosome|cytoplasmic vesicle|intracellular protein transport|endosome|early endosome|endocytosis|extracellular exosome|phagocytic vesicle membrane|early endosome to late endosome transport|early endosome membrane|Rab protein signal transduction|endosome mem…	path:hsa04014,path:hsa04144,path:hsa04145,path:hsa04962,path:hsa05014,path:hsa05146,path:hsa05152	Ras signaling pathway|Endocytosis|Phagosome|Vasopressin-regulated water reabsorption|Amyotrophic lateral sclerosis (ALS)|Amoebiasis|Tuberculosis
CEBPB	8.19E-208	0.974	0.955	3.00E-203	1.067901484	1.664837606	0.735381458	Up	ENSG00000172216	1051	protein_coding	CCAAT enhancer binding protein beta [Source:HGNC Symbol;Acc:HGNC:1834]	C/EBP	GO:0005634,GO:0005737,GO:0005654,GO:0006355,GO:0003677,GO:0003700,GO:0042803,GO:0005515,GO:0030154,GO:0042742,GO:0000122,GO:0000981,GO:0000790,GO:0006954,GO:0006955,GO:0032753,GO:0006366,GO:0046982,GO:0045944,GO:0034976,GO:0120162,GO:0070059,GO:0001227,GO:0060850,GO:0045893,GO:1990440,GO:0045600,GO:0042130,GO:0001541,GO:0006953,GO:0045670,GO:0000977,GO:0000978,GO:0000979,GO:0001228,GO:0003682,GO:…	nucleus|cytoplasm|nucleoplasm|regulation of transcription, DNA-templated|DNA binding|DNA-binding transcription factor activity|protein homodimerization activity|protein binding|cell differentiation|defense response to bacterium|negative regulation of transcription by RNA polymerase II|DNA-binding transcription factor activity, RNA polymerase II-specific|nuclear chromatin|inflammatory response|imm…	path:hsa04657,path:hsa04668,path:hsa05152,path:hsa05202	IL-17 signaling pathway|TNF signaling pathway|Tuberculosis|Transcriptional misregulation in cancer
AGO2	2.36E-218	0.474	0.286	8.62E-214	-1.53766069	1.664695456	0.735258271	Up	ENSG00000123908	27161	protein_coding	argonaute RISC catalytic component 2 [Source:HGNC Symbol;Acc:HGNC:3263]		GO:0045766,GO:0070062,GO:0000993,GO:0042985,GO:0045944,GO:0005737,GO:0005634,GO:0003676,GO:0003723,GO:0016020,GO:0003743,GO:0006412,GO:0046872,GO:0005654,GO:0006355,GO:0016787,GO:0030054,GO:0005515,GO:0004519,GO:0090502,GO:0004518,GO:0031047,GO:0006413,GO:0000932,GO:0016442,GO:0005829,GO:0006417,GO:0060213,GO:1900153,GO:0005845,GO:0060964,GO:1990904,GO:0008022,GO:0007223,GO:0045947,GO:0003725,GO:…	positive regulation of angiogenesis|extracellular exosome|RNA polymerase II complex binding|negative regulation of amyloid precursor protein biosynthetic process|positive regulation of transcription by RNA polymerase II|cytoplasm|nucleus|nucleic acid binding|RNA binding|membrane|translation initiation factor activity|translation|metal ion binding|nucleoplasm|regulation of transcription, DNA-templ…
STX11	9.23E-262	0.907	0.85	3.38E-257	0.345608578	1.662354416	0.733228	Up	ENSG00000135604	8676	protein_coding	syntaxin 11 [Source:HGNC Symbol;Acc:HGNC:11429]		GO:0016020,GO:0006886,GO:0015031,GO:0016192,GO:0005794,GO:0005515,GO:0005886,GO:0005484,GO:0006887,GO:0016021,GO:0000149,GO:0031201,GO:0006906,GO:0048278,GO:0012505,GO:0008021,GO:0031629,GO:0061025,GO:0042734,GO:0048787	membrane|intracellular protein transport|protein transport|vesicle-mediated transport|Golgi apparatus|protein binding|plasma membrane|SNAP receptor activity|exocytosis|integral component of membrane|SNARE binding|SNARE complex|vesicle fusion|vesicle docking|endomembrane system|synaptic vesicle|synaptic vesicle fusion to presynaptic active zone membrane|membrane fusion|presynaptic membrane|presyna…	path:hsa04130	SNARE interactions in vesicular transport
NXT1	3.15E-258	0.475	0.286	1.15E-253	-1.566412346	1.661969146	0.732893599	Up	ENSG00000132661	29107	protein_coding	nuclear transport factor 2 like export factor 1 [Source:HGNC Symbol;Acc:HGNC:15913]		GO:0005634,GO:0005737,GO:0016607,GO:0015031,GO:0005829,GO:0005654,GO:0005515,GO:0006406,GO:0006606,GO:0005643,GO:0044613,GO:0006913,GO:0008536,GO:0006405,GO:0006611	nucleus|cytoplasm|nuclear speck|protein transport|cytosol|nucleoplasm|protein binding|mRNA export from nucleus|protein import into nucleus|nuclear pore|nuclear pore central transport channel|nucleocytoplasmic transport|Ran GTPase binding|RNA export from nucleus|protein export from nucleus	path:hsa03008,path:hsa03013,path:hsa03015,path:hsa05164	Ribosome biogenesis in eukaryotes|RNA transport|mRNA surveillance pathway|Influenza A
ATP6V0B	6.63E-308	0.946	0.944	2.43E-303	0.714514803	1.660909955	0.731973861	Up	ENSG00000117410	533	protein_coding	ATPase H+ transporting V0 subunit b [Source:HGNC Symbol;Acc:HGNC:861]		GO:0016020,GO:0016021,GO:1902600,GO:0006811,GO:0015078,GO:0033179,GO:0033177,GO:0034220,GO:0010008,GO:0005773,GO:0005774,GO:0030670,GO:0008286,GO:0016241,GO:0033572,GO:0090383,GO:0005215,GO:0046961,GO:0005768	membrane|integral component of membrane|proton transmembrane transport|ion transport|proton transmembrane transporter activity|proton-transporting V-type ATPase, V0 domain|proton-transporting two-sector ATPase complex, proton-transporting domain|ion transmembrane transport|endosome membrane|vacuole|vacuolar membrane|phagocytic vesicle membrane|insulin receptor signaling pathway|regulation of macr…	path:hsa00190,path:hsa04142,path:hsa04145,path:hsa04721,path:hsa05110,path:hsa05120,path:hsa05152,path:hsa05165,path:hsa05323	Oxidative phosphorylation|Lysosome|Phagosome|Synaptic vesicle cycle|Vibrio cholerae infection|Epithelial cell signaling in Helicobacter pylori infection|Tuberculosis|Human papillomavirus infection|Rheumatoid arthritis
CD300E	3.61E-193	0.822	0.747	1.32E-188	0.104508802	1.660595613	0.731700792	Up	ENSG00000186407	342510	protein_coding	CD300e molecule [Source:HGNC Symbol;Acc:HGNC:28874]		GO:0016020,GO:0016021,GO:0005886,GO:0002376,GO:0050776,GO:0045087	membrane|integral component of membrane|plasma membrane|immune system process|regulation of immune response|innate immune response
ZFAND5	4.16E-238	0.903	0.866	1.52E-233	0.445917287	1.660005252	0.731187806	Up	ENSG00000107372	7763	protein_coding	zinc finger AN1-type containing 5 [Source:HGNC Symbol;Acc:HGNC:13008]		GO:0005737,GO:0008270,GO:0046872,GO:0003677,GO:0005515,GO:0003674,GO:0008150,GO:0005575	cytoplasm|zinc ion binding|metal ion binding|DNA binding|protein binding|molecular_function|biological_process|cellular_component
RPL30	0	0.993	0.996	0	1.859825857	1.657191729	0.728740525	Up	ENSG00000156482	6156	protein_coding	ribosomal protein L30 [Source:HGNC Symbol;Acc:HGNC:10333]		GO:0003723,GO:0005634,GO:0016020,GO:0006412,GO:0002181,GO:0003735,GO:0005840,GO:0005515,GO:0014069,GO:0022625,GO:0005925,GO:0005829,GO:0070062,GO:0050829,GO:0019083,GO:0061844,GO:0006413,GO:0000184,GO:0031640,GO:0006614,GO:0042788,GO:0005622	RNA binding|nucleus|membrane|translation|cytoplasmic translation|structural constituent of ribosome|ribosome|protein binding|postsynaptic density|cytosolic large ribosomal subunit|focal adhesion|cytosol|extracellular exosome|defense response to Gram-negative bacterium|viral transcription|antimicrobial humoral immune response mediated by antimicrobial peptide|translational initiation|nuclear-trans…	path:hsa03010	Ribosome
TGIF1	6.62E-245	0.521	0.29	2.42E-240	-1.494564753	1.652172692	0.724364491	Up	ENSG00000177426	7050	protein_coding	TGFB induced factor homeobox 1 [Source:HGNC Symbol;Acc:HGNC:11776]	Homeobox	GO:0005634,GO:0005654,GO:0006355,GO:0003677,GO:0005515,GO:0000981,GO:0000790,GO:0000978,GO:0001227,GO:0000122,GO:0007275,GO:0003714,GO:0003700,GO:0070410,GO:0010629,GO:0042493,GO:0071363	nucleus|nucleoplasm|regulation of transcription, DNA-templated|DNA binding|protein binding|DNA-binding transcription factor activity, RNA polymerase II-specific|nuclear chromatin|RNA polymerase II proximal promoter sequence-specific DNA binding|DNA-binding transcription repressor activity, RNA polymerase II-specific|negative regulation of transcription by RNA polymerase II|multicellular organism …	path:hsa04350	TGF-beta signaling pathway
NR4A3	5.27E-248	0.337	0.049	1.93E-243	-3.168725838	1.650521879	0.722922263	Up	ENSG00000119508	8013	protein_coding	nuclear receptor subfamily 4 group A member 3 [Source:HGNC Symbol;Acc:HGNC:7982]	NGFIB-like	GO:1904707,GO:1904754,GO:0048008,GO:0005634,GO:0008270,GO:0046872,GO:0006355,GO:0003677,GO:0003700,GO:0042803,GO:0043565,GO:0005515,GO:0003707,GO:0004879,GO:0030522,GO:0043401,GO:0042629,GO:0000977,GO:0000122,GO:0000978,GO:0000981,GO:0000790,GO:0005667,GO:0045944,GO:0005654,GO:0045444,GO:0019901,GO:0006367,GO:0043303,GO:0097009,GO:0045652,GO:0048661,GO:0001228,GO:0050679,GO:0045333,GO:0010613,GO:…	positive regulation of vascular smooth muscle cell proliferation|positive regulation of vascular associated smooth muscle cell migration|platelet-derived growth factor receptor signaling pathway|nucleus|zinc ion binding|metal ion binding|regulation of transcription, DNA-templated|DNA binding|DNA-binding transcription factor activity|protein homodimerization activity|sequence-specific DNA binding|…	path:hsa05202	Transcriptional misregulation in cancer
AQP9	1.03E-154	0.508	0.26	3.75E-150	-1.398627231	1.650010621	0.722475311	Up	ENSG00000103569	366	protein_coding	aquaporin 9 [Source:HGNC Symbol;Acc:HGNC:643]		GO:0016020,GO:0016021,GO:0055085,GO:0015267,GO:0043231,GO:0005886,GO:0015204,GO:0005887,GO:0072531,GO:1904823,GO:0071320,GO:0015250,GO:0015254,GO:0006833,GO:0015793,GO:0006970,GO:0005275,GO:0005345,GO:0005350,GO:0005372,GO:0015166,GO:0015265,GO:0046943,GO:0006863,GO:0007588,GO:0010033,GO:0015722,GO:0015791,GO:0015837,GO:0015855,GO:0030104,GO:0046689,GO:0046942,GO:0071918,GO:1905039,GO:0016323	membrane|integral component of membrane|transmembrane transport|channel activity|intracellular membrane-bounded organelle|plasma membrane|urea transmembrane transporter activity|integral component of plasma membrane|pyrimidine-containing compound transmembrane transport|purine nucleobase transmembrane transport|cellular response to cAMP|water channel activity|glycerol channel activity|water trans…	path:hsa04976	Bile secretion
PLP2	9.18E-220	0.817	0.738	3.36E-215	0.047836497	1.649431866	0.721969185	Up	ENSG00000102007	5355	protein_coding	proteolipid protein 2 [Source:HGNC Symbol;Acc:HGNC:9087]		GO:0016020,GO:0016021,GO:0034220,GO:0005886,GO:0005515,GO:0006935,GO:0005783,GO:0005789,GO:0019221,GO:0006811,GO:0015075,GO:0019956	membrane|integral component of membrane|ion transmembrane transport|plasma membrane|protein binding|chemotaxis|endoplasmic reticulum|endoplasmic reticulum membrane|cytokine-mediated signaling pathway|ion transport|ion transmembrane transporter activity|chemokine binding
PET100	3.07E-299	0.811	0.725	1.12E-294	-0.172007721	1.64140771	0.714933635	Up	ENSG00000229833	100131801	protein_coding	PET100 cytochrome c oxidase chaperone [Source:HGNC Symbol;Acc:HGNC:40038]		GO:0016020,GO:0016021,GO:0005739,GO:0033617,GO:0051082,GO:0031305	membrane|integral component of membrane|mitochondrion|mitochondrial respiratory chain complex IV assembly|unfolded protein binding|integral component of mitochondrial inner membrane
SH3BGRL3	0	0.99	0.993	0	1.6212371	1.640063278	0.713751479	Up	ENSG00000142669	83442	protein_coding	SH3 domain binding glutamate rich protein like 3 [Source:HGNC Symbol;Acc:HGNC:15568]		GO:0005634,GO:0005737,GO:0045454,GO:0055114,GO:0016604,GO:0015035,GO:0009055,GO:0022900,GO:0070062	nucleus|cytoplasm|cell redox homeostasis|oxidation-reduction process|nuclear body|protein disulfide oxidoreductase activity|electron transfer activity|electron transport chain|extracellular exosome
S100A6	0	0.985	0.995	0	1.926912162	1.639090991	0.712895946	Up	ENSG00000197956	6277	protein_coding	S100 calcium binding protein A6 [Source:HGNC Symbol;Acc:HGNC:10496]		GO:0005634,GO:0005737,GO:0016020,GO:0046872,GO:0005829,GO:0034220,GO:0005509,GO:0005886,GO:0042803,GO:0005515,GO:0007165,GO:0048471,GO:0007409,GO:0031234,GO:0070062,GO:0048306,GO:0062023,GO:0001726,GO:0005635,GO:0044548,GO:0048146,GO:0005576,GO:0005523,GO:0008270,GO:0015075	nucleus|cytoplasm|membrane|metal ion binding|cytosol|ion transmembrane transport|calcium ion binding|plasma membrane|protein homodimerization activity|protein binding|signal transduction|perinuclear region of cytoplasm|axonogenesis|extrinsic component of cytoplasmic side of plasma membrane|extracellular exosome|calcium-dependent protein binding|collagen-containing extracellular matrix|ruffle|nucl…
TNF	2.16E-93	0.289	0.148	7.90E-89	-2.243990354	1.636134318	0.710291191	Up	ENSG00000232810	7124	protein_coding	tumor necrosis factor [Source:HGNC Symbol;Acc:HGNC:11892]		GO:0005615,GO:0010629,GO:0010628,GO:0043525,GO:0045599,GO:0051091,GO:0070374,GO:0001774,GO:0045944,GO:0001934,GO:0050729,GO:0051897,GO:0060252,GO:0150078,GO:0051966,GO:1900222,GO:1902004,GO:1904996,GO:1904999,GO:2000778,GO:0045893,GO:0045598,GO:0016020,GO:0016021,GO:0005886,GO:0005515,GO:0005576,GO:0006955,GO:0005125,GO:0006954,GO:0005164,GO:0042802,GO:0009986,GO:0000122,GO:0033209,GO:0043065,GO:…	extracellular space|negative regulation of gene expression|positive regulation of gene expression|positive regulation of neuron apoptotic process|negative regulation of fat cell differentiation|positive regulation of DNA-binding transcription factor activity|positive regulation of ERK1 and ERK2 cascade|microglial cell activation|positive regulation of transcription by RNA polymerase II|positive r…	path:hsa01523,path:hsa04010,path:hsa04060,path:hsa04064,path:hsa04071,path:hsa04150,path:hsa04210,path:hsa04217,path:hsa04350,path:hsa04380,path:hsa04612,path:hsa04620,path:hsa04621,path:hsa04622,path:hsa04625,path:hsa04640,path:hsa04650,path:hsa04657,path:hsa04660,path:hsa04664,path:hsa04668,path:hsa04920,path:hsa04930,path:hsa04931,path:hsa04932,path:hsa04933,path:hsa04940,path:hsa05010,path:hs…	Antifolate resistance|MAPK signaling pathway|Cytokine-cytokine receptor interaction|NF-kappa B signaling pathway|Sphingolipid signaling pathway|mTOR signaling pathway|Apoptosis|Necroptosis|TGF-beta signaling pathway|Osteoclast differentiation|Antigen processing and presentation|Toll-like receptor signaling pathway|NOD-like receptor signaling pathway|RIG-I-like receptor signaling pathway|C-type le…
CHMP4B	2.37E-305	0.709	0.62	8.66E-301	-0.500329325	1.635196555	0.709464062	Up	ENSG00000101421	128866	protein_coding	charged multivesicular body protein 4B [Source:HGNC Symbol;Acc:HGNC:16171]		GO:0005634,GO:0005737,GO:0016020,GO:0015031,GO:0005829,GO:0042803,GO:0005515,GO:0007034,GO:0030496,GO:0042802,GO:0005768,GO:0031902,GO:0045296,GO:0070062,GO:0016197,GO:0016236,GO:0019058,GO:0036258,GO:0039702,GO:0051260,GO:0009898,GO:0010458,GO:0005635,GO:0000281,GO:0031982,GO:0007080,GO:0010824,GO:0006997,GO:0031468,GO:0050792,GO:0060548,GO:0061952,GO:1901673,GO:1902188,GO:0000815,GO:0030117,GO:…	nucleus|cytoplasm|membrane|protein transport|cytosol|protein homodimerization activity|protein binding|vacuolar transport|midbody|identical protein binding|endosome|late endosome membrane|cadherin binding|extracellular exosome|endosomal transport|macroautophagy|viral life cycle|multivesicular body assembly|viral budding via host ESCRT complex|protein homooligomerization|cytoplasmic side of plasma…	path:hsa04144,path:hsa04217	Endocytosis|Necroptosis
CD63	2.97E-212	0.923	0.868	1.09E-207	0.57321405	1.63493263	0.709231189	Up	ENSG00000135404	967	protein_coding	CD63 molecule [Source:HGNC Symbol;Acc:HGNC:1692]		GO:0016020,GO:0016021,GO:0015031,GO:0005765,GO:0005615,GO:0005886,GO:0005515,GO:0005576,GO:0042470,GO:0009986,GO:0005764,GO:0005768,GO:0031902,GO:0005887,GO:0070062,GO:0016477,GO:0010008,GO:0043312,GO:0002576,GO:0031088,GO:0032585,GO:0031226,GO:0035577,GO:1900746,GO:0007160,GO:0005771,GO:0031904,GO:0002092,GO:0034613,GO:0035646,GO:0048757,GO:1901379,GO:2001046,GO:0097487,GO:0043473,GO:0050931,GO:…	membrane|integral component of membrane|protein transport|lysosomal membrane|extracellular space|plasma membrane|protein binding|extracellular region|melanosome|cell surface|lysosome|endosome|late endosome membrane|integral component of plasma membrane|extracellular exosome|cell migration|endosome membrane|neutrophil degranulation|platelet degranulation|platelet dense granule membrane|multivesicu…	path:hsa04142,path:hsa05205	Lysosome|Proteoglycans in cancer
RPL24	0	0.985	0.988	0	1.443961522	1.627306958	0.702486412	Up	ENSG00000114391	6152	protein_coding	ribosomal protein L24 [Source:HGNC Symbol;Acc:HGNC:10325]		GO:0005737,GO:0003723,GO:0016020,GO:0006412,GO:0005783,GO:0005829,GO:0002181,GO:0005840,GO:0003735,GO:0022625,GO:0000027,GO:1902626,GO:0045296,GO:0070062,GO:0019083,GO:0005515,GO:0006413,GO:0000184,GO:0006614,GO:0042788,GO:0007093,GO:0010458,GO:0021554,GO:0031290,GO:0060041,GO:0045202	cytoplasm|RNA binding|membrane|translation|endoplasmic reticulum|cytosol|cytoplasmic translation|ribosome|structural constituent of ribosome|cytosolic large ribosomal subunit|ribosomal large subunit assembly|assembly of large subunit precursor of preribosome|cadherin binding|extracellular exosome|viral transcription|protein binding|translational initiation|nuclear-transcribed mRNA catabolic proce…	path:hsa03010	Ribosome
MN1	1.36E-263	0.297	0.021	4.99E-259	-3.910943733	1.625755497	0.701110301	Up	ENSG00000169184	4330	protein_coding	MN1 proto-oncogene, transcriptional regulator [Source:HGNC Symbol;Acc:HGNC:7180]		GO:0006355,GO:0001957,GO:0007275,GO:0003674,GO:0008150,GO:0005575	regulation of transcription, DNA-templated|intramembranous ossification|multicellular organism development|molecular_function|biological_process|cellular_component
NEU4	1.85E-272	0.302	0.02	6.78E-268	-3.957904732	1.623848411	0.69941696	Up	ENSG00000204099	129807	protein_coding	neuraminidase 4 [Source:HGNC Symbol;Acc:HGNC:21328]		GO:0016020,GO:0016787,GO:0006629,GO:0016042,GO:0005515,GO:0008152,GO:0016798,GO:0005975,GO:0004308,GO:0005764,GO:0005737,GO:0043231,GO:0006687,GO:0006516,GO:0043202,GO:0052794,GO:0052795,GO:0052796,GO:0006689,GO:0009313,GO:0019866	membrane|hydrolase activity|lipid metabolic process|lipid catabolic process|protein binding|metabolic process|hydrolase activity, acting on glycosyl bonds|carbohydrate metabolic process|exo-alpha-sialidase activity|lysosome|cytoplasm|intracellular membrane-bounded organelle|glycosphingolipid metabolic process|glycoprotein catabolic process|lysosomal lumen|exo-alpha-(2->3)-sialidase activity|exo-a…	path:hsa00511,path:hsa00600	Other glycan degradation|Sphingolipid metabolism
RYBP	1.37E-198	0.562	0.411	5.03E-194	-1.030547331	1.622796925	0.698482474	Up	ENSG00000163602	23429	protein_coding	RING1 and YY1 binding protein [Source:HGNC Symbol;Acc:HGNC:10480]		GO:0005634,GO:0005737,GO:0046872,GO:0005654,GO:0045893,GO:0003677,GO:0005515,GO:0006915,GO:0043065,GO:0032435,GO:0007275,GO:0003714,GO:0031519,GO:0070317,GO:0035518,GO:0000122	nucleus|cytoplasm|metal ion binding|nucleoplasm|positive regulation of transcription, DNA-templated|DNA binding|protein binding|apoptotic process|positive regulation of apoptotic process|negative regulation of proteasomal ubiquitin-dependent protein catabolic process|multicellular organism development|transcription corepressor activity|PcG protein complex|negative regulation of G0 to G1 transitio…
A1BG	4.08E-229	0.534	0.314	1.49E-224	-1.404746373	1.622638848	0.698341933	Up	ENSG00000121410	1	protein_coding	alpha-1-B glycoprotein [Source:HGNC Symbol;Acc:HGNC:5]		GO:0005615,GO:0005576,GO:0070062,GO:0003674,GO:0008150,GO:0072562,GO:0062023,GO:0043312,GO:0002576,GO:0034774,GO:1904813,GO:0031093	extracellular space|extracellular region|extracellular exosome|molecular_function|biological_process|blood microparticle|collagen-containing extracellular matrix|neutrophil degranulation|platelet degranulation|secretory granule lumen|ficolin-1-rich granule lumen|platelet alpha granule lumen
AC016831.1	2.28E-246	0.365	0.068	8.35E-242	-2.897564796	1.620763208	0.69667333	Up	ENSG00000226380	--	lncRNA	novel transcript
ATP2B1	8.60E-156	0.773	0.666	3.15E-151	-0.081167345	1.620164652	0.696140437	Up	ENSG00000070961	490	protein_coding	ATPase plasma membrane Ca2+ transporting 1 [Source:HGNC Symbol;Acc:HGNC:814]		GO:0016020,GO:0016021,GO:0046872,GO:0005634,GO:0000166,GO:0005524,GO:0005886,GO:0006811,GO:0005515,GO:0005388,GO:0006816,GO:0070588,GO:0030054,GO:0045202,GO:0099509,GO:0005516,GO:0070062,GO:0034220,GO:0016887,GO:0016323,GO:0051928,GO:0030165,GO:0008217,GO:0030501,GO:0005887,GO:1903779,GO:0098978,GO:0006874,GO:0001772,GO:0098982,GO:0001818,GO:0051480,GO:0015085,GO:1905056,GO:0003056,GO:0051481,GO:…	membrane|integral component of membrane|metal ion binding|nucleus|nucleotide binding|ATP binding|plasma membrane|ion transport|protein binding|calcium transmembrane transporter activity, phosphorylative mechanism|calcium ion transport|calcium ion transmembrane transport|cell junction|synapse|regulation of presynaptic cytosolic calcium ion concentration|calmodulin binding|extracellular exosome|ion…	path:hsa04020,path:hsa04022,path:hsa04024,path:hsa04261,path:hsa04925,path:hsa04961,path:hsa04970,path:hsa04972,path:hsa04978	Calcium signaling pathway|cGMP-PKG signaling pathway|cAMP signaling pathway|Adrenergic signaling in cardiomyocytes|Aldosterone synthesis and secretion|Endocrine and other factor-regulated calcium reabsorption|Salivary secretion|Pancreatic secretion|Mineral absorption
JUND	0	0.996	0.995	0	1.469752878	1.619755892	0.695776405	Up	ENSG00000130522	3727	protein_coding	JunD proto-oncogene, AP-1 transcription factor subunit [Source:HGNC Symbol;Acc:HGNC:6206]	TF_bZIP	GO:0005634,GO:0006355,GO:0003677,GO:0006357,GO:0003700,GO:0005515,GO:0000981,GO:0000790,GO:0000978,GO:0045944,GO:0000122,GO:0003713,GO:0008134,GO:0005667,GO:0051726,GO:0005654,GO:0032496,GO:0019899,GO:0044212,GO:0032870,GO:0000785,GO:0009314,GO:0010033,GO:0034097,GO:0035976,GO:0009612,GO:0042493,GO:0045597,GO:0051591,GO:0001228,GO:0003690,GO:0016922,GO:0043565,GO:0002076,GO:0006366,GO:0007568,GO:…	nucleus|regulation of transcription, DNA-templated|DNA binding|regulation of transcription by RNA polymerase II|DNA-binding transcription factor activity|protein binding|DNA-binding transcription factor activity, RNA polymerase II-specific|nuclear chromatin|RNA polymerase II proximal promoter sequence-specific DNA binding|positive regulation of transcription by RNA polymerase II|negative regulati…	path:hsa04010,path:hsa04380,path:hsa04657,path:hsa04928	MAPK signaling pathway|Osteoclast differentiation|IL-17 signaling pathway|Parathyroid hormone synthesis, secretion and action
ECE1	2.40E-204	0.461	0.227	8.77E-200	-1.757453931	1.617607694	0.693861764	Up	ENSG00000117298	1889	protein_coding	endothelin converting enzyme 1 [Source:HGNC Symbol;Acc:HGNC:3146]		GO:0048471,GO:0016020,GO:0016021,GO:0046872,GO:0016787,GO:0008270,GO:0005765,GO:0005886,GO:0005515,GO:0008233,GO:0006508,GO:0004222,GO:0008237,GO:0070062,GO:0042803,GO:0009897,GO:0042733,GO:0007507,GO:0004175,GO:0016485,GO:0031982,GO:0019229,GO:0003100,GO:0001921,GO:0016486,GO:0017046,GO:0042447,GO:0005768,GO:0010814,GO:0010815,GO:0010816,GO:0034959,GO:0043583,GO:0031302,GO:0033093,GO:0060037	perinuclear region of cytoplasm|membrane|integral component of membrane|metal ion binding|hydrolase activity|zinc ion binding|lysosomal membrane|plasma membrane|protein binding|peptidase activity|proteolysis|metalloendopeptidase activity|metallopeptidase activity|extracellular exosome|protein homodimerization activity|external side of plasma membrane|embryonic digit morphogenesis|heart developmen…
LINC01578	1.82E-232	0.886	0.829	6.67E-228	0.293359488	1.61701035	0.693328913	Up	--	--	--	--	--	--	--	--	--
FAU	0	0.988	0.992	0	1.681529448	1.61673011	0.693078862	Up	ENSG00000149806	2197	protein_coding	FAU ubiquitin like and ribosomal protein S30 fusion [Source:HGNC Symbol;Acc:HGNC:3597]		GO:0003723,GO:0006412,GO:0003735,GO:0005840,GO:0005615,GO:0022627,GO:0005654,GO:0005829,GO:0008150,GO:0005575,GO:0019083,GO:0002227,GO:0019731,GO:0050830,GO:0061844,GO:0006413,GO:0000184,GO:0006614,GO:0015935,GO:0005622,GO:0005515	RNA binding|translation|structural constituent of ribosome|ribosome|extracellular space|cytosolic small ribosomal subunit|nucleoplasm|cytosol|biological_process|cellular_component|viral transcription|innate immune response in mucosa|antibacterial humoral response|defense response to Gram-positive bacterium|antimicrobial humoral immune response mediated by antimicrobial peptide|translational initi…	path:hsa03010	Ribosome
RPS15	0	0.993	0.994	0	1.672549661	1.612090626	0.68893285	Up	ENSG00000115268	6209	protein_coding	ribosomal protein S15 [Source:HGNC Symbol;Acc:HGNC:10388]		GO:0003723,GO:0003735,GO:0006412,GO:0005840,GO:0015935,GO:0005634,GO:0016020,GO:0003677,GO:0005515,GO:0022627,GO:0005654,GO:0005925,GO:0006364,GO:0042274,GO:0000028,GO:0005829,GO:0019083,GO:0006413,GO:0000184,GO:0001649,GO:0006614,GO:0000056	RNA binding|structural constituent of ribosome|translation|ribosome|small ribosomal subunit|nucleus|membrane|DNA binding|protein binding|cytosolic small ribosomal subunit|nucleoplasm|focal adhesion|rRNA processing|ribosomal small subunit biogenesis|ribosomal small subunit assembly|cytosol|viral transcription|translational initiation|nuclear-transcribed mRNA catabolic process, nonsense-mediated de…	path:hsa03010	Ribosome
RPL34	0	0.994	0.996	0	1.848016808	1.611152759	0.688093288	Up	ENSG00000109475	6164	protein_coding	ribosomal protein L34 [Source:HGNC Symbol;Acc:HGNC:10340]		GO:0005737,GO:0006412,GO:0005783,GO:0003735,GO:0005840,GO:0005829,GO:0005515,GO:0045296,GO:0070062,GO:0019083,GO:0006413,GO:0003723,GO:0000184,GO:0006614,GO:0022625,GO:0005622	cytoplasm|translation|endoplasmic reticulum|structural constituent of ribosome|ribosome|cytosol|protein binding|cadherin binding|extracellular exosome|viral transcription|translational initiation|RNA binding|nuclear-transcribed mRNA catabolic process, nonsense-mediated decay|SRP-dependent cotranslational protein targeting to membrane|cytosolic large ribosomal subunit|intracellular	path:hsa03010	Ribosome
RPL37	0	0.993	0.995	0	1.730761965	1.609824721	0.686903615	Up	ENSG00000145592	6167	protein_coding	ribosomal protein L37 [Source:HGNC Symbol;Acc:HGNC:10347]		GO:0003723,GO:0006412,GO:0046872,GO:0003735,GO:0005840,GO:0019843,GO:0022625,GO:0005829,GO:0019083,GO:0006413,GO:0000184,GO:0006614,GO:0005622	RNA binding|translation|metal ion binding|structural constituent of ribosome|ribosome|rRNA binding|cytosolic large ribosomal subunit|cytosol|viral transcription|translational initiation|nuclear-transcribed mRNA catabolic process, nonsense-mediated decay|SRP-dependent cotranslational protein targeting to membrane|intracellular	path:hsa03010	Ribosome
RASSF5	1.33E-217	0.705	0.581	4.85E-213	-0.512799216	1.607006265	0.684375553	Up	ENSG00000266094	83593	protein_coding	Ras association domain family member 5 [Source:HGNC Symbol;Acc:HGNC:17609]		GO:0005737,GO:0046872,GO:0035556,GO:0007165,GO:0042981,GO:0005856,GO:0005515,GO:0006915,GO:0005874,GO:0017016,GO:0008285,GO:0031398,GO:1900180,GO:0005634	cytoplasm|metal ion binding|intracellular signal transduction|signal transduction|regulation of apoptotic process|cytoskeleton|protein binding|apoptotic process|microtubule|Ras GTPase binding|negative regulation of cell population proliferation|positive regulation of protein ubiquitination|regulation of protein localization to nucleus|nucleus	path:hsa04014,path:hsa04015,path:hsa04218,path:hsa04670,path:hsa05200,path:hsa05223	Ras signaling pathway|Rap1 signaling pathway|Cellular senescence|Leukocyte transendothelial migration|Pathways in cancer|Non-small cell lung cancer
QSOX1	1.45E-205	0.531	0.354	5.30E-201	-1.27404217	1.60685927	0.684243582	Up	ENSG00000116260	5768	protein_coding	quiescin sulfhydryl oxidase 1 [Source:HGNC Symbol;Acc:HGNC:9756]		GO:0016020,GO:0016021,GO:0005794,GO:0043231,GO:0016491,GO:0055114,GO:0005615,GO:0045454,GO:0045171,GO:0005576,GO:0000139,GO:0003756,GO:0016971,GO:0016972,GO:0070062,GO:0044267,GO:0043687,GO:0030173,GO:0043312,GO:0071949,GO:0002576,GO:0085029,GO:0005788,GO:0031093,GO:0016242,GO:0035580,GO:1904724,GO:0005623	membrane|integral component of membrane|Golgi apparatus|intracellular membrane-bounded organelle|oxidoreductase activity|oxidation-reduction process|extracellular space|cell redox homeostasis|intercellular bridge|extracellular region|Golgi membrane|protein disulfide isomerase activity|flavin-linked sulfhydryl oxidase activity|thiol oxidase activity|extracellular exosome|cellular protein metabolic…
AL139246.5	2.20E-178	0.381	0.217	8.06E-174	-1.900315679	1.605488925	0.683012713	Up	ENSG00000272449	--	lncRNA	novel transcript
PFDN5	0	0.982	0.991	0	1.441818224	1.604558474	0.682176366	Up	ENSG00000123349	5204	protein_coding	prefoldin subunit 5 [Source:HGNC Symbol;Acc:HGNC:8869]		GO:0090090,GO:0005634,GO:0005737,GO:0006457,GO:0005515,GO:0051082,GO:0016272,GO:0003714,GO:0045892,GO:0006355,GO:0060041	negative regulation of canonical Wnt signaling pathway|nucleus|cytoplasm|protein folding|protein binding|unfolded protein binding|prefoldin complex|transcription corepressor activity|negative regulation of transcription, DNA-templated|regulation of transcription, DNA-templated|retina development in camera-type eye
PPP4R3A	5.88E-226	0.63	0.55	2.15E-221	-0.679815386	1.601354141	0.679292396	Up	ENSG00000100796	55671	protein_coding	protein phosphatase 4 regulatory subunit 3A [Source:HGNC Symbol;Acc:HGNC:20219]		GO:0005634,GO:0005737,GO:0005654,GO:0005856,GO:0005815	nucleus|cytoplasm|nucleoplasm|cytoskeleton|microtubule organizing center	path:hsa04922	Glucagon signaling pathway
RPL32	0	0.993	0.995	0	1.835480652	1.598871915	0.677054369	Up	ENSG00000144713	6161	protein_coding	ribosomal protein L32 [Source:HGNC Symbol;Acc:HGNC:10336]		GO:0003723,GO:0016020,GO:0006412,GO:0002181,GO:0003735,GO:0005840,GO:0022625,GO:0005829,GO:0019083,GO:0006413,GO:0000184,GO:0006614,GO:0042788,GO:0005622	RNA binding|membrane|translation|cytoplasmic translation|structural constituent of ribosome|ribosome|cytosolic large ribosomal subunit|cytosol|viral transcription|translational initiation|nuclear-transcribed mRNA catabolic process, nonsense-mediated decay|SRP-dependent cotranslational protein targeting to membrane|polysomal ribosome|intracellular	path:hsa03010	Ribosome
ITGAE	2.60E-237	0.561	0.355	9.51E-233	-1.27090238	1.598095027	0.676353197	Up	ENSG00000083457	3682	protein_coding	integrin subunit alpha E [Source:HGNC Symbol;Acc:HGNC:6147]		GO:0016020,GO:0016021,GO:0046872,GO:0007155,GO:0007229,GO:0008305,GO:0005886,GO:0030198,GO:0009897	membrane|integral component of membrane|metal ion binding|cell adhesion|integrin-mediated signaling pathway|integrin complex|plasma membrane|extracellular matrix organization|external side of plasma membrane	path:hsa04810	Regulation of actin cytoskeleton
AC253572.2	7.19E-34	0.684	0.686	2.63E-29	0.156512226	1.595991608	0.674453065	Up	--	--	--	--	--	--	--	--	--
CCL7	3.67E-178	0.17	0.002	1.34E-173	-5.850840254	1.592464046	0.6712608	Up	ENSG00000108688	6354	protein_coding	C-C motif chemokine ligand 7 [Source:HGNC Symbol;Acc:HGNC:10634]		GO:0005623,GO:0005576,GO:0005615,GO:0005515,GO:0007186,GO:0006955,GO:0005125,GO:0006954,GO:0008009,GO:0006935,GO:0048020,GO:0002548,GO:0030593,GO:0043547,GO:0048245,GO:0048247,GO:0070098,GO:0070374,GO:0071346,GO:0071347,GO:0071356,GO:0008201,GO:0030335,GO:0007010,GO:0008360,GO:0007165,GO:0007267,GO:0006874,GO:0031726,GO:2000503	cell|extracellular region|extracellular space|protein binding|G protein-coupled receptor signaling pathway|immune response|cytokine activity|inflammatory response|chemokine activity|chemotaxis|CCR chemokine receptor binding|monocyte chemotaxis|neutrophil chemotaxis|positive regulation of GTPase activity|eosinophil chemotaxis|lymphocyte chemotaxis|chemokine-mediated signaling pathway|positive regu…	path:hsa04060,path:hsa04062,path:hsa04657	Cytokine-cytokine receptor interaction|Chemokine signaling pathway|IL-17 signaling pathway
B3GNT5	2.68E-203	0.33	0.072	9.82E-199	-2.881968277	1.591482926	0.67037168	Up	ENSG00000176597	84002	protein_coding	UDP-GlcNAc:betaGal beta-1,3-N-acetylglucosaminyltransferase 5 [Source:HGNC Symbol;Acc:HGNC:15684]		GO:0016020,GO:0016021,GO:0016740,GO:0016757,GO:0006486,GO:0005794,GO:0000139,GO:0007275,GO:0008378,GO:0005783,GO:0008375,GO:0008376,GO:0008532,GO:0006493,GO:0030311,GO:0007420,GO:0016266,GO:0007417,GO:0008457,GO:0047256,GO:0009247	membrane|integral component of membrane|transferase activity|transferase activity, transferring glycosyl groups|protein glycosylation|Golgi apparatus|Golgi membrane|multicellular organism development|galactosyltransferase activity|endoplasmic reticulum|acetylglucosaminyltransferase activity|acetylgalactosaminyltransferase activity|N-acetyllactosaminide beta-1,3-N-acetylglucosaminyltransferase act…	path:hsa00601	Glycosphingolipid biosynthesis - lacto and neolacto series
NFAT5	4.12E-179	0.439	0.245	1.51E-174	-1.74177816	1.590275443	0.669276669	Up	ENSG00000102908	10725	protein_coding	nuclear factor of activated T cells 5 [Source:HGNC Symbol;Acc:HGNC:7774]	RHD	GO:1901224,GO:0071345,GO:0005634,GO:0005737,GO:0005829,GO:0005654,GO:0006355,GO:0003677,GO:0003700,GO:0006366,GO:0005515,GO:0000978,GO:0044798,GO:0045944,GO:0000981,GO:0000790,GO:0008134,GO:0005667,GO:0001228,GO:0003682,GO:0007165,GO:0007588,GO:0001816,GO:0033173,GO:1904996,GO:0006970,GO:0010628,GO:0070884,GO:0016020,GO:0016021	positive regulation of NIK/NF-kappaB signaling|cellular response to cytokine stimulus|nucleus|cytoplasm|cytosol|nucleoplasm|regulation of transcription, DNA-templated|DNA binding|DNA-binding transcription factor activity|transcription by RNA polymerase II|protein binding|RNA polymerase II proximal promoter sequence-specific DNA binding|nuclear transcription factor complex|positive regulation of t…
AZIN1-AS1	4.21E-191	0.285	0.039	1.54E-186	-3.306370267	1.584880621	0.664374175	Up	ENSG00000253320	--	lncRNA	AZIN1 antisense RNA 1 [Source:HGNC Symbol;Acc:HGNC:51558]
GPX4	1.51E-238	0.914	0.89	5.54E-234	0.529698126	1.584010284	0.663581702	Up	ENSG00000167468	2879	protein_coding	glutathione peroxidase 4 [Source:HGNC Symbol;Acc:HGNC:4556]		GO:0005634,GO:0005737,GO:0005654,GO:0016491,GO:0055114,GO:0005739,GO:0007275,GO:0098869,GO:0007283,GO:0004601,GO:0004602,GO:0006979,GO:0005829,GO:0070062,GO:0032991,GO:0005515,GO:0006644,GO:0019372,GO:0042802,GO:0042759,GO:0008430,GO:0047066,GO:0006325,GO:0006749,GO:0007568,GO:0032355,GO:0050727,GO:0051258,GO:0110076,GO:0005635	nucleus|cytoplasm|nucleoplasm|oxidoreductase activity|oxidation-reduction process|mitochondrion|multicellular organism development|cellular oxidant detoxification|spermatogenesis|peroxidase activity|glutathione peroxidase activity|response to oxidative stress|cytosol|extracellular exosome|protein-containing complex|protein binding|phospholipid metabolic process|lipoxygenase pathway|identical prot…	path:hsa00480,path:hsa04216	Glutathione metabolism|Ferroptosis
CYTOR	9.16E-203	0.532	0.417	3.35E-198	-1.100470986	1.582428962	0.662140736	Up	ENSG00000222041	112597	lncRNA	cytoskeleton regulator RNA [Source:HGNC Symbol;Acc:HGNC:28717]
OLR1	3.57E-216	0.325	0.057	1.31E-211	-3.095157224	1.581449506	0.661247493	Up	ENSG00000173391	4973	protein_coding	oxidized low density lipoprotein receptor 1 [Source:HGNC Symbol;Acc:HGNC:8133]		GO:0016020,GO:0016021,GO:0043231,GO:0005654,GO:0030246,GO:0007155,GO:0005886,GO:0005515,GO:0005576,GO:0006954,GO:0045121,GO:0002376,GO:0050900,GO:0042802,GO:0043312,GO:0035579,GO:0070821,GO:0005887,GO:0043235,GO:0006508,GO:0008015	membrane|integral component of membrane|intracellular membrane-bounded organelle|nucleoplasm|carbohydrate binding|cell adhesion|plasma membrane|protein binding|extracellular region|inflammatory response|membrane raft|immune system process|leukocyte migration|identical protein binding|neutrophil degranulation|specific granule membrane|tertiary granule membrane|integral component of plasma membrane…	path:hsa03320,path:hsa04145	PPAR signaling pathway|Phagosome
NCOR2	6.50E-205	0.52	0.384	2.38E-200	-1.270360481	1.580432274	0.660319213	Up	ENSG00000196498	9612	protein_coding	nuclear receptor corepressor 2 [Source:HGNC Symbol;Acc:HGNC:7673]	MYB	GO:0005634,GO:0016020,GO:0005654,GO:0003677,GO:0005515,GO:0043565,GO:0000790,GO:0000122,GO:0003714,GO:0001012,GO:0003682,GO:0016922,GO:0035259,GO:0042974,GO:0044877,GO:0046965,GO:0007595,GO:0010243,GO:0032355,GO:0044849,GO:0000785,GO:0042826,GO:0047485,GO:0045892,GO:0016363,GO:0005112,GO:0019216,GO:0000118,GO:0017053,GO:0035257,GO:0060766,GO:1903799,GO:0072365,GO:0016604	nucleus|membrane|nucleoplasm|DNA binding|protein binding|sequence-specific DNA binding|nuclear chromatin|negative regulation of transcription by RNA polymerase II|transcription corepressor activity|RNA polymerase II regulatory region DNA binding|chromatin binding|nuclear receptor binding|glucocorticoid receptor binding|retinoic acid receptor binding|protein-containing complex binding|retinoid X r…	path:hsa04330,path:hsa05169	Notch signaling pathway|Epstein-Barr virus infection
ZNF385A	5.96E-229	0.75	0.662	2.18E-224	-0.324531738	1.578998299	0.659009617	Up	ENSG00000161642	25946	protein_coding	zinc finger protein 385A [Source:HGNC Symbol;Acc:HGNC:17521]		GO:0003676,GO:0003723,GO:0005634,GO:0005737,GO:0008270,GO:0046872,GO:0003677,GO:0000790,GO:0042995,GO:0006974,GO:0006915,GO:0005730,GO:0030425,GO:0006357,GO:0000981,GO:0006977,GO:0005654,GO:0006417,GO:0043025,GO:0003730,GO:1901796,GO:0002039,GO:0045600,GO:0035855,GO:2000765,GO:1902164,GO:0010609,GO:1902166,GO:0007599,GO:0007611,GO:0007626,GO:0008298,GO:0030220,GO:0070889	nucleic acid binding|RNA binding|nucleus|cytoplasm|zinc ion binding|metal ion binding|DNA binding|nuclear chromatin|cell projection|cellular response to DNA damage stimulus|apoptotic process|nucleolus|dendrite|regulation of transcription by RNA polymerase II|DNA-binding transcription factor activity, RNA polymerase II-specific|DNA damage response, signal transduction by p53 class mediator resulti…
SNHG9	3.63E-208	0.492	0.272	1.33E-203	-1.61170386	1.577406417	0.657554417	Up	ENSG00000255198	--	lncRNA	small nucleolar RNA host gene 9 [Source:HGNC Symbol;Acc:HGNC:33102]
RAPGEF1	1.07E-192	0.531	0.367	3.92E-188	-1.264702463	1.576660192	0.656871758	Up	ENSG00000107263	2889	protein_coding	Rap guanine nucleotide exchange factor 1 [Source:HGNC Symbol;Acc:HGNC:4568]		GO:0007264,GO:0005085,GO:0005515,GO:0005768,GO:0005769,GO:0007399,GO:0043547,GO:0005829,GO:0017124,GO:0007165,GO:0019221,GO:0061028,GO:0071320,GO:0007169,GO:0005737,GO:0010976,GO:0046579,GO:0017034,GO:0032486,GO:0000186,GO:0038180,GO:1990090,GO:1901888,GO:0005622,GO:0001568,GO:0046328,GO:0046580,GO:0048008,GO:0051898,GO:0070373,GO:0070374,GO:0090090,GO:0090630,GO:0098609,GO:1905451,GO:2000178,GO:…	small GTPase mediated signal transduction|guanyl-nucleotide exchange factor activity|protein binding|endosome|early endosome|nervous system development|positive regulation of GTPase activity|cytosol|SH3 domain binding|signal transduction|cytokine-mediated signaling pathway|establishment of endothelial barrier|cellular response to cAMP|transmembrane receptor protein tyrosine kinase signaling pathw…	path:hsa04015,path:hsa04510,path:hsa04722,path:hsa04910,path:hsa05211	Rap1 signaling pathway|Focal adhesion|Neurotrophin signaling pathway|Insulin signaling pathway|Renal cell carcinoma
CDC42EP3	2.44E-162	0.854	0.77	8.94E-158	0.206662379	1.571586452	0.652221636	Up	ENSG00000163171	10602	protein_coding	CDC42 effector protein 3 [Source:HGNC Symbol;Acc:HGNC:16943]		GO:0005737,GO:0016020,GO:0005886,GO:0015629,GO:0005856,GO:0005515,GO:0017049,GO:0005829,GO:0012505,GO:0007266,GO:0008360,GO:0030838,GO:0031274,GO:0007165,GO:0005519	cytoplasm|membrane|plasma membrane|actin cytoskeleton|cytoskeleton|protein binding|GTP-Rho binding|cytosol|endomembrane system|Rho protein signal transduction|regulation of cell shape|positive regulation of actin filament polymerization|positive regulation of pseudopodium assembly|signal transduction|cytoskeletal regulatory protein binding
COX4I1	0	0.977	0.977	0	1.173377818	1.570362916	0.651098009	Up	ENSG00000131143	1327	protein_coding	cytochrome c oxidase subunit 4I1 [Source:HGNC Symbol;Acc:HGNC:2265]		GO:1902600,GO:0004129,GO:0022900,GO:0016020,GO:0016021,GO:0005634,GO:0005739,GO:0005743,GO:0005515,GO:0006123,GO:0005751,GO:0006091,GO:0007584,GO:0031966	proton transmembrane transport|cytochrome-c oxidase activity|electron transport chain|membrane|integral component of membrane|nucleus|mitochondrion|mitochondrial inner membrane|protein binding|mitochondrial electron transport, cytochrome c to oxygen|mitochondrial respiratory chain complex IV|generation of precursor metabolites and energy|response to nutrient|mitochondrial membrane	path:hsa00190,path:hsa04260,path:hsa04714,path:hsa04932,path:hsa05010,path:hsa05012,path:hsa05016	Oxidative phosphorylation|Cardiac muscle contraction|Thermogenesis|Non-alcoholic fatty liver disease (NAFLD)|Alzheimer disease|Parkinson disease|Huntington disease
WDR33	2.15E-237	0.506	0.403	7.87E-233	-1.210098213	1.569671743	0.650462888	Up	ENSG00000136709	55339	protein_coding	WD repeat domain 33 [Source:HGNC Symbol;Acc:HGNC:25651]		GO:0003723,GO:0006397,GO:0005634,GO:0005654,GO:0001650,GO:0005581,GO:0007283,GO:0006378,GO:0005847,GO:0006406,GO:0031124,GO:0000398,GO:0006369,GO:0006301,GO:0005515	RNA binding|mRNA processing|nucleus|nucleoplasm|fibrillar center|collagen trimer|spermatogenesis|mRNA polyadenylation|mRNA cleavage and polyadenylation specificity factor complex|mRNA export from nucleus|mRNA 3'-end processing|mRNA splicing, via spliceosome|termination of RNA polymerase II transcription|postreplication repair|protein binding	path:hsa03015	mRNA surveillance pathway
MT-ND4L	3.74E-158	0.873	0.871	1.37E-153	0.319618421	1.568298261	0.649199959	Up	ENSG00000212907	4539	protein_coding	mitochondrially encoded NADH:ubiquinone oxidoreductase core subunit 4L [Source:HGNC Symbol;Acc:HGNC:7460]		GO:0016020,GO:0016021,GO:0016491,GO:0055114,GO:0005739,GO:0070469,GO:0031966,GO:0016651,GO:0042773,GO:0008137,GO:0005747,GO:0006120,GO:0030964	membrane|integral component of membrane|oxidoreductase activity|oxidation-reduction process|mitochondrion|respirasome|mitochondrial membrane|oxidoreductase activity, acting on NAD(P)H|ATP synthesis coupled electron transport|NADH dehydrogenase (ubiquinone) activity|mitochondrial respiratory chain complex I|mitochondrial electron transport, NADH to ubiquinone|NADH dehydrogenase complex
EPC1	1.25E-233	0.686	0.589	4.59E-229	-0.549165921	1.567378573	0.64835368	Up	ENSG00000120616	80314	protein_coding	enhancer of polycomb homolog 1 [Source:HGNC Symbol;Acc:HGNC:19876]		GO:0005634,GO:0006357,GO:0006325,GO:0005515,GO:0004402,GO:0035267,GO:0045893,GO:0006351,GO:0005654,GO:0040008,GO:0032777,GO:0043967,GO:0045892,GO:0070317,GO:0045944,GO:0000122,GO:0043968,GO:0045814,GO:0031965,GO:0035886	nucleus|regulation of transcription by RNA polymerase II|chromatin organization|protein binding|histone acetyltransferase activity|NuA4 histone acetyltransferase complex|positive regulation of transcription, DNA-templated|transcription, DNA-templated|nucleoplasm|regulation of growth|Piccolo NuA4 histone acetyltransferase complex|histone H4 acetylation|negative regulation of transcription, DNA-tem…
AC245407.2	1.51E-168	0.328	0.091	5.53E-164	-2.687471069	1.565416335	0.646546405	Up	--	--	--	--	--	--	--	--	--
GRINA	3.06E-227	0.82	0.775	1.12E-222	-0.016610531	1.56288843	0.644214792	Up	ENSG00000178719	2907	protein_coding	glutamate ionotropic receptor NMDA type subunit associated protein 1 [Source:HGNC Symbol;Acc:HGNC:4589]		GO:0016020,GO:0016021,GO:0044325,GO:0032469,GO:1902236,GO:0005783,GO:0005794	membrane|integral component of membrane|ion channel binding|endoplasmic reticulum calcium ion homeostasis|negative regulation of endoplasmic reticulum stress-induced intrinsic apoptotic signaling pathway|endoplasmic reticulum|Golgi apparatus
NFKB2	4.04E-180	0.557	0.398	1.48E-175	-1.127408742	1.561332391	0.642777704	Up	ENSG00000077150	4791	protein_coding	nuclear factor kappa B subunit 2 [Source:HGNC Symbol;Acc:HGNC:7795]	RHD	GO:0005634,GO:0005737,GO:0005829,GO:0006355,GO:0007165,GO:0003677,GO:0003700,GO:0005515,GO:0048511,GO:0000981,GO:0006954,GO:0000977,GO:0045944,GO:0000122,GO:0000790,GO:0000978,GO:0005654,GO:0038061,GO:0001228,GO:0007249,GO:0003682,GO:0003713,GO:0032481,GO:0051092,GO:0034097,GO:0033257,GO:0002268,GO:0002467,GO:0007568,GO:0030198,GO:0032496,GO:0048536	nucleus|cytoplasm|cytosol|regulation of transcription, DNA-templated|signal transduction|DNA binding|DNA-binding transcription factor activity|protein binding|rhythmic process|DNA-binding transcription factor activity, RNA polymerase II-specific|inflammatory response|RNA polymerase II regulatory region sequence-specific DNA binding|positive regulation of transcription by RNA polymerase II|negativ…	path:hsa04010,path:hsa04064,path:hsa04380,path:hsa04625,path:hsa05134,path:hsa05166,path:hsa05169,path:hsa05200,path:hsa05203,path:hsa05224	MAPK signaling pathway|NF-kappa B signaling pathway|Osteoclast differentiation|C-type lectin receptor signaling pathway|Legionellosis|Human T-cell leukemia virus 1 infection|Epstein-Barr virus infection|Pathways in cancer|Viral carcinogenesis|Breast cancer
RPL11	0	0.994	0.996	0	1.82150452	1.560715696	0.642207757	Up	ENSG00000142676	6135	protein_coding	ribosomal protein L11 [Source:HGNC Symbol;Acc:HGNC:10301]		GO:0003723,GO:0005634,GO:0005737,GO:0016020,GO:0006412,GO:0002181,GO:0003735,GO:0005840,GO:0005515,GO:0019843,GO:0005654,GO:0005730,GO:0006364,GO:0022625,GO:0000027,GO:0005829,GO:0070062,GO:0019083,GO:0042273,GO:0032435,GO:0006605,GO:0032991,GO:0006413,GO:0034504,GO:0000184,GO:0006614,GO:0010628,GO:0050821,GO:0031625,GO:1901796,GO:0008097,GO:1990948,GO:1904667,GO:2000059,GO:2000435,GO:0042788,GO:…	RNA binding|nucleus|cytoplasm|membrane|translation|cytoplasmic translation|structural constituent of ribosome|ribosome|protein binding|rRNA binding|nucleoplasm|nucleolus|rRNA processing|cytosolic large ribosomal subunit|ribosomal large subunit assembly|cytosol|extracellular exosome|viral transcription|ribosomal large subunit biogenesis|negative regulation of proteasomal ubiquitin-dependent protei…	path:hsa03010	Ribosome
TNFSF14	6.24E-166	0.287	0.065	2.28E-161	-3.003899352	1.55436272	0.636323205	Up	ENSG00000125735	8740	protein_coding	TNF superfamily member 14 [Source:HGNC Symbol;Acc:HGNC:11930]		GO:0005737,GO:0016020,GO:0016021,GO:0005615,GO:0005886,GO:0005515,GO:0007165,GO:0005576,GO:0006955,GO:0005125,GO:0005164,GO:0043154,GO:0033209,GO:0071260,GO:0005102,GO:1901224,GO:0042110,GO:0006915,GO:0043027,GO:0031295,GO:0042098,GO:0043029,GO:0010820,GO:0045663,GO:1901741	cytoplasm|membrane|integral component of membrane|extracellular space|plasma membrane|protein binding|signal transduction|extracellular region|immune response|cytokine activity|tumor necrosis factor receptor binding|negative regulation of cysteine-type endopeptidase activity involved in apoptotic process|tumor necrosis factor-mediated signaling pathway|cellular response to mechanical stimulus|sig…	path:hsa04060,path:hsa04064,path:hsa05168	Cytokine-cytokine receptor interaction|NF-kappa B signaling pathway|Herpes simplex infection
RPL26	0	0.987	0.996	0	1.853488376	1.554266876	0.636234243	Up	ENSG00000161970	6154	protein_coding	ribosomal protein L26 [Source:HGNC Symbol;Acc:HGNC:10327]		GO:0003723,GO:0016020,GO:0006412,GO:0003735,GO:0005840,GO:0002181,GO:0015934,GO:0006364,GO:0022625,GO:0005515,GO:0005829,GO:0070062,GO:0019083,GO:0042273,GO:0006413,GO:0005737,GO:0000184,GO:0048027,GO:0006614,GO:0071480,GO:0005654,GO:0006977,GO:0034644,GO:0005730,GO:0045727,GO:1902164,GO:1902167,GO:1904803,GO:0022626,GO:1990904,GO:0005622	RNA binding|membrane|translation|structural constituent of ribosome|ribosome|cytoplasmic translation|large ribosomal subunit|rRNA processing|cytosolic large ribosomal subunit|protein binding|cytosol|extracellular exosome|viral transcription|ribosomal large subunit biogenesis|translational initiation|cytoplasm|nuclear-transcribed mRNA catabolic process, nonsense-mediated decay|mRNA 5'-UTR binding|…	path:hsa03010	Ribosome
ETF1	2.24E-222	0.612	0.481	8.22E-218	-0.908904642	1.554189779	0.636162679	Up	ENSG00000120705	2107	protein_coding	eukaryotic translation termination factor 1 [Source:HGNC Symbol;Acc:HGNC:3477]		GO:0003723,GO:0005737,GO:0006412,GO:0005515,GO:0043022,GO:0003747,GO:0006415,GO:0005829,GO:0000184,GO:0016149,GO:0006449,GO:1990825,GO:0006479,GO:0002184,GO:0018444,GO:0008079	RNA binding|cytoplasm|translation|protein binding|ribosome binding|translation release factor activity|translational termination|cytosol|nuclear-transcribed mRNA catabolic process, nonsense-mediated decay|translation release factor activity, codon specific|regulation of translational termination|sequence-specific mRNA binding|protein methylation|cytoplasmic translational termination|translation r…	path:hsa03015	mRNA surveillance pathway
TFDP1	1.24E-214	0.423	0.255	4.56E-210	-1.786604447	1.552212529	0.634326105	Up	ENSG00000198176	7027	protein_coding	transcription factor Dp-1 [Source:HGNC Symbol;Acc:HGNC:11749]	E2F	GO:0005739,GO:0005634,GO:0005737,GO:0005829,GO:0005654,GO:0006355,GO:0003677,GO:0003700,GO:0005515,GO:0007049,GO:0005667,GO:0051726,GO:0008544,GO:0043276,GO:0045893,GO:0045944,GO:0070345,GO:2000278,GO:0000981,GO:0000790,GO:0006977,GO:0001228,GO:0003713,GO:0019904,GO:0008134,GO:0070317,GO:0006357,GO:0000977,GO:0090575,GO:1900740,GO:0000083	mitochondrion|nucleus|cytoplasm|cytosol|nucleoplasm|regulation of transcription, DNA-templated|DNA binding|DNA-binding transcription factor activity|protein binding|cell cycle|transcription factor complex|regulation of cell cycle|epidermis development|anoikis|positive regulation of transcription, DNA-templated|positive regulation of transcription by RNA polymerase II|negative regulation of fat ce…	path:hsa04110,path:hsa04350	Cell cycle|TGF-beta signaling pathway
RPS8	0	0.991	0.994	0	1.737865715	1.551747903	0.633894197	Up	ENSG00000142937	6202	protein_coding	ribosomal protein S8 [Source:HGNC Symbol;Acc:HGNC:10441]		GO:0003723,GO:0005634,GO:0005737,GO:0016020,GO:0006412,GO:0005783,GO:0005829,GO:0003735,GO:0005840,GO:0022627,GO:0005925,GO:0000462,GO:0005654,GO:0070062,GO:0019083,GO:1990904,GO:0005515,GO:0006413,GO:0000184,GO:0006614,GO:0005622	RNA binding|nucleus|cytoplasm|membrane|translation|endoplasmic reticulum|cytosol|structural constituent of ribosome|ribosome|cytosolic small ribosomal subunit|focal adhesion|maturation of SSU-rRNA from tricistronic rRNA transcript (SSU-rRNA, 5.8S rRNA, LSU-rRNA)|nucleoplasm|extracellular exosome|viral transcription|ribonucleoprotein complex|protein binding|translational initiation|nuclear-transcr…	path:hsa03010	Ribosome
MAPKAPK2	1.05E-198	0.541	0.398	3.85E-194	-1.192613506	1.548521214	0.630891147	Up	ENSG00000162889	9261	protein_coding	MAPK activated protein kinase 2 [Source:HGNC Symbol;Acc:HGNC:6887]		GO:0035924,GO:0005634,GO:0005737,GO:0005813,GO:0000166,GO:0004672,GO:0004674,GO:0005524,GO:0016301,GO:0016740,GO:0006468,GO:0016310,GO:0005654,GO:0005515,GO:0006974,GO:0006954,GO:0035556,GO:0005829,GO:0070062,GO:0043488,GO:0032496,GO:1900034,GO:0005516,GO:0002224,GO:0018105,GO:0048010,GO:0051019,GO:0000187,GO:0046777,GO:0034097,GO:0032680,GO:0070935,GO:0006691,GO:0000165,GO:0004683,GO:0009931,GO:…	cellular response to vascular endothelial growth factor stimulus|nucleus|cytoplasm|centrosome|nucleotide binding|protein kinase activity|protein serine/threonine kinase activity|ATP binding|kinase activity|transferase activity|protein phosphorylation|phosphorylation|nucleoplasm|protein binding|cellular response to DNA damage stimulus|inflammatory response|intracellular signal transduction|cytosol…	path:hsa04010,path:hsa04218,path:hsa04370,path:hsa04625,path:hsa04722,path:hsa05167,path:hsa05203	MAPK signaling pathway|Cellular senescence|VEGF signaling pathway|C-type lectin receptor signaling pathway|Neurotrophin signaling pathway|Kaposi sarcoma-associated herpesvirus infection|Viral carcinogenesis
RPL28	0	0.999	0.998	0	1.939763367	1.545512602	0.628085418	Up	ENSG00000108107	6158	protein_coding	ribosomal protein L28 [Source:HGNC Symbol;Acc:HGNC:10330]		GO:0003723,GO:0016020,GO:0006412,GO:0003735,GO:0005840,GO:0005515,GO:0022625,GO:0005829,GO:0070062,GO:0019083,GO:0006413,GO:0036464,GO:0000184,GO:0006614,GO:0030425,GO:0044297,GO:0005622	RNA binding|membrane|translation|structural constituent of ribosome|ribosome|protein binding|cytosolic large ribosomal subunit|cytosol|extracellular exosome|viral transcription|translational initiation|cytoplasmic ribonucleoprotein granule|nuclear-transcribed mRNA catabolic process, nonsense-mediated decay|SRP-dependent cotranslational protein targeting to membrane|dendrite|cell body|intracellular	path:hsa03010	Ribosome
IVNS1ABP	1.47E-132	0.651	0.471	5.37E-128	-0.710517677	1.544911055	0.62752378	Up	ENSG00000116679	10625	protein_coding	influenza virus NS1A binding protein [Source:HGNC Symbol;Acc:HGNC:16951]		GO:0008380,GO:0005634,GO:0005737,GO:0005829,GO:0005856,GO:0005654,GO:0005515,GO:0009615,GO:0016032,GO:0031397,GO:0006383,GO:0005681,GO:0005667,GO:2001243	RNA splicing|nucleus|cytoplasm|cytosol|cytoskeleton|nucleoplasm|protein binding|response to virus|viral process|negative regulation of protein ubiquitination|transcription by RNA polymerase III|spliceosomal complex|transcription factor complex|negative regulation of intrinsic apoptotic signaling pathway	path:hsa05164	Influenza A
THAP2	2.40E-197	0.324	0.082	8.77E-193	-2.854913946	1.543216055	0.625940058	Up	ENSG00000173451	83591	protein_coding	THAP domain containing 2 [Source:HGNC Symbol;Acc:HGNC:20854]	THAP	GO:0003676,GO:0046872,GO:0003677,GO:0006357,GO:0000981,GO:0000790,GO:0005730	nucleic acid binding|metal ion binding|DNA binding|regulation of transcription by RNA polymerase II|DNA-binding transcription factor activity, RNA polymerase II-specific|nuclear chromatin|nucleolus
SRGN	9.51E-287	0.988	0.995	3.48E-282	1.599166469	1.540363151	0.623270516	Up	ENSG00000122862	5552	protein_coding	serglycin [Source:HGNC Symbol;Acc:HGNC:9361]		GO:0005794,GO:0005615,GO:0005515,GO:0005576,GO:0006915,GO:0031214,GO:0002576,GO:0031093,GO:0016485,GO:0050710,GO:0008626,GO:0030502,GO:0033364,GO:0033371,GO:0033373,GO:0033382,GO:0042629	Golgi apparatus|extracellular space|protein binding|extracellular region|apoptotic process|biomineral tissue development|platelet degranulation|platelet alpha granule lumen|protein processing|negative regulation of cytokine secretion|granzyme-mediated apoptotic signaling pathway|negative regulation of bone mineralization|mast cell secretory granule organization|T cell secretory granule organizati…
EIF4A3	5.46E-209	0.511	0.45	2.00E-204	-1.101121412	1.538270869	0.621309565	Up	ENSG00000141543	9775	protein_coding	eukaryotic translation initiation factor 4A3 [Source:HGNC Symbol;Acc:HGNC:18683]		GO:0003676,GO:0003723,GO:0006397,GO:0008380,GO:0051028,GO:0005634,GO:0005737,GO:0016607,GO:0016020,GO:0000166,GO:0005524,GO:0005654,GO:0016787,GO:0005515,GO:0005681,GO:0004386,GO:0035368,GO:0035613,GO:0043021,GO:0045182,GO:0008306,GO:0010629,GO:0014070,GO:0035640,GO:0072715,GO:0090394,GO:0099578,GO:1902415,GO:1904570,GO:1904574,GO:1990416,GO:0030425,GO:0043025,GO:0098978,GO:0099524,GO:1990904,GO:…	nucleic acid binding|RNA binding|mRNA processing|RNA splicing|mRNA transport|nucleus|cytoplasm|nuclear speck|membrane|nucleotide binding|ATP binding|nucleoplasm|hydrolase activity|protein binding|spliceosomal complex|helicase activity|selenocysteine insertion sequence binding|RNA stem-loop binding|ribonucleoprotein complex binding|translation regulator activity|associative learning|negative regul…	path:hsa03013,path:hsa03015,path:hsa03040	RNA transport|mRNA surveillance pathway|Spliceosome
RPL41	0	0.995	0.999	0	1.993924368	1.537170125	0.620276843	Up	ENSG00000229117	6171	protein_coding	ribosomal protein L41 [Source:HGNC Symbol;Acc:HGNC:10354]		GO:0006412,GO:0002181,GO:0003735,GO:0005840,GO:0005829,GO:0019083,GO:0006413,GO:0003723,GO:0000184,GO:0003730,GO:0048027,GO:0006614,GO:0022625,GO:0042788	translation|cytoplasmic translation|structural constituent of ribosome|ribosome|cytosol|viral transcription|translational initiation|RNA binding|nuclear-transcribed mRNA catabolic process, nonsense-mediated decay|mRNA 3'-UTR binding|mRNA 5'-UTR binding|SRP-dependent cotranslational protein targeting to membrane|cytosolic large ribosomal subunit|polysomal ribosome	path:hsa03010	Ribosome
YPEL5	2.32E-180	0.814	0.776	8.50E-176	0.056893268	1.536692368	0.619828379	Up	ENSG00000119801	51646	protein_coding	yippee like 5 [Source:HGNC Symbol;Acc:HGNC:18329]		GO:0005634,GO:0005737,GO:0046872,GO:0005856,GO:0000922,GO:0005813,GO:0005815,GO:0030496,GO:0005576,GO:0005515,GO:0000151,GO:0008283,GO:0043312,GO:1904813,GO:1904724,GO:0097431	nucleus|cytoplasm|metal ion binding|cytoskeleton|spindle pole|centrosome|microtubule organizing center|midbody|extracellular region|protein binding|ubiquitin ligase complex|cell population proliferation|neutrophil degranulation|ficolin-1-rich granule lumen|tertiary granule lumen|mitotic spindle pole
GADD45A	3.40E-162	0.299	0.099	1.24E-157	-2.719973108	1.529584981	0.613140263	Up	ENSG00000116717	1647	protein_coding	growth arrest and DNA damage inducible alpha [Source:HGNC Symbol;Acc:HGNC:4095]		GO:0005634,GO:0005737,GO:0016607,GO:0005515,GO:0006974,GO:0007049,GO:0051726,GO:0006977,GO:0005654,GO:0007050,GO:0043065,GO:0071260,GO:0006915,GO:0046982,GO:0046330,GO:0006281,GO:1900745,GO:0042803,GO:0000079,GO:0000185,GO:0019900,GO:2000379,GO:0047485,GO:0042770,GO:0071479,GO:0000979,GO:0006469,GO:0007098,GO:0071850	nucleus|cytoplasm|nuclear speck|protein binding|cellular response to DNA damage stimulus|cell cycle|regulation of cell cycle|DNA damage response, signal transduction by p53 class mediator resulting in cell cycle arrest|nucleoplasm|cell cycle arrest|positive regulation of apoptotic process|cellular response to mechanical stimulus|apoptotic process|protein heterodimerization activity|positive regul…	path:hsa04010,path:hsa04068,path:hsa04110,path:hsa04115,path:hsa04210,path:hsa04218,path:hsa05169,path:hsa05200,path:hsa05202,path:hsa05210,path:hsa05212,path:hsa05213,path:hsa05214,path:hsa05216,path:hsa05217,path:hsa05218,path:hsa05220,path:hsa05222,path:hsa05223,path:hsa05224,path:hsa05225,path:hsa05226	MAPK signaling pathway|FoxO signaling pathway|Cell cycle|p53 signaling pathway|Apoptosis|Cellular senescence|Epstein-Barr virus infection|Pathways in cancer|Transcriptional misregulation in cancer|Colorectal cancer|Pancreatic cancer|Endometrial cancer|Glioma|Thyroid cancer|Basal cell carcinoma|Melanoma|Chronic myeloid leukemia|Small cell lung cancer|Non-small cell lung cancer|Breast cancer|Hepato…
RPS24	0	0.99	0.996	0	1.87719705	1.529219121	0.612795144	Up	ENSG00000138326	6229	protein_coding	ribosomal protein S24 [Source:HGNC Symbol;Acc:HGNC:10411]		GO:0003735,GO:0006412,GO:0005840,GO:0005622,GO:0003723,GO:0005634,GO:0016020,GO:0022627,GO:0006364,GO:0042274,GO:0005654,GO:0005829,GO:0019083,GO:0006413,GO:0031369,GO:0000184,GO:0006614,GO:0034101,GO:0015935	structural constituent of ribosome|translation|ribosome|intracellular|RNA binding|nucleus|membrane|cytosolic small ribosomal subunit|rRNA processing|ribosomal small subunit biogenesis|nucleoplasm|cytosol|viral transcription|translational initiation|translation initiation factor binding|nuclear-transcribed mRNA catabolic process, nonsense-mediated decay|SRP-dependent cotranslational protein target…	path:hsa03010	Ribosome
CD99	1.14E-158	0.754	0.642	4.16E-154	-0.216063746	1.528382066	0.612005235	Up	ENSG00000002586	4267	protein_coding	CD99 molecule (Xg blood group) [Source:HGNC Symbol;Acc:HGNC:7082]		GO:0016020,GO:0016021,GO:0007155,GO:0005925,GO:0050776,GO:0005886,GO:0005887,GO:0005515,GO:0005737,GO:0034109,GO:0072683,GO:2000391	membrane|integral component of membrane|cell adhesion|focal adhesion|regulation of immune response|plasma membrane|integral component of plasma membrane|protein binding|cytoplasm|homotypic cell-cell adhesion|T cell extravasation|positive regulation of neutrophil extravasation	path:hsa04514,path:hsa04670	Cell adhesion molecules (CAMs)|Leukocyte transendothelial migration
BIN1	7.45E-205	0.328	0.096	2.73E-200	-2.795036996	1.524963431	0.608774647	Up	ENSG00000136717	274	protein_coding	bridging integrator 1 [Source:HGNC Symbol;Acc:HGNC:1052]		GO:0005737,GO:0005634,GO:0016020,GO:0005829,GO:0005886,GO:0005515,GO:0007275,GO:0030154,GO:0030100,GO:0042802,GO:0005768,GO:0006897,GO:0016032,GO:0005543,GO:0008021,GO:0030315,GO:0061024,GO:0015629,GO:0005856,GO:0002020,GO:0019828,GO:0030276,GO:0048156,GO:0051015,GO:0051087,GO:0070063,GO:0006997,GO:0007010,GO:0008333,GO:0030838,GO:0033292,GO:0043065,GO:0045664,GO:0048711,GO:0060988,GO:0071156,GO:…	cytoplasm|nucleus|membrane|cytosol|plasma membrane|protein binding|multicellular organism development|cell differentiation|regulation of endocytosis|identical protein binding|endosome|endocytosis|viral process|phospholipid binding|synaptic vesicle|T-tubule|membrane organization|actin cytoskeleton|cytoskeleton|protease binding|aspartic-type endopeptidase inhibitor activity|clathrin binding|tau pro…	path:hsa04144,path:hsa04666	Endocytosis|Fc gamma R-mediated phagocytosis
ATP5MG	9.11820717874558e-312	0.966	0.966	3.34E-307	1.026762593	1.52483919	0.608657104	Up	ENSG00000167283	10632	protein_coding	ATP synthase membrane subunit g [Source:HGNC Symbol;Acc:HGNC:14247]		GO:0016020,GO:0005739,GO:0005743,GO:0006811,GO:0015078,GO:0015986,GO:0000276,GO:0016887,GO:0006754,GO:0046933,GO:0022857,GO:0042407,GO:0042776,GO:0005753,GO:0045263	membrane|mitochondrion|mitochondrial inner membrane|ion transport|proton transmembrane transporter activity|ATP synthesis coupled proton transport|mitochondrial proton-transporting ATP synthase complex, coupling factor F(o)|ATPase activity|ATP biosynthetic process|proton-transporting ATP synthase activity, rotational mechanism|transmembrane transporter activity|cristae formation|mitochondrial ATP…	path:hsa00190,path:hsa04714	Oxidative phosphorylation|Thermogenesis
IFFO2	2.08E-192	0.274	0.048	7.61E-188	-3.394641606	1.524531722	0.60836617	Up	ENSG00000169991	126917	protein_coding	intermediate filament family orphan 2 [Source:HGNC Symbol;Acc:HGNC:27006]		GO:0005882	intermediate filament
EIF1B	1.19E-239	0.71	0.672	4.36E-235	-0.386659265	1.522745396	0.606674742	Up	ENSG00000114784	10289	protein_coding	eukaryotic translation initiation factor 1B [Source:HGNC Symbol;Acc:HGNC:30792]		GO:0003723,GO:0003743,GO:0006412,GO:0006413,GO:0005515,GO:0005575,GO:0006446,GO:0016282,GO:0043024	RNA binding|translation initiation factor activity|translation|translational initiation|protein binding|cellular_component|regulation of translational initiation|eukaryotic 43S preinitiation complex|ribosomal small subunit binding	path:hsa03013	RNA transport
IFNGR2	7.01E-197	0.834	0.817	2.57E-192	0.135948942	1.522319324	0.606271012	Up	ENSG00000159128	3460	protein_coding	interferon gamma receptor 2 [Source:HGNC Symbol;Acc:HGNC:5440]		GO:0005737,GO:0016020,GO:0016021,GO:0005783,GO:0005789,GO:0005794,GO:0005886,GO:0000139,GO:0031410,GO:0030659,GO:0004896,GO:0019221,GO:0005887,GO:0007166,GO:0009615,GO:0060333,GO:0060334,GO:0004906,GO:0005515,GO:0001774,GO:0051607,GO:1904783	cytoplasm|membrane|integral component of membrane|endoplasmic reticulum|endoplasmic reticulum membrane|Golgi apparatus|plasma membrane|Golgi membrane|cytoplasmic vesicle|cytoplasmic vesicle membrane|cytokine receptor activity|cytokine-mediated signaling pathway|integral component of plasma membrane|cell surface receptor signaling pathway|response to virus|interferon-gamma-mediated signaling pathw…	path:hsa04060,path:hsa04066,path:hsa04217,path:hsa04380,path:hsa04630,path:hsa04650,path:hsa04658,path:hsa04659,path:hsa05132,path:hsa05140,path:hsa05142,path:hsa05145,path:hsa05152,path:hsa05162,path:hsa05164,path:hsa05168,path:hsa05200,path:hsa05321	Cytokine-cytokine receptor interaction|HIF-1 signaling pathway|Necroptosis|Osteoclast differentiation|Jak-STAT signaling pathway|Natural killer cell mediated cytotoxicity|Th1 and Th2 cell differentiation|Th17 cell differentiation|Salmonella infection|Leishmaniasis|Chagas disease (American trypanosomiasis)|Toxoplasmosis|Tuberculosis|Measles|Influenza A|Herpes simplex infection|Pathways in cancer|I…
FURIN	2.69E-193	0.466	0.303	9.83E-189	-1.563856172	1.520433981	0.604483175	Up	ENSG00000140564	5045	protein_coding	furin, paired basic amino acid cleaving enzyme [Source:HGNC Symbol;Acc:HGNC:8568]		GO:0016020,GO:0016021,GO:0046872,GO:0016787,GO:0005794,GO:0010951,GO:0005886,GO:0005515,GO:0008233,GO:0006508,GO:0005576,GO:0004252,GO:0000139,GO:0008236,GO:0005768,GO:0070062,GO:0044267,GO:0010008,GO:0030173,GO:0005802,GO:0009986,GO:0005783,GO:0030198,GO:0005796,GO:0022617,GO:0004175,GO:0016485,GO:0070268,GO:0051044,GO:0052548,GO:0045121,GO:0030574,GO:0002020,GO:0007179,GO:0031638,GO:0032455,GO:…	membrane|integral component of membrane|metal ion binding|hydrolase activity|Golgi apparatus|negative regulation of endopeptidase activity|plasma membrane|protein binding|peptidase activity|proteolysis|extracellular region|serine-type endopeptidase activity|Golgi membrane|serine-type peptidase activity|endosome|extracellular exosome|cellular protein metabolic process|endosome membrane|integral co…	path:hsa05164	Influenza A
ULK1	3.44E-109	0.482	0.354	1.26E-104	-1.246004075	1.516935912	0.601160135	Up	ENSG00000177169	8408	protein_coding	unc-51 like autophagy activating kinase 1 [Source:HGNC Symbol;Acc:HGNC:12558]		GO:0005737,GO:0000166,GO:0004672,GO:0004674,GO:0005524,GO:0016301,GO:0016740,GO:0006468,GO:0016310,GO:0007165,GO:0005829,GO:0005515,GO:0006914,GO:0042802,GO:0005776,GO:0016020,GO:0034045,GO:0005789,GO:0010508,GO:0075044,GO:0010506,GO:0000045,GO:0000407,GO:0008104,GO:0046777,GO:0005741,GO:0044877,GO:0031175,GO:0016241,GO:0042594,GO:0016236,GO:1990316,GO:0032045,GO:0017137,GO:0051020,GO:0007409,GO:…	cytoplasm|nucleotide binding|protein kinase activity|protein serine/threonine kinase activity|ATP binding|kinase activity|transferase activity|protein phosphorylation|phosphorylation|signal transduction|cytosol|protein binding|autophagy|identical protein binding|autophagosome|membrane|phagophore assembly site membrane|endoplasmic reticulum membrane|positive regulation of autophagy|positive regula…	path:hsa04137,path:hsa04140,path:hsa04150,path:hsa04152,path:hsa04211	Mitophagy - animal|Autophagy - animal|mTOR signaling pathway|AMPK signaling pathway|Longevity regulating pathway
CD109	4.93E-238	0.268	0.018	1.81E-233	-4.173415401	1.514351957	0.598700547	Up	ENSG00000156535	135228	protein_coding	CD109 molecule [Source:HGNC Symbol;Acc:HGNC:21685]		GO:0016020,GO:0005615,GO:0005576,GO:0010951,GO:0005886,GO:0009986,GO:0031225,GO:0004866,GO:0004867,GO:0030414,GO:0010466,GO:0002576,GO:0030512,GO:0031092,GO:0061045,GO:0050431,GO:0001933,GO:0001942,GO:0010839,GO:0045616,GO:0072675	membrane|extracellular space|extracellular region|negative regulation of endopeptidase activity|plasma membrane|cell surface|anchored component of membrane|endopeptidase inhibitor activity|serine-type endopeptidase inhibitor activity|peptidase inhibitor activity|negative regulation of peptidase activity|platelet degranulation|negative regulation of transforming growth factor beta receptor signali…
DENND5A	8.14E-192	0.526	0.422	2.98E-187	-1.156647297	1.510721971	0.595238175	Up	ENSG00000184014	23258	protein_coding	DENN domain containing 5A [Source:HGNC Symbol;Acc:HGNC:19344]		GO:0016020,GO:0005794,GO:0000139,GO:0005085,GO:0005829,GO:0017112,GO:0005802,GO:0042147,GO:0010977,GO:0030904,GO:0017137,GO:0005515	membrane|Golgi apparatus|Golgi membrane|guanyl-nucleotide exchange factor activity|cytosol|Rab guanyl-nucleotide exchange factor activity|trans-Golgi network|retrograde transport, endosome to Golgi|negative regulation of neuron projection development|retromer complex|Rab GTPase binding|protein binding
F3	3.32E-173	0.185	0.007	1.21E-168	-4.876056141	1.509490517	0.594061694	Up	ENSG00000117525	2152	protein_coding	coagulation factor III, tissue factor [Source:HGNC Symbol;Acc:HGNC:3541]		GO:0005615,GO:0045766,GO:0051897,GO:0010641,GO:0006919,GO:0030335,GO:0016020,GO:0016021,GO:0005515,GO:0005576,GO:0007596,GO:0009986,GO:0005886,GO:0007599,GO:0062023,GO:0004896,GO:0019221,GO:0001938,GO:0016485,GO:0002020,GO:0005543,GO:0004252,GO:0007598,GO:0031233,GO:0050927,GO:1905286,GO:0002541,GO:0002543	extracellular space|positive regulation of angiogenesis|positive regulation of protein kinase B signaling|positive regulation of platelet-derived growth factor receptor signaling pathway|activation of cysteine-type endopeptidase activity involved in apoptotic process|positive regulation of cell migration|membrane|integral component of membrane|protein binding|extracellular region|blood coagulatio…	path:hsa04610,path:hsa04933	Complement and coagulation cascades|AGE-RAGE signaling pathway in diabetic complications
ZNF331	6.91E-111	0.248	0.126	2.53E-106	-2.59239417	1.508188785	0.592817027	Up	ENSG00000130844	55422	protein_coding	zinc finger protein 331 [Source:HGNC Symbol;Acc:HGNC:15489]	zf-C2H2	GO:0003676,GO:0005634,GO:0046872,GO:0006355,GO:0008270,GO:0003677,GO:0005622	nucleic acid binding|nucleus|metal ion binding|regulation of transcription, DNA-templated|zinc ion binding|DNA binding|intracellular
RABGEF1	2.11E-163	0.404	0.208	7.71E-159	-1.952109045	1.505965385	0.590688609	Up	ENSG00000154710	27342	protein_coding	RAB guanine nucleotide exchange factor 1 [Source:HGNC Symbol;Acc:HGNC:17676]		GO:0008270,GO:0003677,GO:0005737,GO:0015031,GO:0046872,GO:0005730,GO:0005829,GO:0016567,GO:0005515,GO:0005768,GO:0005769,GO:0006897,GO:0017112,GO:0055037,GO:0006612,GO:0017137,GO:0031901	zinc ion binding|DNA binding|cytoplasm|protein transport|metal ion binding|nucleolus|cytosol|protein ubiquitination|protein binding|endosome|early endosome|endocytosis|Rab guanyl-nucleotide exchange factor activity|recycling endosome|protein targeting to membrane|Rab GTPase binding|early endosome membrane
RPS23	0	0.99	0.993	0	1.783430424	1.505802355	0.590532421	Up	ENSG00000186468	6228	protein_coding	ribosomal protein S23 [Source:HGNC Symbol;Acc:HGNC:10410]		GO:0003723,GO:0005737,GO:0016020,GO:0006412,GO:0005783,GO:0005829,GO:0002181,GO:0003735,GO:0005840,GO:0015935,GO:0005515,GO:0022627,GO:0005654,GO:0019083,GO:0006413,GO:0034063,GO:0000184,GO:0005791,GO:0006614,GO:1990145,GO:0042788,GO:0045202	RNA binding|cytoplasm|membrane|translation|endoplasmic reticulum|cytosol|cytoplasmic translation|structural constituent of ribosome|ribosome|small ribosomal subunit|protein binding|cytosolic small ribosomal subunit|nucleoplasm|viral transcription|translational initiation|stress granule assembly|nuclear-transcribed mRNA catabolic process, nonsense-mediated decay|rough endoplasmic reticulum|SRP-dep…	path:hsa03010	Ribosome
CD82	1.11E-169	0.352	0.162	4.05E-165	-2.258595065	1.50504685	0.589808397	Up	ENSG00000085117	3732	protein_coding	CD82 molecule [Source:HGNC Symbol;Acc:HGNC:6210]		GO:0016020,GO:0016021,GO:0005886,GO:0005515,GO:0005887,GO:0070062	membrane|integral component of membrane|plasma membrane|protein binding|integral component of plasma membrane|extracellular exosome	path:hsa04115	p53 signaling pathway
IL10RB-DT	5.45E-171	0.343	0.157	2.00E-166	-2.324401761	1.504793573	0.589565592	Up	ENSG00000223799	--	lncRNA	IL10RB divergent transcript [Source:HGNC Symbol;Acc:HGNC:44303]
GSTO1	1.82E-226	0.877	0.867	6.66E-222	0.346842816	1.504688582	0.589464931	Up	ENSG00000148834	9446	protein_coding	glutathione S-transferase omega 1 [Source:HGNC Symbol;Acc:HGNC:13312]		GO:0010880,GO:0010881,GO:0005737,GO:0016740,GO:0016491,GO:0055114,GO:0005829,GO:0005515,GO:0098869,GO:0004364,GO:0070062,GO:0035722,GO:0071243,GO:1901687,GO:0060315,GO:0032259,GO:0060316,GO:0042178,GO:0045174,GO:0050610,GO:0014810,GO:0019852	regulation of release of sequestered calcium ion into cytosol by sarcoplasmic reticulum|regulation of cardiac muscle contraction by regulation of the release of sequestered calcium ion|cytoplasm|transferase activity|oxidoreductase activity|oxidation-reduction process|cytosol|protein binding|cellular oxidant detoxification|glutathione transferase activity|extracellular exosome|interleukin-12-media…	path:hsa00480,path:hsa00980,path:hsa00982,path:hsa00983,path:hsa01524,path:hsa05200,path:hsa05204,path:hsa05225,path:hsa05418	Glutathione metabolism|Metabolism of xenobiotics by cytochrome P450|Drug metabolism - cytochrome P450|Drug metabolism - other enzymes|Platinum drug resistance|Pathways in cancer|Chemical carcinogenesis|Hepatocellular carcinoma|Fluid shear stress and atherosclerosis
KBTBD8	6.20E-183	0.294	0.058	2.27E-178	-3.146252195	1.504278354	0.58907155	Up	ENSG00000163376	84541	protein_coding	kelch repeat and BTB domain containing 8 [Source:HGNC Symbol;Acc:HGNC:30691]		GO:0005515,GO:0005737,GO:0005794,GO:0005856,GO:0005819,GO:0005829,GO:0043687,GO:0006417,GO:0031463,GO:0006513,GO:0014029,GO:0014032	protein binding|cytoplasm|Golgi apparatus|cytoskeleton|spindle|cytosol|post-translational protein modification|regulation of translation|Cul3-RING ubiquitin ligase complex|protein monoubiquitination|neural crest formation|neural crest cell development
METTL7A	1.62E-252	0.129	0.54	5.92E-248	-2.061733458	0.6663041	-0.585747324	Down	ENSG00000185432	25840	protein_coding	methyltransferase like 7A [Source:HGNC Symbol;Acc:HGNC:24550]		GO:0016020,GO:0016021,GO:0016740,GO:0008168,GO:0032259,GO:0005783,GO:0005811,GO:0005576,GO:0043312,GO:1904724	membrane|integral component of membrane|transferase activity|methyltransferase activity|methylation|endoplasmic reticulum|lipid droplet|extracellular region|neutrophil degranulation|tertiary granule lumen
PRDX3	1.42E-260	0.168	0.599	5.20E-256	-1.822631967	0.666251815	-0.585860538	Down	ENSG00000165672	10935	protein_coding	peroxiredoxin 3 [Source:HGNC Symbol;Acc:HGNC:9354]		GO:0005623,GO:0005737,GO:0043066,GO:0016491,GO:0055114,GO:0005739,GO:0045454,GO:0005515,GO:0098869,GO:0004601,GO:0042802,GO:0005768,GO:0005769,GO:0051920,GO:0016209,GO:0006915,GO:0043154,GO:0001893,GO:0006979,GO:0030099,GO:0032496,GO:0042744,GO:0007005,GO:0019901,GO:0005759,GO:0032991,GO:0008022,GO:0008284,GO:0051092,GO:0005829,GO:0042542,GO:0034599,GO:0019900,GO:0043027,GO:0051881,GO:0034614,GO:…	cell|cytoplasm|negative regulation of apoptotic process|oxidoreductase activity|oxidation-reduction process|mitochondrion|cell redox homeostasis|protein binding|cellular oxidant detoxification|peroxidase activity|identical protein binding|endosome|early endosome|peroxiredoxin activity|antioxidant activity|apoptotic process|negative regulation of cysteine-type endopeptidase activity involved in ap…
HHEX	7.59E-264	0.094	0.501	2.78E-259	-2.377572741	0.666050383	-0.586296781	Down	ENSG00000152804	3087	protein_coding	hematopoietically expressed homeobox [Source:HGNC Symbol;Acc:HGNC:4901]	Homeobox	GO:0016525,GO:0045944,GO:0005737,GO:0005634,GO:0044212,GO:0006355,GO:0003677,GO:0043565,GO:0005515,GO:0007275,GO:0016055,GO:0030154,GO:0030177,GO:0000977,GO:0000122,GO:0000981,GO:0000790,GO:0000978,GO:0001227,GO:0042803,GO:0045892,GO:0034504,GO:0030948,GO:0010944,GO:0009952,GO:0008134,GO:0030183,GO:0032993,GO:0070491,GO:0017025,GO:0045736,GO:0010621,GO:0008301,GO:0008190,GO:0006406,GO:0009611,GO:…	negative regulation of angiogenesis|positive regulation of transcription by RNA polymerase II|cytoplasm|nucleus|transcription regulatory region DNA binding|regulation of transcription, DNA-templated|DNA binding|sequence-specific DNA binding|protein binding|multicellular organism development|Wnt signaling pathway|cell differentiation|positive regulation of Wnt signaling pathway|RNA polymerase II r…	path:hsa04950,path:hsa05202	Maturity onset diabetes of the young|Transcriptional misregulation in cancer
DDX39B	4.35E-239	0.312	0.734	1.59E-234	-1.058998609	0.66572047	-0.587011565	Down	ENSG00000198563	7919	protein_coding	DExD-box helicase 39B [Source:HGNC Symbol;Acc:HGNC:13917]		GO:0003676,GO:0016607,GO:0005524,GO:0003723,GO:0006397,GO:0008380,GO:0051028,GO:0005634,GO:0005737,GO:0000166,GO:0016787,GO:0005515,GO:0005681,GO:0004386,GO:0006406,GO:0000398,GO:0003724,GO:0044877,GO:0001889,GO:0045727,GO:0061051,GO:1904707,GO:2000573,GO:0016363,GO:0032991,GO:0042802,GO:0005654,GO:0016887,GO:0006405,GO:0031124,GO:0000346,GO:0032786,GO:0008186,GO:0046784,GO:2000002,GO:0005687,GO:…	nucleic acid binding|nuclear speck|ATP binding|RNA binding|mRNA processing|RNA splicing|mRNA transport|nucleus|cytoplasm|nucleotide binding|hydrolase activity|protein binding|spliceosomal complex|helicase activity|mRNA export from nucleus|mRNA splicing, via spliceosome|RNA helicase activity|protein-containing complex binding|liver development|positive regulation of translation|positive regulation…	path:hsa03013,path:hsa03015,path:hsa03040,path:hsa05164	RNA transport|mRNA surveillance pathway|Spliceosome|Influenza A
ATP6V1B2	2.81E-168	0.368	0.721	1.03E-163	-0.831871682	0.66531754	-0.587885025	Down	ENSG00000147416	526	protein_coding	ATPase H+ transporting V1 subunit B2 [Source:HGNC Symbol;Acc:HGNC:854]		GO:0016020,GO:0043231,GO:0005524,GO:0016787,GO:0005765,GO:0005829,GO:1902600,GO:0006811,GO:0005886,GO:0005515,GO:0042470,GO:0033180,GO:0046034,GO:0001726,GO:0005737,GO:0005902,GO:0016021,GO:0016324,GO:0070062,GO:0034220,GO:0012505,GO:0046961,GO:0008286,GO:0016241,GO:0033572,GO:0090383,GO:0015078	membrane|intracellular membrane-bounded organelle|ATP binding|hydrolase activity|lysosomal membrane|cytosol|proton transmembrane transport|ion transport|plasma membrane|protein binding|melanosome|proton-transporting V-type ATPase, V1 domain|ATP metabolic process|ruffle|cytoplasm|microvillus|integral component of membrane|apical plasma membrane|extracellular exosome|ion transmembrane transport|end…	path:hsa00190,path:hsa04145,path:hsa04150,path:hsa04721,path:hsa04966,path:hsa05110,path:hsa05120,path:hsa05165,path:hsa05323	Oxidative phosphorylation|Phagosome|mTOR signaling pathway|Synaptic vesicle cycle|Collecting duct acid secretion|Vibrio cholerae infection|Epithelial cell signaling in Helicobacter pylori infection|Human papillomavirus infection|Rheumatoid arthritis
NAAA	6.71E-178	0.272	0.639	2.45E-173	-1.281602088	0.664985941	-0.588604255	Down	ENSG00000138744	27163	protein_coding	N-acylethanolamine acid amidase [Source:HGNC Symbol;Acc:HGNC:736]		GO:0016020,GO:0016787,GO:0098793,GO:0006629,GO:0016042,GO:0005764,GO:0006631,GO:0070062,GO:0008150,GO:0019898,GO:0008134,GO:0005737,GO:0043202,GO:0017064,GO:0007269,GO:0016810,GO:0070291	membrane|hydrolase activity|presynapse|lipid metabolic process|lipid catabolic process|lysosome|fatty acid metabolic process|extracellular exosome|biological_process|extrinsic component of membrane|transcription factor binding|cytoplasm|lysosomal lumen|fatty acid amide hydrolase activity|neurotransmitter secretion|hydrolase activity, acting on carbon-nitrogen (but not peptide) bonds|N-acylethanol…
PYGL	2.76E-241	0.16	0.571	1.01E-236	-1.85223132	0.66446484	-0.589735233	Down	ENSG00000100504	5836	protein_coding	glycogen phosphorylase L [Source:HGNC Symbol;Acc:HGNC:9725]		GO:0016740,GO:0016757,GO:0005975,GO:0030170,GO:0004645,GO:0008184,GO:0102250,GO:0102499,GO:0000166,GO:0005524,GO:0042803,GO:0005515,GO:0003824,GO:0008152,GO:0005576,GO:0005737,GO:0005829,GO:0070062,GO:0005977,GO:0043312,GO:0034774,GO:1904813,GO:0008144,GO:0042593,GO:0005980,GO:0002060,GO:0005536,GO:0016208,GO:0019842,GO:0032052,GO:0030246,GO:0006015,GO:0009617,GO:0070266	transferase activity|transferase activity, transferring glycosyl groups|carbohydrate metabolic process|pyridoxal phosphate binding|phosphorylase activity|glycogen phosphorylase activity|linear malto-oligosaccharide phosphorylase activity|SHG alpha-glucan phosphorylase activity|nucleotide binding|ATP binding|protein homodimerization activity|protein binding|catalytic activity|metabolic process|ext…	path:hsa00500,path:hsa04217,path:hsa04910,path:hsa04922,path:hsa04931	Starch and sucrose metabolism|Necroptosis|Insulin signaling pathway|Glucagon signaling pathway|Insulin resistance
MSRB1	1.78E-200	0.235	0.622	6.53E-196	-1.418209371	0.664103188	-0.590520672	Down	ENSG00000198736	51734	protein_coding	methionine sulfoxide reductase B1 [Source:HGNC Symbol;Acc:HGNC:14133]		GO:0005634,GO:0005737,GO:0046872,GO:0016491,GO:0055114,GO:0003779,GO:0005856,GO:0005515,GO:0002376,GO:0045087,GO:0033743,GO:0005829,GO:0005575,GO:0030041,GO:0015629,GO:0008270,GO:0030091,GO:0033745,GO:0070191,GO:0005654	nucleus|cytoplasm|metal ion binding|oxidoreductase activity|oxidation-reduction process|actin binding|cytoskeleton|protein binding|immune system process|innate immune response|peptide-methionine (R)-S-oxide reductase activity|cytosol|cellular_component|actin filament polymerization|actin cytoskeleton|zinc ion binding|protein repair|L-methionine-(R)-S-oxide reductase activity|methionine-R-sulfoxid…
CNTRL	6.28E-265	0.091	0.497	2.30E-260	-2.349752524	0.663824228	-0.59112681	Down	ENSG00000119397	11064	protein_coding	centriolin [Source:HGNC Symbol;Acc:HGNC:1858]		GO:0008092,GO:0005815,GO:0051493,GO:0005515,GO:0000278,GO:0051301,GO:0005737,GO:0016020,GO:0005813,GO:0005829,GO:0005856,GO:0007049,GO:0000086,GO:0010389,GO:0097711,GO:0090543,GO:0120103	cytoskeletal protein binding|microtubule organizing center|regulation of cytoskeleton organization|protein binding|mitotic cell cycle|cell division|cytoplasm|membrane|centrosome|cytosol|cytoskeleton|cell cycle|G2/M transition of mitotic cell cycle|regulation of G2/M transition of mitotic cell cycle|ciliary basal body-plasma membrane docking|Flemming body|centriolar subdistal appendage
FAM111A	1.36E-252	0.104	0.506	4.97E-248	-2.261571112	0.663531623	-0.591762872	Down	ENSG00000166801	63901	protein_coding	family with sequence similarity 111 member A [Source:HGNC Symbol;Acc:HGNC:24725]		GO:0005634,GO:0005737,GO:0001650,GO:0006260,GO:0051607,GO:0005515,GO:0045071,GO:0016032,GO:0000785	nucleus|cytoplasm|fibrillar center|DNA replication|defense response to virus|protein binding|negative regulation of viral genome replication|viral process|chromatin
ADAP2	1.09E-238	0.134	0.536	4.01E-234	-2.031956999	0.663176314	-0.592535615	Down	ENSG00000184060	55803	protein_coding	ArfGAP with dual PH domains 2 [Source:HGNC Symbol;Acc:HGNC:16487]		GO:0046872,GO:0005096,GO:0043547,GO:0005737,GO:0016020,GO:0005886,GO:0005515,GO:1902936,GO:0007507,GO:0005546,GO:0005547,GO:0043325,GO:0030674,GO:0043533,GO:0005740	metal ion binding|GTPase activator activity|positive regulation of GTPase activity|cytoplasm|membrane|plasma membrane|protein binding|phosphatidylinositol bisphosphate binding|heart development|phosphatidylinositol-4,5-bisphosphate binding|phosphatidylinositol-3,4,5-trisphosphate binding|phosphatidylinositol-3,4-bisphosphate binding|protein binding, bridging|inositol 1,3,4,5 tetrakisphosphate bin…
TMOD3	9.32E-274	0.161	0.602	3.41E-269	-1.801774311	0.663061685	-0.592785005	Down	ENSG00000138594	112268148	protein_coding	tropomodulin 3 [Source:HGNC Symbol;Acc:HGNC:11873]		GO:0030036,GO:0048821,GO:0005523,GO:0051694,GO:0005737,GO:0003779,GO:0005856,GO:0098641,GO:0098609,GO:0005913,GO:0006936,GO:0030239,GO:0005865,GO:0030016,GO:1901992	actin cytoskeleton organization|erythrocyte development|tropomyosin binding|pointed-end actin filament capping|cytoplasm|actin binding|cytoskeleton|cadherin binding involved in cell-cell adhesion|cell-cell adhesion|cell-cell adherens junction|muscle contraction|myofibril assembly|striated muscle thin filament|myofibril|positive regulation of mitotic cell cycle phase transition
WASHC4	3.51E-237	0.231	0.651	1.29E-232	-1.409212058	0.662919383	-0.593094658	Down	ENSG00000136051	23325	protein_coding	WASH complex subunit 4 [Source:HGNC Symbol;Acc:HGNC:29174]		GO:0015031,GO:0005654,GO:0005768,GO:0005769,GO:0071203,GO:0016197,GO:0007032,GO:0031083	protein transport|nucleoplasm|endosome|early endosome|WASH complex|endosomal transport|endosome organization|BLOC-1 complex	path:hsa04144	Endocytosis
NCF2	2.30E-203	0.77	0.953	8.40E-199	0.42305577	0.662026572	-0.59503897	Down	ENSG00000116701	4688	protein_coding	neutrophil cytosolic factor 2 [Source:HGNC Symbol;Acc:HGNC:7661]		GO:0005737,GO:0005730,GO:0005829,GO:0055114,GO:0043085,GO:0005515,GO:0022900,GO:0016176,GO:0006909,GO:0045730,GO:0043020,GO:0002479,GO:0008022,GO:0045087,GO:0048010,GO:0009055,GO:0034599,GO:0048365,GO:0006968,GO:0006801,GO:0042554,GO:0045454,GO:0032010,GO:0016175,GO:0001669	cytoplasm|nucleolus|cytosol|oxidation-reduction process|positive regulation of catalytic activity|protein binding|electron transport chain|superoxide-generating NADPH oxidase activator activity|phagocytosis|respiratory burst|NADPH oxidase complex|antigen processing and presentation of exogenous peptide antigen via MHC class I, TAP-dependent|protein C-terminus binding|innate immune response|vascul…	path:hsa04145,path:hsa04380,path:hsa04670,path:hsa05140,path:hsa05418	Phagosome|Osteoclast differentiation|Leukocyte transendothelial migration|Leishmaniasis|Fluid shear stress and atherosclerosis
NUDT16	8.58E-282	0.119	0.552	3.14E-277	-2.107786636	0.661465171	-0.596262901	Down	ENSG00000198585	131870	protein_coding	nudix hydrolase 16 [Source:HGNC Symbol;Acc:HGNC:26442]		GO:0003723,GO:0005634,GO:0005737,GO:0046872,GO:0000166,GO:0005730,GO:0016787,GO:0005525,GO:0016311,GO:0042803,GO:0006508,GO:0000287,GO:0030145,GO:0009117,GO:0005654,GO:0042802,GO:0003729,GO:0098519,GO:0090502,GO:0008284,GO:0030515,GO:0034656,GO:0006402,GO:0090068,GO:0050072,GO:0031404,GO:0008235,GO:0006382,GO:2000781,GO:0035870,GO:0050897,GO:1901640,GO:1901641,GO:1990174,GO:0016077,GO:0035863,GO:…	RNA binding|nucleus|cytoplasm|metal ion binding|nucleotide binding|nucleolus|hydrolase activity|GTP binding|dephosphorylation|protein homodimerization activity|proteolysis|magnesium ion binding|manganese ion binding|nucleotide metabolic process|nucleoplasm|identical protein binding|mRNA binding|nucleotide phosphatase activity, acting on free nucleotides|RNA phosphodiester bond hydrolysis, endonuc…	path:hsa00230,path:hsa03018	Purine metabolism|RNA degradation
ATG16L2	2.15E-257	0.211	0.645	7.86E-253	-1.507237146	0.6612271	-0.596782242	Down	ENSG00000168010	89849	protein_coding	autophagy related 16 like 2 [Source:HGNC Symbol;Acc:HGNC:25464]		GO:0005737,GO:0015031,GO:0005654,GO:0006914,GO:0000045,GO:0000421,GO:0039689,GO:0005515	cytoplasm|protein transport|nucleoplasm|autophagy|autophagosome assembly|autophagosome membrane|negative stranded viral RNA replication|protein binding	path:hsa04140	Autophagy - animal
CBR1	2.09963077513155e-319	0.032	0.443	7.68485860005897e-315	-3.333411698	0.661079899	-0.597103447	Down	ENSG00000159228	873	protein_coding	carbonyl reductase 1 [Source:HGNC Symbol;Acc:HGNC:1548]		GO:0005737,GO:0016491,GO:0055114,GO:0005829,GO:0070062,GO:0030855,GO:1903561,GO:0019371,GO:0016655,GO:0004090,GO:0017144,GO:0047021,GO:0050221,GO:0042373	cytoplasm|oxidoreductase activity|oxidation-reduction process|cytosol|extracellular exosome|epithelial cell differentiation|extracellular vesicle|cyclooxygenase pathway|oxidoreductase activity, acting on NAD(P)H, quinone or similar compound as acceptor|carbonyl reductase (NADPH) activity|drug metabolic process|15-hydroxyprostaglandin dehydrogenase (NADP+) activity|prostaglandin-E2 9-reductase act…	path:hsa00590,path:hsa00790,path:hsa00980,path:hsa05204	Arachidonic acid metabolism|Folate biosynthesis|Metabolism of xenobiotics by cytochrome P450|Chemical carcinogenesis
NUB1	9.52E-246	0.173	0.592	3.48E-241	-1.743337759	0.660961428	-0.597362012	Down	ENSG00000013374	51667	protein_coding	negative regulator of ubiquitin like proteins 1 [Source:HGNC Symbol;Acc:HGNC:17623]		GO:0005634,GO:0005730,GO:0005829,GO:0005515,GO:0016567,GO:0006511,GO:0043687,GO:0034612,GO:0034341,GO:0032436	nucleus|nucleolus|cytosol|protein binding|protein ubiquitination|ubiquitin-dependent protein catabolic process|post-translational protein modification|response to tumor necrosis factor|response to interferon-gamma|positive regulation of proteasomal ubiquitin-dependent protein catabolic process
CD48	1.06E-180	0.823	0.949	3.86E-176	0.562786099	0.660345677	-0.598706653	Down	ENSG00000117091	962	protein_coding	CD48 molecule [Source:HGNC Symbol;Acc:HGNC:1683]		GO:0016020,GO:0005886,GO:0005515,GO:0045121,GO:0050900,GO:0038023,GO:0031225,GO:0003823,GO:0002819,GO:0070062,GO:0031226,GO:0006952	membrane|plasma membrane|protein binding|membrane raft|leukocyte migration|signaling receptor activity|anchored component of membrane|antigen binding|regulation of adaptive immune response|extracellular exosome|intrinsic component of plasma membrane|defense response	path:hsa04650	Natural killer cell mediated cytotoxicity
PRMT2	3.60E-249	0.134	0.546	1.32E-244	-2.025871698	0.660275611	-0.598859737	Down	ENSG00000160310	3275	protein_coding	protein arginine methyltransferase 2 [Source:HGNC Symbol;Acc:HGNC:5186]		GO:0005634,GO:0005737,GO:0016740,GO:0005829,GO:0005654,GO:0008168,GO:0032259,GO:0042803,GO:0005515,GO:0006479,GO:0003713,GO:0045893,GO:0005730,GO:0030331,GO:0042974,GO:0032088,GO:0043065,GO:0007165,GO:0045892,GO:0044877,GO:0016274,GO:0050681,GO:0042054,GO:0035246,GO:0042975,GO:0046966,GO:2000134,GO:0048588,GO:0060765,GO:0008469,GO:0033142,GO:0016571,GO:0034969	nucleus|cytoplasm|transferase activity|cytosol|nucleoplasm|methyltransferase activity|methylation|protein homodimerization activity|protein binding|protein methylation|transcription coactivator activity|positive regulation of transcription, DNA-templated|nucleolus|estrogen receptor binding|retinoic acid receptor binding|negative regulation of NF-kappaB transcription factor activity|positive regul…
VPS35	1.86E-243	0.18	0.6	6.81E-239	-1.700836714	0.659717	-0.600080812	Down	ENSG00000069329	55737	protein_coding	VPS35 retromer complex component [Source:HGNC Symbol;Acc:HGNC:13487]		GO:0005737,GO:0016020,GO:0015031,GO:0005765,GO:0005829,GO:0005515,GO:0005768,GO:0005764,GO:0006886,GO:0005769,GO:0042147,GO:0070062,GO:0016032,GO:1990126,GO:0005770,GO:0099073,GO:0090141,GO:0005739,GO:0016055,GO:0016241,GO:1901215,GO:0010628,GO:0010821,GO:0031647,GO:0099074,GO:0030904,GO:0010008,GO:0030906,GO:0097422,GO:0032268,GO:0060548,GO:1905606,GO:0036010,GO:1903364,GO:0045056,GO:0031748,GO:…	cytoplasm|membrane|protein transport|lysosomal membrane|cytosol|protein binding|endosome|lysosome|intracellular protein transport|early endosome|retrograde transport, endosome to Golgi|extracellular exosome|viral process|retrograde transport, endosome to plasma membrane|late endosome|mitochondrion-derived vesicle|positive regulation of mitochondrial fission|mitochondrion|Wnt signaling pathway|reg…	path:hsa04144	Endocytosis
TRIM44	4.91E-261	0.172	0.605	1.80E-256	-1.740770811	0.659684587	-0.600151697	Down	ENSG00000166326	54765	protein_coding	tripartite motif containing 44 [Source:HGNC Symbol;Acc:HGNC:19016]		GO:0050821,GO:0045893,GO:0008270,GO:0046872,GO:0005515,GO:1901224,GO:0001961,GO:0010468,GO:0002230,GO:0061944	protein stabilization|positive regulation of transcription, DNA-templated|zinc ion binding|metal ion binding|protein binding|positive regulation of NIK/NF-kappaB signaling|positive regulation of cytokine-mediated signaling pathway|regulation of gene expression|positive regulation of defense response to virus by host|negative regulation of protein K48-linked ubiquitination
LILRB1	3.79E-180	0.233	0.599	1.39E-175	-1.385366824	0.659444306	-0.600677275	Down	ENSG00000104972	10859	protein_coding	leukocyte immunoglobulin like receptor B1 [Source:HGNC Symbol;Acc:HGNC:6605]		GO:0016020,GO:0016021	membrane|integral component of membrane	path:hsa04380	Osteoclast differentiation
LTA4H	3.06E-132	0.551	0.822	1.12E-127	-0.256380871	0.659434996	-0.600697642	Down	ENSG00000111144	4048	protein_coding	leukotriene A4 hydrolase [Source:HGNC Symbol;Acc:HGNC:6710]		GO:0003723,GO:0005737,GO:0008270,GO:0046872,GO:0005634,GO:0005829,GO:0005654,GO:0016787,GO:0005515,GO:0008233,GO:0006508,GO:0008237,GO:0004177,GO:0005576,GO:0004463,GO:0019370,GO:0070062,GO:0043312,GO:1904813,GO:1904724,GO:0043171,GO:0042759,GO:0004301,GO:0044255,GO:0006691,GO:0070006,GO:0044267	RNA binding|cytoplasm|zinc ion binding|metal ion binding|nucleus|cytosol|nucleoplasm|hydrolase activity|protein binding|peptidase activity|proteolysis|metallopeptidase activity|aminopeptidase activity|extracellular region|leukotriene-A4 hydrolase activity|leukotriene biosynthetic process|extracellular exosome|neutrophil degranulation|ficolin-1-rich granule lumen|tertiary granule lumen|peptide cat…	path:hsa00590	Arachidonic acid metabolism
OSCAR	7.28E-253	0.209	0.64	2.67E-248	-1.505072445	0.659392902	-0.600789738	Down	ENSG00000170909	126014	protein_coding	osteoclast associated Ig-like receptor [Source:HGNC Symbol;Acc:HGNC:29960]		GO:0016020,GO:0016021,GO:0005886,GO:0005576,GO:0050776,GO:0038065,GO:0070062,GO:0043312,GO:0035580,GO:1904724,GO:0030316,GO:0038064,GO:0032623,GO:0038094,GO:0045780,GO:0072674,GO:0009986	membrane|integral component of membrane|plasma membrane|extracellular region|regulation of immune response|collagen-activated signaling pathway|extracellular exosome|neutrophil degranulation|specific granule lumen|tertiary granule lumen|osteoclast differentiation|collagen receptor activity|interleukin-2 production|Fc-gamma receptor signaling pathway|positive regulation of bone resorption|multinuc…	path:hsa04380	Osteoclast differentiation
APOL3	3.36E-246	0.072	0.45	1.23E-241	-2.628232523	0.659291803	-0.601010951	Down	ENSG00000128284	80833	protein_coding	apolipoprotein L3 [Source:HGNC Symbol;Acc:HGNC:14868]		GO:0005737,GO:0016020,GO:0005576,GO:0042157,GO:0006869,GO:0008289,GO:0043123,GO:0006954,GO:0005319	cytoplasm|membrane|extracellular region|lipoprotein metabolic process|lipid transport|lipid binding|positive regulation of I-kappaB kinase/NF-kappaB signaling|inflammatory response|lipid transporter activity
TNFRSF1A	7.25E-249	0.2	0.626	2.65E-244	-1.554263679	0.659184767	-0.601245191	Down	ENSG00000067182	7132	protein_coding	TNF receptor superfamily member 1A [Source:HGNC Symbol;Acc:HGNC:11916]		GO:0005615,GO:0050728,GO:0042531,GO:0045944,GO:0033209,GO:0016020,GO:0016021,GO:0007165,GO:0005794,GO:0005886,GO:0005515,GO:0005576,GO:0006915,GO:0000139,GO:0006954,GO:0005739,GO:0043235,GO:0050729,GO:0016032,GO:0043123,GO:0071260,GO:0005031,GO:0006693,GO:0005887,GO:0007249,GO:0019221,GO:0072659,GO:0010803,GO:1903140,GO:0045121,GO:2000304,GO:0008625,GO:0071550,GO:0043120,GO:0003176,GO:0003177,GO:…	extracellular space|negative regulation of inflammatory response|positive regulation of tyrosine phosphorylation of STAT protein|positive regulation of transcription by RNA polymerase II|tumor necrosis factor-mediated signaling pathway|membrane|integral component of membrane|signal transduction|Golgi apparatus|plasma membrane|protein binding|extracellular region|apoptotic process|Golgi membrane|i…	path:hsa04010,path:hsa04060,path:hsa04064,path:hsa04071,path:hsa04150,path:hsa04210,path:hsa04215,path:hsa04217,path:hsa04380,path:hsa04668,path:hsa04920,path:hsa04931,path:hsa04932,path:hsa05010,path:hsa05014,path:hsa05142,path:hsa05145,path:hsa05152,path:hsa05160,path:hsa05163,path:hsa05164,path:hsa05165,path:hsa05166,path:hsa05167,path:hsa05168,path:hsa05170,path:hsa05418	MAPK signaling pathway|Cytokine-cytokine receptor interaction|NF-kappa B signaling pathway|Sphingolipid signaling pathway|mTOR signaling pathway|Apoptosis|Apoptosis - multiple species|Necroptosis|Osteoclast differentiation|TNF signaling pathway|Adipocytokine signaling pathway|Insulin resistance|Non-alcoholic fatty liver disease (NAFLD)|Alzheimer disease|Amyotrophic lateral sclerosis (ALS)|Chagas …
TNFSF13	9.11E-228	0.295	0.709	3.33E-223	-1.129681322	0.659133422	-0.601357568	Down	ENSG00000161955	8741	protein_coding	TNF superfamily member 13 [Source:HGNC Symbol;Acc:HGNC:11928]		GO:0016020,GO:0007165,GO:0005615,GO:0006955,GO:0005125,GO:0005164,GO:0005515,GO:0005737,GO:0005576,GO:0002376,GO:0005654,GO:0005829,GO:0070062,GO:0033209,GO:0043488,GO:0005102,GO:0008284,GO:0048298,GO:0016021	membrane|signal transduction|extracellular space|immune response|cytokine activity|tumor necrosis factor receptor binding|protein binding|cytoplasm|extracellular region|immune system process|nucleoplasm|cytosol|extracellular exosome|tumor necrosis factor-mediated signaling pathway|regulation of mRNA stability|signaling receptor binding|positive regulation of cell population proliferation|positive…	path:hsa04060,path:hsa04672,path:hsa05323	Cytokine-cytokine receptor interaction|Intestinal immune network for IgA production|Rheumatoid arthritis
PRKCD	7.23E-266	0.178	0.615	2.65E-261	-1.661049855	0.658967535	-0.601720705	Down	ENSG00000163932	5580	protein_coding	protein kinase C delta [Source:HGNC Symbol;Acc:HGNC:9399]		GO:0050728,GO:0043407,GO:0046627,GO:0005634,GO:0005737,GO:0016020,GO:0046872,GO:0000166,GO:0004672,GO:0004674,GO:0005524,GO:0016301,GO:0016740,GO:0006468,GO:0016310,GO:0005829,GO:0005783,GO:0035556,GO:0018108,GO:0005886,GO:0005515,GO:0007049,GO:0004715,GO:0006915,GO:0004697,GO:0048471,GO:0038096,GO:0005576,GO:0042742,GO:0005654,GO:0070062,GO:0019901,GO:0050821,GO:0002223,GO:0043488,GO:0042307,GO:…	negative regulation of inflammatory response|negative regulation of MAP kinase activity|negative regulation of insulin receptor signaling pathway|nucleus|cytoplasm|membrane|metal ion binding|nucleotide binding|protein kinase activity|protein serine/threonine kinase activity|ATP binding|kinase activity|transferase activity|protein phosphorylation|phosphorylation|cytosol|endoplasmic reticulum|intra…	path:hsa04062,path:hsa04140,path:hsa04270,path:hsa04621,path:hsa04625,path:hsa04666,path:hsa04722,path:hsa04750,path:hsa04912,path:hsa04915,path:hsa04930,path:hsa04931,path:hsa04933	Chemokine signaling pathway|Autophagy - animal|Vascular smooth muscle contraction|NOD-like receptor signaling pathway|C-type lectin receptor signaling pathway|Fc gamma R-mediated phagocytosis|Neurotrophin signaling pathway|Inflammatory mediator regulation of TRP channels|GnRH signaling pathway|Estrogen signaling pathway|Type II diabetes mellitus|Insulin resistance|AGE-RAGE signaling pathway in di…
ENTPD1	3.19E-226	0.183	0.586	1.17E-221	-1.685985083	0.658883791	-0.601904058	Down	ENSG00000138185	953	protein_coding	ectonucleoside triphosphate diphosphohydrolase 1 [Source:HGNC Symbol;Acc:HGNC:3363]		GO:0016020,GO:0016021,GO:0000166,GO:0005524,GO:0016787,GO:0005515,GO:0005886,GO:0070062,GO:0005887,GO:0007155,GO:0007596,GO:0034656,GO:0102485,GO:0102486,GO:0102487,GO:0102488,GO:0102489,GO:0102490,GO:0102491	membrane|integral component of membrane|nucleotide binding|ATP binding|hydrolase activity|protein binding|plasma membrane|extracellular exosome|integral component of plasma membrane|cell adhesion|blood coagulation|nucleobase-containing small molecule catabolic process|dATP phosphohydrolase activity|dCTP phosphohydrolase activity|dUTP phosphohydrolase activity|dTTP phosphohydrolase activity|GTP ph…	path:hsa00230,path:hsa00240,path:hsa05169	Purine metabolism|Pyrimidine metabolism|Epstein-Barr virus infection
FOXP1	5.34E-233	0.322	0.738	1.96E-228	-0.948477466	0.658382074	-0.60300304	Down	ENSG00000114861	27086	protein_coding	forkhead box P1 [Source:HGNC Symbol;Acc:HGNC:3823]	Fork head	GO:0010629,GO:0050861,GO:0006974,GO:0005634,GO:0046872,GO:0005654,GO:0006355,GO:0003677,GO:0003700,GO:0043565,GO:0005515,GO:0042802,GO:0006357,GO:0000981,GO:0000790,GO:0032496,GO:0042116,GO:0045892,GO:0010595,GO:0042118,GO:0043621,GO:0030316,GO:0048661,GO:0035019,GO:0050681,GO:0050727,GO:0060766,GO:0032680,GO:1901509,GO:0036035,GO:0042117,GO:0061470,GO:0002903,GO:0035926,GO:0045655,GO:0050706,GO:…	negative regulation of gene expression|positive regulation of B cell receptor signaling pathway|cellular response to DNA damage stimulus|nucleus|metal ion binding|nucleoplasm|regulation of transcription, DNA-templated|DNA binding|DNA-binding transcription factor activity|sequence-specific DNA binding|protein binding|identical protein binding|regulation of transcription by RNA polymerase II|DNA-bi…	path:hsa05206	MicroRNAs in cancer
EIF2S2	2.80E-226	0.303	0.715	1.03E-221	-1.059390677	0.658091868	-0.6036391	Down	ENSG00000125977	8894	protein_coding	eukaryotic translation initiation factor 2 subunit beta [Source:HGNC Symbol;Acc:HGNC:3266]		GO:0003723,GO:0005737,GO:0003743,GO:0006412,GO:0006413,GO:0046872,GO:0005515,GO:0003729,GO:0005829,GO:0055085,GO:0031369,GO:0008135,GO:0001731,GO:0005850,GO:0001701,GO:0001732,GO:0002176,GO:0008584	RNA binding|cytoplasm|translation initiation factor activity|translation|translational initiation|metal ion binding|protein binding|mRNA binding|cytosol|transmembrane transport|translation initiation factor binding|translation factor activity, RNA binding|formation of translation preinitiation complex|eukaryotic translation initiation factor 2 complex|in utero embryonic development|formation of c…	path:hsa03013	RNA transport
ZBTB7A	7.29E-206	0.394	0.777	2.67E-201	-0.672115329	0.657869662	-0.604126311	Down	ENSG00000178951	51341	protein_coding	zinc finger and BTB domain containing 7A [Source:HGNC Symbol;Acc:HGNC:18078]	ZBTB	GO:0003676,GO:0005634,GO:0005737,GO:0046872,GO:0003677,GO:0003700,GO:0006325,GO:0005515,GO:0007275,GO:0030154,GO:0006351,GO:0000978,GO:0000981,GO:0003714,GO:0006974,GO:0045444,GO:0035861,GO:0000381,GO:0043249,GO:0042981,GO:0051090,GO:0051092,GO:0006355,GO:0045892,GO:0034504,GO:0006338,GO:0030512,GO:0006110,GO:0050681,GO:0060766,GO:0045746,GO:0016581,GO:0001222,GO:0070418,GO:0001227,GO:0033613,GO:…	nucleic acid binding|nucleus|cytoplasm|metal ion binding|DNA binding|DNA-binding transcription factor activity|chromatin organization|protein binding|multicellular organism development|cell differentiation|transcription, DNA-templated|RNA polymerase II proximal promoter sequence-specific DNA binding|DNA-binding transcription factor activity, RNA polymerase II-specific|transcription corepressor ac…
ACTR3	9.72E-194	0.6	0.894	3.56E-189	-0.046301052	0.657688672	-0.604523273	Down	ENSG00000115091	10096	protein_coding	actin related protein 3 [Source:HGNC Symbol;Acc:HGNC:170]		GO:0005634,GO:0005737,GO:0016020,GO:0000166,GO:0005524,GO:0007015,GO:0003779,GO:0005856,GO:0042995,GO:0005515,GO:0034314,GO:0005885,GO:0005925,GO:0007163,GO:0008356,GO:0016344,GO:0033206,GO:0051321,GO:0051653,GO:0071346,GO:0005903,GO:0005911,GO:0030027,GO:0038096,GO:0051015,GO:0060271,GO:0045944,GO:0005829,GO:0070062,GO:0030030,GO:0030479,GO:0035861,GO:0061024,GO:0048013,GO:0015629,GO:0005200,GO:…	nucleus|cytoplasm|membrane|nucleotide binding|ATP binding|actin filament organization|actin binding|cytoskeleton|cell projection|protein binding|Arp2/3 complex-mediated actin nucleation|Arp2/3 protein complex|focal adhesion|establishment or maintenance of cell polarity|asymmetric cell division|meiotic chromosome movement towards spindle pole|meiotic cytokinesis|meiotic cell cycle|spindle localiza…	path:hsa04530	Tight junction
PCSK7	1.19E-252	0.124	0.535	4.37E-248	-2.03711949	0.657498906	-0.604939601	Down	ENSG00000160613	9159	protein_coding	proprotein convertase subtilisin/kexin type 7 [Source:HGNC Symbol;Acc:HGNC:8748]		GO:0016020,GO:0016021,GO:0016787,GO:0005794,GO:0008233,GO:0006508,GO:0004252,GO:0008236,GO:0030173,GO:0005802,GO:0016485,GO:0016486	membrane|integral component of membrane|hydrolase activity|Golgi apparatus|peptidase activity|proteolysis|serine-type endopeptidase activity|serine-type peptidase activity|integral component of Golgi membrane|trans-Golgi network|protein processing|peptide hormone processing
ERICH1	3.19E-261	0.192	0.628	1.17E-256	-1.580488064	0.657423652	-0.605104734	Down	ENSG00000104714	157697	protein_coding	glutamate rich 1 [Source:HGNC Symbol;Acc:HGNC:27234]
RNF13	1.17E-234	0.309	0.728	4.26E-230	-1.045071124	0.657041823	-0.60594289	Down	ENSG00000082996	11342	protein_coding	ring finger protein 13 [Source:HGNC Symbol;Acc:HGNC:10057]		GO:0005634,GO:0016020,GO:0016021,GO:0043231,GO:0046872,GO:0016740,GO:0005829,GO:0005654,GO:0005783,GO:0005789,GO:0016567,GO:0005794,GO:0005765,GO:0005515,GO:0004842,GO:0051865,GO:0000139,GO:0005764,GO:0005768,GO:0031902,GO:0006511,GO:0061630,GO:0005637,GO:0008432,GO:0070304	nucleus|membrane|integral component of membrane|intracellular membrane-bounded organelle|metal ion binding|transferase activity|cytosol|nucleoplasm|endoplasmic reticulum|endoplasmic reticulum membrane|protein ubiquitination|Golgi apparatus|lysosomal membrane|protein binding|ubiquitin-protein transferase activity|protein autoubiquitination|Golgi membrane|lysosome|endosome|late endosome membrane|ub…
MAP3K1	4.06E-211	0.346	0.741	1.48E-206	-0.88988869	0.656847589	-0.606369439	Down	ENSG00000095015	4214	protein_coding	mitogen-activated protein kinase kinase kinase 1 [Source:HGNC Symbol;Acc:HGNC:6848]		GO:0008270,GO:0046872,GO:0000166,GO:0004672,GO:0004674,GO:0005524,GO:0016301,GO:0016740,GO:0006468,GO:0016310,GO:0000165,GO:0005515,GO:0004709,GO:0000186,GO:0038095,GO:0005737,GO:0005829,GO:0019901,GO:0071260,GO:0002755,GO:0023014,GO:0032147	zinc ion binding|metal ion binding|nucleotide binding|protein kinase activity|protein serine/threonine kinase activity|ATP binding|kinase activity|transferase activity|protein phosphorylation|phosphorylation|MAPK cascade|protein binding|MAP kinase kinase kinase activity|activation of MAPKK activity|Fc-epsilon receptor signaling pathway|cytoplasm|cytosol|protein kinase binding|cellular response to…	path:hsa04010,path:hsa04120,path:hsa04530,path:hsa04622,path:hsa04722,path:hsa04912,path:hsa05161,path:hsa05166	MAPK signaling pathway|Ubiquitin mediated proteolysis|Tight junction|RIG-I-like receptor signaling pathway|Neurotrophin signaling pathway|GnRH signaling pathway|Hepatitis B|Human T-cell leukemia virus 1 infection
TMBIM4	2.73E-194	0.545	0.867	1.00E-189	-0.258247829	0.656776056	-0.606526562	Down	ENSG00000155957	51643	protein_coding	transmembrane BAX inhibitor motif containing 4 [Source:HGNC Symbol;Acc:HGNC:24257]		GO:0016020,GO:0016021,GO:0043066,GO:0005794,GO:0006915,GO:0000139,GO:0005795,GO:0005515,GO:0050848	membrane|integral component of membrane|negative regulation of apoptotic process|Golgi apparatus|apoptotic process|Golgi membrane|Golgi stack|protein binding|regulation of calcium-mediated signaling
MYD88	1.24E-241	0.297	0.722	4.52E-237	-1.085312283	0.655945199	-0.608352806	Down	ENSG00000172936	4615	protein_coding	MYD88 innate immune signal transduction adaptor [Source:HGNC Symbol;Acc:HGNC:7562]		GO:0071222,GO:1900017,GO:0010628,GO:0042742,GO:0140052,GO:0032755,GO:0005634,GO:0005737,GO:0007165,GO:0005515,GO:0006954,GO:0043123,GO:0002376,GO:0002755,GO:0045087,GO:0005886,GO:0042802,GO:0070976,GO:0005829,GO:0010008,GO:0070498,GO:0008063,GO:0050830,GO:0071260,GO:0002224,GO:0006909,GO:0032757,GO:0007166,GO:0032481,GO:0043066,GO:0034162,GO:0070555,GO:0050727,GO:0051092,GO:0060337,GO:0032747,GO:…	cellular response to lipopolysaccharide|positive regulation of cytokine production involved in inflammatory response|positive regulation of gene expression|defense response to bacterium|cellular response to oxidised low-density lipoprotein particle stimulus|positive regulation of interleukin-6 production|nucleus|cytoplasm|signal transduction|protein binding|inflammatory response|positive regulati…	path:hsa04010,path:hsa04064,path:hsa04620,path:hsa04621,path:hsa05132,path:hsa05133,path:hsa05134,path:hsa05140,path:hsa05142,path:hsa05143,path:hsa05144,path:hsa05145,path:hsa05152,path:hsa05161,path:hsa05162,path:hsa05164,path:hsa05168,path:hsa05169,path:hsa05170	MAPK signaling pathway|NF-kappa B signaling pathway|Toll-like receptor signaling pathway|NOD-like receptor signaling pathway|Salmonella infection|Pertussis|Legionellosis|Leishmaniasis|Chagas disease (American trypanosomiasis)|African trypanosomiasis|Malaria|Toxoplasmosis|Tuberculosis|Hepatitis B|Measles|Influenza A|Herpes simplex infection|Epstein-Barr virus infection|Human immunodeficiency virus…
IRF7	1.41E-178	0.263	0.63	5.17E-174	-1.263695997	0.655688914	-0.608916591	Down	ENSG00000185507	3665	protein_coding	interferon regulatory factor 7 [Source:HGNC Symbol;Acc:HGNC:6122]	IRF	GO:0044212,GO:0045944,GO:0005634,GO:0005737,GO:0005829,GO:0005654,GO:0006355,GO:0003677,GO:0003700,GO:0005515,GO:0006974,GO:0045893,GO:0002376,GO:0045087,GO:0051607,GO:0000981,GO:0000790,GO:0010008,GO:0009615,GO:0016032,GO:0032727,GO:0035666,GO:0006366,GO:0000978,GO:0032728,GO:0060333,GO:0000122,GO:0032481,GO:0060337,GO:0050776,GO:0002819,GO:0034124,GO:0039530,GO:0032608,GO:0019043,GO:0032479,GO:…	transcription regulatory region DNA binding|positive regulation of transcription by RNA polymerase II|nucleus|cytoplasm|cytosol|nucleoplasm|regulation of transcription, DNA-templated|DNA binding|DNA-binding transcription factor activity|protein binding|cellular response to DNA damage stimulus|positive regulation of transcription, DNA-templated|immune system process|innate immune response|defense …	path:hsa04620,path:hsa04621,path:hsa04622,path:hsa04623,path:hsa05160,path:hsa05161,path:hsa05162,path:hsa05164,path:hsa05167,path:hsa05168,path:hsa05169,path:hsa05203	Toll-like receptor signaling pathway|NOD-like receptor signaling pathway|RIG-I-like receptor signaling pathway|Cytosolic DNA-sensing pathway|Hepatitis C|Hepatitis B|Measles|Influenza A|Kaposi sarcoma-associated herpesvirus infection|Herpes simplex infection|Epstein-Barr virus infection|Viral carcinogenesis
ANXA2	1.17E-169	0.798	0.935	4.29E-165	0.472929038	0.655678529	-0.608939442	Down	ENSG00000182718	302	protein_coding	annexin A2 [Source:HGNC Symbol;Acc:HGNC:537]		GO:0003723,GO:0005634,GO:0005737,GO:0016020,GO:0005509,GO:0005765,GO:0005615,GO:0005515,GO:0008092,GO:0005576,GO:0042470,GO:0043086,GO:0070588,GO:0004859,GO:0005544,GO:0045121,GO:0009986,GO:0030496,GO:0042802,GO:0017137,GO:0005768,GO:0031902,GO:0005886,GO:0005546,GO:0070062,GO:0005604,GO:0062023,GO:0002020,GO:0001525,GO:0043312,GO:0098641,GO:0098609,GO:0005913,GO:0035722,GO:0031982,GO:0001786,GO:…	RNA binding|nucleus|cytoplasm|membrane|calcium ion binding|lysosomal membrane|extracellular space|protein binding|cytoskeletal protein binding|extracellular region|melanosome|negative regulation of catalytic activity|calcium ion transmembrane transport|phospholipase inhibitor activity|calcium-dependent phospholipid binding|membrane raft|cell surface|midbody|identical protein binding|Rab GTPase bi…
POLK	1.17E-261	0.09	0.494	4.29E-257	-2.404743231	0.655590859	-0.609132355	Down	ENSG00000122008	51426	protein_coding	DNA polymerase kappa [Source:HGNC Symbol;Acc:HGNC:9183]		GO:0005634,GO:0046872,GO:0016740,GO:0005654,GO:0003677,GO:0003684,GO:0006281,GO:0006974,GO:0016604,GO:0016779,GO:0003887,GO:0006260,GO:0071897,GO:0019985,GO:0034644,GO:0006283,GO:0042276,GO:0006296,GO:0033683,GO:0090734,GO:0006297	nucleus|metal ion binding|transferase activity|nucleoplasm|DNA binding|damaged DNA binding|DNA repair|cellular response to DNA damage stimulus|nuclear body|nucleotidyltransferase activity|DNA-directed DNA polymerase activity|DNA replication|DNA biosynthetic process|translesion synthesis|cellular response to UV|transcription-coupled nucleotide-excision repair|error-prone translesion synthesis|nucl…	path:hsa03460,path:hsa05169,path:hsa05200,path:hsa05202,path:hsa05210,path:hsa05212,path:hsa05213,path:hsa05214,path:hsa05216,path:hsa05217,path:hsa05218,path:hsa05220,path:hsa05222,path:hsa05223,path:hsa05224,path:hsa05225,path:hsa05226	Fanconi anemia pathway|Epstein-Barr virus infection|Pathways in cancer|Transcriptional misregulation in cancer|Colorectal cancer|Pancreatic cancer|Endometrial cancer|Glioma|Thyroid cancer|Basal cell carcinoma|Melanoma|Chronic myeloid leukemia|Small cell lung cancer|Non-small cell lung cancer|Breast cancer|Hepatocellular carcinoma|Gastric cancer
DBNL	1.07E-254	0.329	0.761	3.92E-250	-0.979569528	0.655468458	-0.609401736	Down	ENSG00000136279	28988	protein_coding	drebrin like [Source:HGNC Symbol;Acc:HGNC:2696]		GO:0005737,GO:0016020,GO:0003779,GO:0051015,GO:0005794,GO:0005829,GO:0005886,GO:0005856,GO:0042995,GO:0005515,GO:0000139,GO:0030054,GO:0031410,GO:0045202,GO:0002376,GO:0002250,GO:0005576,GO:0005768,GO:0005769,GO:0097178,GO:0006898,GO:0045296,GO:0006897,GO:0048812,GO:0030027,GO:0070062,GO:0071800,GO:0002102,GO:0030864,GO:0005938,GO:0005884,GO:0014069,GO:0045211,GO:0007416,GO:0043312,GO:0030425,GO:…	cytoplasm|membrane|actin binding|actin filament binding|Golgi apparatus|cytosol|plasma membrane|cytoskeleton|cell projection|protein binding|Golgi membrane|cell junction|cytoplasmic vesicle|synapse|immune system process|adaptive immune response|extracellular region|endosome|early endosome|ruffle assembly|receptor-mediated endocytosis|cadherin binding|endocytosis|neuron projection morphogenesis|la…
GIMAP8	2.41E-306	0.02	0.402	8.83E-302	-3.645614639	0.654506558	-0.611520447	Down	ENSG00000171115	155038	protein_coding	GTPase, IMAP family member 8 [Source:HGNC Symbol;Acc:HGNC:21792]		GO:0005737,GO:0000166,GO:0005783,GO:0005525,GO:0005794,GO:0005739,GO:0005829,GO:0070232	cytoplasm|nucleotide binding|endoplasmic reticulum|GTP binding|Golgi apparatus|mitochondrion|cytosol|regulation of T cell apoptotic process
FYN	3.51E-227	0.241	0.654	1.29E-222	-1.377422625	0.653147966	-0.614518233	Down	ENSG00000010810	2534	protein_coding	FYN proto-oncogene, Src family tyrosine kinase [Source:HGNC Symbol;Acc:HGNC:4037]		GO:0005829,GO:0005886,GO:0005515,GO:1904646,GO:1904645,GO:0005634,GO:1902951,GO:1903202,GO:0005737,GO:0016020,GO:0046872,GO:0000166,GO:0004672,GO:0005524,GO:0016301,GO:0016740,GO:0006468,GO:0016310,GO:0004713,GO:0004715,GO:0006816,GO:0007275,GO:0002376,GO:0002250,GO:0038096,GO:0050900,GO:0042802,GO:0030154,GO:0007169,GO:0031234,GO:0000165,GO:0002223,GO:0016032,GO:0007631,GO:0030168,GO:0044297,GO:…	cytosol|plasma membrane|protein binding|cellular response to amyloid-beta|response to amyloid-beta|nucleus|negative regulation of dendritic spine maintenance|negative regulation of oxidative stress-induced cell death|cytoplasm|membrane|metal ion binding|nucleotide binding|protein kinase activity|ATP binding|kinase activity|transferase activity|protein phosphorylation|phosphorylation|protein tyros…	path:hsa04071,path:hsa04072,path:hsa04360,path:hsa04380,path:hsa04510,path:hsa04520,path:hsa04611,path:hsa04650,path:hsa04660,path:hsa04664,path:hsa04725,path:hsa05020,path:hsa05130,path:hsa05162,path:hsa05416	Sphingolipid signaling pathway|Phospholipase D signaling pathway|Axon guidance|Osteoclast differentiation|Focal adhesion|Adherens junction|Platelet activation|Natural killer cell mediated cytotoxicity|T cell receptor signaling pathway|Fc epsilon RI signaling pathway|Cholinergic synapse|Prion diseases|Pathogenic Escherichia coli infection|Measles|Viral myocarditis
TFEC	1.99E-219	0.136	0.521	7.27E-215	-1.999408449	0.652646447	-0.615626431	Down	ENSG00000105967	22797	protein_coding	transcription factor EC [Source:HGNC Symbol;Acc:HGNC:11754]	bHLH	GO:0005634,GO:0005654,GO:0046983,GO:0006355,GO:0003677,GO:0005515,GO:1903507,GO:0000981,GO:0000790,GO:0003713,GO:0003714,GO:0003700,GO:0000978,GO:0001228,GO:0034605,GO:0045944	nucleus|nucleoplasm|protein dimerization activity|regulation of transcription, DNA-templated|DNA binding|protein binding|negative regulation of nucleic acid-templated transcription|DNA-binding transcription factor activity, RNA polymerase II-specific|nuclear chromatin|transcription coactivator activity|transcription corepressor activity|DNA-binding transcription factor activity|RNA polymerase II …
STAT3	9.89E-275	0.249	0.701	3.62E-270	-1.243378163	0.652223284	-0.616562149	Down	ENSG00000168610	6774	protein_coding	signal transducer and activator of transcription 3 [Source:HGNC Symbol;Acc:HGNC:11364]	STAT	GO:0035278,GO:0010628,GO:0045944,GO:0005737,GO:1904685,GO:0005634,GO:0044212,GO:0045893,GO:0030335,GO:0016310,GO:0005829,GO:0005654,GO:0006355,GO:0007165,GO:0003677,GO:0003700,GO:0031490,GO:0042803,GO:0005886,GO:0005515,GO:0006954,GO:0042802,GO:0001228,GO:0000978,GO:0000981,GO:0000790,GO:0019901,GO:0006952,GO:0006357,GO:0016032,GO:0019221,GO:0006606,GO:0051726,GO:0007399,GO:0019903,GO:0051092,GO:…	miRNA mediated inhibition of translation|positive regulation of gene expression|positive regulation of transcription by RNA polymerase II|cytoplasm|positive regulation of metalloendopeptidase activity|nucleus|transcription regulatory region DNA binding|positive regulation of transcription, DNA-templated|positive regulation of cell migration|phosphorylation|cytosol|nucleoplasm|regulation of transc…	path:hsa01521,path:hsa04062,path:hsa04066,path:hsa04068,path:hsa04217,path:hsa04550,path:hsa04630,path:hsa04659,path:hsa04917,path:hsa04920,path:hsa04931,path:hsa04933,path:hsa05145,path:hsa05160,path:hsa05161,path:hsa05162,path:hsa05163,path:hsa05167,path:hsa05169,path:hsa05200,path:hsa05203,path:hsa05205,path:hsa05206,path:hsa05212,path:hsa05221,path:hsa05223,path:hsa05321	EGFR tyrosine kinase inhibitor resistance|Chemokine signaling pathway|HIF-1 signaling pathway|FoxO signaling pathway|Necroptosis|Signaling pathways regulating pluripotency of stem cells|Jak-STAT signaling pathway|Th17 cell differentiation|Prolactin signaling pathway|Adipocytokine signaling pathway|Insulin resistance|AGE-RAGE signaling pathway in diabetic complications|Toxoplasmosis|Hepatitis C|He…
IKZF1	9.09E-192	0.313	0.693	3.33E-187	-1.065258196	0.65193904	-0.617191024	Down	ENSG00000185811	10320	protein_coding	IKAROS family zinc finger 1 [Source:HGNC Symbol;Acc:HGNC:13176]	zf-C2H2	GO:0003676,GO:0005634,GO:0005737,GO:0046872,GO:0005654,GO:0003677,GO:0006325,GO:0005515,GO:0007049,GO:0030218,GO:0007275,GO:0003700,GO:0045944,GO:0000981,GO:0032991,GO:0044212,GO:0045892,GO:0019904,GO:0007498,GO:0030098,GO:0031618,GO:0051291	nucleic acid binding|nucleus|cytoplasm|metal ion binding|nucleoplasm|DNA binding|chromatin organization|protein binding|cell cycle|erythrocyte differentiation|multicellular organism development|DNA-binding transcription factor activity|positive regulation of transcription by RNA polymerase II|DNA-binding transcription factor activity, RNA polymerase II-specific|protein-containing complex|transcri…
C1orf162	3.02E-160	0.729	0.913	1.11E-155	0.254024303	0.651546105	-0.618060825	Down	ENSG00000143110	128346	protein_coding	chromosome 1 open reading frame 162 [Source:HGNC Symbol;Acc:HGNC:28344]		GO:0016020,GO:0016021	membrane|integral component of membrane
MYCBP2	3.46E-237	0.275	0.697	1.27E-232	-1.150167882	0.651517669	-0.61812379	Down	ENSG00000005810	23077	protein_coding	MYC binding protein 2 [Source:HGNC Symbol;Acc:HGNC:23386]		GO:0005634,GO:0005737,GO:0016020,GO:0043231,GO:0046872,GO:0016740,GO:0016567,GO:0008270,GO:0005856,GO:0042995,GO:0005515,GO:0048511,GO:0061630,GO:0032922,GO:0005085,GO:0030424,GO:0031398,GO:0008536,GO:0042803,GO:0008045,GO:0021785,GO:0021952,GO:0032880,GO:0042177,GO:0048667,GO:0050905,GO:0051493,GO:1902667,GO:0015630	nucleus|cytoplasm|membrane|intracellular membrane-bounded organelle|metal ion binding|transferase activity|protein ubiquitination|zinc ion binding|cytoskeleton|cell projection|protein binding|rhythmic process|ubiquitin protein ligase activity|circadian regulation of gene expression|guanyl-nucleotide exchange factor activity|axon|positive regulation of protein ubiquitination|Ran GTPase binding|pro…
GDI2	5.10E-195	0.578	0.877	1.87E-190	-0.173109081	0.650885423	-0.619524491	Down	ENSG00000057608	2665	protein_coding	GDP dissociation inhibitor 2 [Source:HGNC Symbol;Acc:HGNC:4227]		GO:0003723,GO:0005737,GO:0016020,GO:0015031,GO:0007264,GO:0050790,GO:0043547,GO:0005515,GO:0007165,GO:0005096,GO:0005925,GO:0005576,GO:0017137,GO:0016192,GO:0005092,GO:0005093,GO:0005829,GO:0070062,GO:0051056,GO:0043312,GO:0034774,GO:0031982,GO:0035578,GO:0031267,GO:0005794,GO:0045202	RNA binding|cytoplasm|membrane|protein transport|small GTPase mediated signal transduction|regulation of catalytic activity|positive regulation of GTPase activity|protein binding|signal transduction|GTPase activator activity|focal adhesion|extracellular region|Rab GTPase binding|vesicle-mediated transport|GDP-dissociation inhibitor activity|Rab GDP-dissociation inhibitor activity|cytosol|extracel…
NABP1	7.30E-219	0.169	0.561	2.67E-214	-1.709478394	0.65082509	-0.619658226	Down	ENSG00000173559	64859	protein_coding	nucleic acid binding protein 1 [Source:HGNC Symbol;Acc:HGNC:26232]		GO:0005634,GO:0005829,GO:0005654,GO:0003677,GO:0005515,GO:0006281,GO:0006974,GO:0000784,GO:0042795,GO:0000724,GO:0003697,GO:0007093,GO:0010212,GO:0070876,GO:0003723	nucleus|cytosol|nucleoplasm|DNA binding|protein binding|DNA repair|cellular response to DNA damage stimulus|nuclear chromosome, telomeric region|snRNA transcription by RNA polymerase II|double-strand break repair via homologous recombination|single-stranded DNA binding|mitotic cell cycle checkpoint|response to ionizing radiation|SOSS complex|RNA binding
TPM3	4.07E-228	0.825	0.969	1.49E-223	0.573754762	0.650152166	-0.621150679	Down	ENSG00000143549	7170	protein_coding	tropomyosin 3 [Source:HGNC Symbol;Acc:HGNC:12012]		GO:0005737,GO:0005829,GO:0003779,GO:0015629,GO:0005856,GO:0005515,GO:0051015,GO:0070062,GO:0003674,GO:0005884,GO:0007015,GO:0001725,GO:0006936,GO:0030049,GO:0005862	cytoplasm|cytosol|actin binding|actin cytoskeleton|cytoskeleton|protein binding|actin filament binding|extracellular exosome|molecular_function|actin filament|actin filament organization|stress fiber|muscle contraction|muscle filament sliding|muscle thin filament tropomyosin	path:hsa04260,path:hsa04261,path:hsa05200,path:hsa05216,path:hsa05410,path:hsa05414	Cardiac muscle contraction|Adrenergic signaling in cardiomyocytes|Pathways in cancer|Thyroid cancer|Hypertrophic cardiomyopathy (HCM)|Dilated cardiomyopathy (DCM)
EIF3A	4.15E-206	0.5	0.85	1.52E-201	-0.352241532	0.649672699	-0.622215014	Down	ENSG00000107581	8661	protein_coding	eukaryotic translation initiation factor 3 subunit A [Source:HGNC Symbol;Acc:HGNC:3271]		GO:0003723,GO:0005737,GO:0016020,GO:0003743,GO:0001732,GO:0002183,GO:0006412,GO:0006413,GO:0005852,GO:0016282,GO:0033290,GO:0005634,GO:0005730,GO:0005829,GO:0005515,GO:0003729,GO:0075522,GO:0071541,GO:0005198,GO:0075525,GO:0002188,GO:0043614,GO:0030971,GO:0070373,GO:0005874,GO:0014069,GO:0071540	RNA binding|cytoplasm|membrane|translation initiation factor activity|formation of cytoplasmic translation initiation complex|cytoplasmic translational initiation|translation|translational initiation|eukaryotic translation initiation factor 3 complex|eukaryotic 43S preinitiation complex|eukaryotic 48S preinitiation complex|nucleus|nucleolus|cytosol|protein binding|mRNA binding|IRES-dependent vira…	path:hsa03013	RNA transport
THRAP3	3.90E-276	0.194	0.644	1.43E-271	-1.586802268	0.649538705	-0.622512599	Down	ENSG00000054118	9967	protein_coding	thyroid hormone receptor associated protein 3 [Source:HGNC Symbol;Acc:HGNC:22964]		GO:0008380,GO:0003723,GO:0006397,GO:0005634,GO:0016607,GO:0000166,GO:0005524,GO:0005515,GO:0048511,GO:0030374,GO:0045893,GO:0005654,GO:0016592,GO:0006367,GO:0000956,GO:0070062,GO:0000381,GO:0003713,GO:0000980,GO:0042753,GO:0045944,GO:0035145,GO:0003712,GO:0051219,GO:0042809,GO:0046966,GO:0048255,GO:0048026,GO:0007623	RNA splicing|RNA binding|mRNA processing|nucleus|nuclear speck|nucleotide binding|ATP binding|protein binding|rhythmic process|nuclear receptor transcription coactivator activity|positive regulation of transcription, DNA-templated|nucleoplasm|mediator complex|transcription initiation from RNA polymerase II promoter|nuclear-transcribed mRNA catabolic process|extracellular exosome|regulation of alt…
SET	6.81E-198	0.58	0.887	2.49E-193	-0.131884555	0.649468321	-0.622668937	Down	ENSG00000119335	6418	protein_coding	SET nuclear proto-oncogene [Source:HGNC Symbol;Acc:HGNC:10760]		GO:0005634,GO:0005737,GO:0005654,GO:0005783,GO:0003677,GO:0006334,GO:0005829,GO:0005515,GO:0005811,GO:0032515,GO:0048471,GO:0019888,GO:0043666,GO:0043488,GO:0032991,GO:0016032,GO:0042393,GO:0045892,GO:0006260,GO:0006337,GO:0043524,GO:0004864,GO:0035067	nucleus|cytoplasm|nucleoplasm|endoplasmic reticulum|DNA binding|nucleosome assembly|cytosol|protein binding|lipid droplet|negative regulation of phosphoprotein phosphatase activity|perinuclear region of cytoplasm|protein phosphatase regulator activity|regulation of phosphoprotein phosphatase activity|regulation of mRNA stability|protein-containing complex|viral process|histone binding|negative re…
PNISR	1.30E-210	0.463	0.831	4.76E-206	-0.454927219	0.64892807	-0.623869523	Down	ENSG00000132424	25957	protein_coding	PNN interacting serine and arginine rich protein [Source:HGNC Symbol;Acc:HGNC:21222]		GO:0003723,GO:0005634,GO:0016607,GO:0005829,GO:0048786	RNA binding|nucleus|nuclear speck|cytosol|presynaptic active zone
SAMD9	4.23E-229	0.086	0.457	1.55E-224	-2.457102856	0.6486593	-0.624467174	Down	ENSG00000205413	54809	protein_coding	sterile alpha motif domain containing 9 [Source:HGNC Symbol;Acc:HGNC:1348]		GO:0005737,GO:0043231,GO:0005829,GO:0005515,GO:0034058	cytoplasm|intracellular membrane-bounded organelle|cytosol|protein binding|endosomal vesicle fusion
NAP1L1	2.46E-102	0.751	0.907	9.00E-98	0.324842902	0.648555548	-0.62469795	Down	ENSG00000187109	4673	protein_coding	nucleosome assembly protein 1 like 1 [Source:HGNC Symbol;Acc:HGNC:7637]		GO:0005634,GO:0006334,GO:0003723,GO:0005737,GO:0016020,GO:0005515,GO:0042470,GO:0007399,GO:0050769,GO:2000179,GO:0008284,GO:0006260	nucleus|nucleosome assembly|RNA binding|cytoplasm|membrane|protein binding|melanosome|nervous system development|positive regulation of neurogenesis|positive regulation of neural precursor cell proliferation|positive regulation of cell population proliferation|DNA replication
RBMS1	6.56E-218	0.339	0.741	2.40E-213	-0.923206831	0.648461256	-0.624907716	Down	ENSG00000153250	5937	protein_coding	RNA binding motif single stranded interacting protein 1 [Source:HGNC Symbol;Acc:HGNC:9907]		GO:0003676,GO:0003723,GO:0005634,GO:0005829,GO:0003677,GO:0005515,GO:0006260,GO:1990904,GO:0003690,GO:0003697,GO:0006396	nucleic acid binding|RNA binding|nucleus|cytosol|DNA binding|protein binding|DNA replication|ribonucleoprotein complex|double-stranded DNA binding|single-stranded DNA binding|RNA processing
HLA-E	8.30E-285	0.964	0.995	3.04E-280	1.109051514	0.648285306	-0.625299222	Down	ENSG00000204592	3133	protein_coding	major histocompatibility complex, class I, E [Source:HGNC Symbol;Acc:HGNC:4962]		GO:0016020,GO:0016021,GO:0005794,GO:0005886,GO:0005515,GO:0005576,GO:0006955,GO:0000139,GO:0009986,GO:0002376,GO:0045087,GO:0005615,GO:0002250,GO:0009897,GO:0050776,GO:0042605,GO:0019882,GO:0002474,GO:0042612,GO:0070062,GO:0002479,GO:0019731,GO:0050830,GO:0005102,GO:0030670,GO:0002519,GO:0032753,GO:0045953,GO:0060333,GO:0012507,GO:0002717,GO:0060337,GO:0001916,GO:0042288,GO:0071556,GO:0045954,GO:…	membrane|integral component of membrane|Golgi apparatus|plasma membrane|protein binding|extracellular region|immune response|Golgi membrane|cell surface|immune system process|innate immune response|extracellular space|adaptive immune response|external side of plasma membrane|regulation of immune response|peptide antigen binding|antigen processing and presentation|antigen processing and presentati…	path:hsa04144,path:hsa04145,path:hsa04218,path:hsa04514,path:hsa04612,path:hsa04650,path:hsa04940,path:hsa05163,path:hsa05165,path:hsa05166,path:hsa05167,path:hsa05168,path:hsa05169,path:hsa05170,path:hsa05203,path:hsa05320,path:hsa05330,path:hsa05332,path:hsa05416	Endocytosis|Phagosome|Cellular senescence|Cell adhesion molecules (CAMs)|Antigen processing and presentation|Natural killer cell mediated cytotoxicity|Type I diabetes mellitus|Human cytomegalovirus infection|Human papillomavirus infection|Human T-cell leukemia virus 1 infection|Kaposi sarcoma-associated herpesvirus infection|Herpes simplex infection|Epstein-Barr virus infection|Human immunodefici…
PRR13	2.89E-199	0.562	0.874	1.06E-194	-0.225042755	0.648029017	-0.625869681	Down	ENSG00000205352	54458	protein_coding	proline rich 13 [Source:HGNC Symbol;Acc:HGNC:24528]		GO:0005634,GO:0005829,GO:0005654,GO:0005515	nucleus|cytosol|nucleoplasm|protein binding
ALDH1A1	1.87E-176	0.079	0.39	6.85E-172	-2.602075159	0.647277023	-0.627544803	Down	ENSG00000165092	216	protein_coding	aldehyde dehydrogenase 1 family member A1 [Source:HGNC Symbol;Acc:HGNC:402]		GO:0005737,GO:0000166,GO:0005829,GO:0016491,GO:0055114,GO:0043547,GO:0016620,GO:0005096,GO:0070062,GO:0004029,GO:0120163,GO:0006081,GO:0001758,GO:0001523,GO:0042572,GO:0006069,GO:0005497,GO:0018479,GO:0051287,GO:0061624	cytoplasm|nucleotide binding|cytosol|oxidoreductase activity|oxidation-reduction process|positive regulation of GTPase activity|oxidoreductase activity, acting on the aldehyde or oxo group of donors, NAD or NADP as acceptor|GTPase activator activity|extracellular exosome|aldehyde dehydrogenase (NAD) activity|negative regulation of cold-induced thermogenesis|cellular aldehyde metabolic process|ret…	path:hsa00830	Retinol metabolism
CNBP	3.99E-208	0.657	0.918	1.46E-203	0.082304866	0.646797956	-0.628612975	Down	ENSG00000169714	7555	protein_coding	CCHC-type zinc finger nucleic acid binding protein [Source:HGNC Symbol;Acc:HGNC:13164]	Others	GO:0003676,GO:0003723,GO:0005634,GO:0005737,GO:0008270,GO:0046872,GO:0005783,GO:0003677,GO:0005829,GO:0005515,GO:0045893,GO:0003729,GO:0001227,GO:0000122,GO:0045944,GO:0008284,GO:0003727,GO:0003700,GO:0000977,GO:0006355,GO:0006695,GO:0045182,GO:2000767,GO:0003697	nucleic acid binding|RNA binding|nucleus|cytoplasm|zinc ion binding|metal ion binding|endoplasmic reticulum|DNA binding|cytosol|protein binding|positive regulation of transcription, DNA-templated|mRNA binding|DNA-binding transcription repressor activity, RNA polymerase II-specific|negative regulation of transcription by RNA polymerase II|positive regulation of transcription by RNA polymerase II|p…
HSPD1	2.85E-275	0.095	0.515	1.04E-270	-2.358327852	0.645945512	-0.630515621	Down	ENSG00000144381	3329	protein_coding	heat shock protein family D (Hsp60) member 1 [Source:HGNC Symbol;Acc:HGNC:5261]		GO:0005615,GO:0043065,GO:0050821,GO:0043066,GO:0006919,GO:0043032,GO:0050870,GO:0032755,GO:0003723,GO:0005737,GO:0016020,GO:0000166,GO:0005524,GO:0016853,GO:0005739,GO:0005759,GO:0005829,GO:0006457,GO:0005515,GO:0009409,GO:0042026,GO:0009986,GO:0051082,GO:0070062,GO:0032991,GO:0016032,GO:0001530,GO:0032727,GO:0032729,GO:0032733,GO:0032735,GO:0008637,GO:0005886,GO:0051087,GO:0002039,GO:0005769,GO:…	extracellular space|positive regulation of apoptotic process|protein stabilization|negative regulation of apoptotic process|activation of cysteine-type endopeptidase activity involved in apoptotic process|positive regulation of macrophage activation|positive regulation of T cell activation|positive regulation of interleukin-6 production|RNA binding|cytoplasm|membrane|nucleotide binding|ATP bindin…	path:hsa03018,path:hsa04940,path:hsa05134,path:hsa05152	RNA degradation|Type I diabetes mellitus|Legionellosis|Tuberculosis
BTN3A2	0	0.036	0.458	0	-3.208316812	0.645813073	-0.63081145	Down	ENSG00000186470	11118	protein_coding	butyrophilin subfamily 3 member A2 [Source:HGNC Symbol;Acc:HGNC:1139]		GO:0016020,GO:0016021,GO:0005886,GO:0002376,GO:0002250,GO:0009897,GO:0002456,GO:0005102,GO:0050776,GO:0050852,GO:0072643	membrane|integral component of membrane|plasma membrane|immune system process|adaptive immune response|external side of plasma membrane|T cell mediated immunity|signaling receptor binding|regulation of immune response|T cell receptor signaling pathway|interferon-gamma secretion
SMCHD1	4.02E-209	0.471	0.839	1.47E-204	-0.407281256	0.645424647	-0.631679423	Down	ENSG00000101596	23347	protein_coding	structural maintenance of chromosomes flexible hinge domain containing 1 [Source:HGNC Symbol;Acc:HGNC:29090]		GO:0005524,GO:0016787,GO:0003677,GO:0006325,GO:0005694,GO:0042803,GO:0051276,GO:0006281,GO:0006974,GO:0006302,GO:0005515,GO:0016887,GO:0000784,GO:0009048,GO:0043584,GO:0045739,GO:0060820,GO:0060821,GO:0070868,GO:2000042,GO:2001034,GO:0001740,GO:0035861	ATP binding|hydrolase activity|DNA binding|chromatin organization|chromosome|protein homodimerization activity|chromosome organization|DNA repair|cellular response to DNA damage stimulus|double-strand break repair|protein binding|ATPase activity|nuclear chromosome, telomeric region|dosage compensation by inactivation of X chromosome|nose development|positive regulation of DNA repair|inactivation …
ATP5PB	3.69E-224	0.407	0.798	1.35E-219	-0.711966566	0.645305953	-0.631944759	Down	ENSG00000116459	515	protein_coding	ATP synthase peripheral stalk-membrane subunit b [Source:HGNC Symbol;Acc:HGNC:840]		GO:0005634,GO:0016020,GO:0005654,GO:0005739,GO:0005743,GO:0005759,GO:0006811,GO:0005515,GO:0015078,GO:0015986,GO:0000276,GO:0016887,GO:0021762,GO:0046933,GO:0022857,GO:0006754,GO:0042407,GO:0042776,GO:0005753,GO:0045263,GO:0016021	nucleus|membrane|nucleoplasm|mitochondrion|mitochondrial inner membrane|mitochondrial matrix|ion transport|protein binding|proton transmembrane transporter activity|ATP synthesis coupled proton transport|mitochondrial proton-transporting ATP synthase complex, coupling factor F(o)|ATPase activity|substantia nigra development|proton-transporting ATP synthase activity, rotational mechanism|transmemb…	path:hsa00190,path:hsa04714,path:hsa05010,path:hsa05012,path:hsa05016	Oxidative phosphorylation|Thermogenesis|Alzheimer disease|Parkinson disease|Huntington disease
SNAP23	1.00E-268	0.183	0.626	3.66E-264	-1.635469693	0.645192053	-0.632199427	Down	ENSG00000092531	8773	protein_coding	synaptosome associated protein 23 [Source:HGNC Symbol;Acc:HGNC:11131]		GO:0016020,GO:0016021,GO:0005737,GO:0015031,GO:0005654,GO:0098793,GO:0005886,GO:0005515,GO:0030054,GO:0045202,GO:0005925,GO:0042629,GO:0006887,GO:0070062,GO:0002479,GO:0043312,GO:0035579,GO:0070821,GO:0005484,GO:0031201,GO:0006906,GO:0019905,GO:0005913,GO:0002553,GO:0006892,GO:0006903,GO:0016082,GO:0031629,GO:0061025,GO:0030670,GO:0042581,GO:0042582,GO:0043005	membrane|integral component of membrane|cytoplasm|protein transport|nucleoplasm|presynapse|plasma membrane|protein binding|cell junction|synapse|focal adhesion|mast cell granule|exocytosis|extracellular exosome|antigen processing and presentation of exogenous peptide antigen via MHC class I, TAP-dependent|neutrophil degranulation|specific granule membrane|tertiary granule membrane|SNAP receptor a…	path:hsa04130,path:hsa04611	SNARE interactions in vesicular transport|Platelet activation
LYSMD2	4.12E-281	0.105	0.535	1.51E-276	-2.25052377	0.643763847	-0.635396535	Down	ENSG00000140280	256586	protein_coding	LysM domain containing 2 [Source:HGNC Symbol;Acc:HGNC:28571]
MT1F	3.70E-62	0.077	0.231	1.35E-57	-2.868439625	0.643239159	-0.636572857	Down	ENSG00000198417	4494	protein_coding	metallothionein 1F [Source:HGNC Symbol;Acc:HGNC:7398]		GO:0005634,GO:0005737,GO:0046872,GO:0008270,GO:0005515,GO:0048471,GO:0045926,GO:0006882,GO:0010273,GO:0071276,GO:0071280,GO:0071294	nucleus|cytoplasm|metal ion binding|zinc ion binding|protein binding|perinuclear region of cytoplasm|negative regulation of growth|cellular zinc ion homeostasis|detoxification of copper ion|cellular response to cadmium ion|cellular response to copper ion|cellular response to zinc ion	path:hsa04978	Mineral absorption
HLA-B	0	0.995	1	0	1.781615781	0.641668414	-0.640100126	Down	ENSG00000234745	3106	protein_coding	major histocompatibility complex, class I, B [Source:HGNC Symbol;Acc:HGNC:4932]		GO:0016020,GO:0016021,GO:0005783,GO:0005794,GO:0005515,GO:0006955,GO:0009986,GO:0002376,GO:0005615,GO:0009897,GO:0050776,GO:0005886,GO:0005887,GO:0042605,GO:0019882,GO:0002474,GO:0042612,GO:0070062,GO:0002479,GO:0016032,GO:0043312,GO:0005102,GO:0030670,GO:0030667,GO:0000139,GO:0060333,GO:0012507,GO:0060337,GO:0071556,GO:0031901,GO:0002480,GO:0002667,GO:0032655,GO:0032675,GO:0042270,GO:2001198,GO:…	membrane|integral component of membrane|endoplasmic reticulum|Golgi apparatus|protein binding|immune response|cell surface|immune system process|extracellular space|external side of plasma membrane|regulation of immune response|plasma membrane|integral component of plasma membrane|peptide antigen binding|antigen processing and presentation|antigen processing and presentation of peptide antigen vi…	path:hsa04144,path:hsa04145,path:hsa04218,path:hsa04514,path:hsa04612,path:hsa04650,path:hsa04940,path:hsa05163,path:hsa05165,path:hsa05166,path:hsa05167,path:hsa05168,path:hsa05169,path:hsa05170,path:hsa05203,path:hsa05320,path:hsa05330,path:hsa05332,path:hsa05416	Endocytosis|Phagosome|Cellular senescence|Cell adhesion molecules (CAMs)|Antigen processing and presentation|Natural killer cell mediated cytotoxicity|Type I diabetes mellitus|Human cytomegalovirus infection|Human papillomavirus infection|Human T-cell leukemia virus 1 infection|Kaposi sarcoma-associated herpesvirus infection|Herpes simplex infection|Epstein-Barr virus infection|Human immunodefici…
AIF1	1.02E-188	0.97	0.988	3.73E-184	1.389519604	0.641467825	-0.640551192	Down	ENSG00000204472	199	protein_coding	allograft inflammatory factor 1 [Source:HGNC Symbol;Acc:HGNC:352]		GO:0005737,GO:1900087,GO:2000778,GO:0030335,GO:0005634,GO:0016020,GO:0046872,GO:0005509,GO:0003779,GO:0005829,GO:0005886,GO:0005856,GO:0042995,GO:0048471,GO:0006954,GO:0051015,GO:0030027,GO:0003674,GO:0001891,GO:0032587,GO:0042102,GO:0005884,GO:0071346,GO:0051017,GO:0030041,GO:0048661,GO:0090026,GO:0090271,GO:0048662,GO:0090197,GO:0010468,GO:0034599,GO:0008284,GO:0006911,GO:0001726,GO:2000406,GO:…	cytoplasm|positive regulation of G1/S transition of mitotic cell cycle|positive regulation of interleukin-6 secretion|positive regulation of cell migration|nucleus|membrane|metal ion binding|calcium ion binding|actin binding|cytosol|plasma membrane|cytoskeleton|cell projection|perinuclear region of cytoplasm|inflammatory response|actin filament binding|lamellipodium|molecular_function|phagocytic …
ANXA4	0	0.047	0.492	0	-2.963550083	0.640498525	-0.642732846	Down	ENSG00000196975	307	protein_coding	annexin A4 [Source:HGNC Symbol;Acc:HGNC:542]		GO:0005509,GO:0005544,GO:0050819,GO:0048471,GO:0005737,GO:0005634,GO:0032088,GO:0043066,GO:0005515,GO:0007165,GO:0043086,GO:0005829,GO:0005886,GO:0070062,GO:0062023,GO:0009986,GO:0030855,GO:0007219,GO:0008201,GO:0006357,GO:0042802,GO:0012506,GO:0031965,GO:0048306,GO:2000483,GO:0035374,GO:0004859,GO:0051059	calcium ion binding|calcium-dependent phospholipid binding|negative regulation of coagulation|perinuclear region of cytoplasm|cytoplasm|nucleus|negative regulation of NF-kappaB transcription factor activity|negative regulation of apoptotic process|protein binding|signal transduction|negative regulation of catalytic activity|cytosol|plasma membrane|extracellular exosome|collagen-containing extrace…
PAK2	3.43E-226	0.432	0.819	1.25E-221	-0.585726449	0.640430148	-0.642886871	Down	ENSG00000180370	5062	protein_coding	p21 (RAC1) activated kinase 2 [Source:HGNC Symbol;Acc:HGNC:8591]		GO:0005737,GO:0005634,GO:0016020,GO:0000166,GO:0004672,GO:0004674,GO:0005524,GO:0016301,GO:0016740,GO:0006468,GO:0016310,GO:0043066,GO:0042981,GO:0005515,GO:0003824,GO:0008152,GO:0006915,GO:0048471,GO:0038095,GO:0005886,GO:0042802,GO:0061098,GO:0050852,GO:0005829,GO:0045296,GO:0040008,GO:0002223,GO:0016032,GO:0050731,GO:0035722,GO:0007165,GO:0048010,GO:0023014,GO:0032147,GO:0019901,GO:0018105,GO:…	cytoplasm|nucleus|membrane|nucleotide binding|protein kinase activity|protein serine/threonine kinase activity|ATP binding|kinase activity|transferase activity|protein phosphorylation|phosphorylation|negative regulation of apoptotic process|regulation of apoptotic process|protein binding|catalytic activity|metabolic process|apoptotic process|perinuclear region of cytoplasm|Fc-epsilon receptor sig…	path:hsa04010,path:hsa04012,path:hsa04014,path:hsa04360,path:hsa04510,path:hsa04660,path:hsa04810,path:hsa05170,path:hsa05211	MAPK signaling pathway|ErbB signaling pathway|Ras signaling pathway|Axon guidance|Focal adhesion|T cell receptor signaling pathway|Regulation of actin cytoskeleton|Human immunodeficiency virus 1 infection|Renal cell carcinoma
HSP90AB1	2.39E-161	0.549	0.84	8.75E-157	-0.176676463	0.639634609	-0.644680094	Down	ENSG00000096384	3326	protein_coding	heat shock protein 90 alpha family class B member 1 [Source:HGNC Symbol;Acc:HGNC:5258]		GO:0051897,GO:1902949,GO:0043025,GO:0003723,GO:0005634,GO:0005737,GO:0016020,GO:0000166,GO:0005524,GO:0005829,GO:0005739,GO:0006457,GO:0005886,GO:0005515,GO:0005576,GO:0042470,GO:0051082,GO:0038096,GO:0042802,GO:0009986,GO:0034605,GO:0006986,GO:0005654,GO:0045296,GO:0070062,GO:0008180,GO:0071157,GO:0032991,GO:1900034,GO:0006805,GO:0043312,GO:0032435,GO:0034774,GO:1904813,GO:0045597,GO:0030511,GO:…	positive regulation of protein kinase B signaling|positive regulation of tau-protein kinase activity|neuronal cell body|RNA binding|nucleus|cytoplasm|membrane|nucleotide binding|ATP binding|cytosol|mitochondrion|protein folding|plasma membrane|protein binding|extracellular region|melanosome|unfolded protein binding|Fc-gamma receptor signaling pathway involved in phagocytosis|identical protein bin…	path:hsa04141,path:hsa04151,path:hsa04217,path:hsa04612,path:hsa04621,path:hsa04657,path:hsa04659,path:hsa04914,path:hsa04915,path:hsa05200,path:hsa05215,path:hsa05418	Protein processing in endoplasmic reticulum|PI3K-Akt signaling pathway|Necroptosis|Antigen processing and presentation|NOD-like receptor signaling pathway|IL-17 signaling pathway|Th17 cell differentiation|Progesterone-mediated oocyte maturation|Estrogen signaling pathway|Pathways in cancer|Prostate cancer|Fluid shear stress and atherosclerosis
MYO1F	2.70E-233	0.69	0.947	9.88E-229	0.16517619	0.63906132	-0.645973726	Down	ENSG00000142347	4542	protein_coding	myosin IF [Source:HGNC Symbol;Acc:HGNC:7600]		GO:0000166,GO:0005524,GO:0003774,GO:0003779,GO:0016459,GO:0005516,GO:0008150,GO:0016461,GO:0005515	nucleotide binding|ATP binding|motor activity|actin binding|myosin complex|calmodulin binding|biological_process|unconventional myosin complex|protein binding
RBM25	6.43E-255	0.399	0.817	2.35E-250	-0.63214764	0.638939067	-0.646249742	Down	ENSG00000119707	58517	protein_coding	RNA binding motif protein 25 [Source:HGNC Symbol;Acc:HGNC:23244]		GO:0003676,GO:0003723,GO:0006397,GO:0008380,GO:0005634,GO:0005737,GO:0016607,GO:0003729,GO:0000381,GO:0005515,GO:0042981	nucleic acid binding|RNA binding|mRNA processing|RNA splicing|nucleus|cytoplasm|nuclear speck|mRNA binding|regulation of alternative mRNA splicing, via spliceosome|protein binding|regulation of apoptotic process	path:hsa03040	Spliceosome
ATM	1.95E-304	0.114	0.566	7.12E-300	-2.077571918	0.638208266	-0.6479008	Down	ENSG00000149311	472	protein_coding	ATM serine/threonine kinase [Source:HGNC Symbol;Acc:HGNC:795]		GO:0004674,GO:0000077,GO:0006281,GO:0000723,GO:0010212,GO:0016572,GO:0090399,GO:0006468,GO:0010628,GO:0030335,GO:0005634,GO:0000166,GO:0005524,GO:0016301,GO:0016740,GO:0016310,GO:0003677,GO:0005515,GO:0006974,GO:0007049,GO:0031410,GO:0036092,GO:0005730,GO:0016303,GO:0006977,GO:0005654,GO:0000784,GO:1904262,GO:0043065,GO:1900034,GO:0008630,GO:0047485,GO:0007165,GO:0042981,GO:1901796,GO:0006260,GO:…	protein serine/threonine kinase activity|DNA damage checkpoint|DNA repair|telomere maintenance|response to ionizing radiation|histone phosphorylation|replicative senescence|protein phosphorylation|positive regulation of gene expression|positive regulation of cell migration|nucleus|nucleotide binding|ATP binding|kinase activity|transferase activity|phosphorylation|DNA binding|protein binding|cellu…	path:hsa01524,path:hsa03440,path:hsa04064,path:hsa04068,path:hsa04110,path:hsa04115,path:hsa04210,path:hsa04218,path:hsa05165,path:hsa05166,path:hsa05170,path:hsa05202,path:hsa05206	Platinum drug resistance|Homologous recombination|NF-kappa B signaling pathway|FoxO signaling pathway|Cell cycle|p53 signaling pathway|Apoptosis|Cellular senescence|Human papillomavirus infection|Human T-cell leukemia virus 1 infection|Human immunodeficiency virus 1 infection|Transcriptional misregulation in cancer|MicroRNAs in cancer
RBM6	2.85E-304	0.09	0.532	1.04E-299	-2.37142907	0.637871224	-0.648662898	Down	ENSG00000004534	10180	protein_coding	RNA binding motif protein 6 [Source:HGNC Symbol;Acc:HGNC:9903]		GO:0003676,GO:0003723,GO:0005634,GO:0005515,GO:0003677,GO:0006396	nucleic acid binding|RNA binding|nucleus|protein binding|DNA binding|RNA processing
SMIM25	6.88E-132	0.335	0.647	2.52E-127	-0.947592672	0.637721172	-0.649002316	Down	ENSG00000224397	100506115	lncRNA	small integral membrane protein 25 [Source:HGNC Symbol;Acc:HGNC:50328]
STX7	1.64E-261	0.168	0.602	5.99E-257	-1.740563022	0.637065399	-0.650486613	Down	ENSG00000079950	8417	protein_coding	syntaxin 7 [Source:HGNC Symbol;Acc:HGNC:11442]		GO:0016020,GO:0016021,GO:0006886,GO:0016192,GO:0005765,GO:0005886,GO:0005515,GO:0048471,GO:0005764,GO:0005768,GO:0005769,GO:0005484,GO:0070062,GO:0031901,GO:0005770,GO:0055037,GO:0000149,GO:0031201,GO:0006906,GO:0048278,GO:0012505,GO:0008021,GO:0019905,GO:0042582,GO:0070820,GO:0031982,GO:0019869,GO:0001916,GO:0051640,GO:0070925,GO:1902685,GO:1903076,GO:0001772,GO:0030139	membrane|integral component of membrane|intracellular protein transport|vesicle-mediated transport|lysosomal membrane|plasma membrane|protein binding|perinuclear region of cytoplasm|lysosome|endosome|early endosome|SNAP receptor activity|extracellular exosome|early endosome membrane|late endosome|recycling endosome|SNARE binding|SNARE complex|vesicle fusion|vesicle docking|endomembrane system|syn…	path:hsa04130,path:hsa04145	SNARE interactions in vesicular transport|Phagosome
LRRC25	1.59E-214	0.391	0.78	5.82E-210	-0.689121304	0.636652577	-0.65142179	Down	ENSG00000175489	126364	protein_coding	leucine rich repeat containing 25 [Source:HGNC Symbol;Acc:HGNC:29806]		GO:0005737,GO:0016020,GO:0016021,GO:0005515	cytoplasm|membrane|integral component of membrane|protein binding
CHMP4A	2.45E-291	0.183	0.644	8.98E-287	-1.632048859	0.636514649	-0.651734377	Down	ENSG00000254505	29082	protein_coding	charged multivesicular body protein 4A [Source:HGNC Symbol;Acc:HGNC:20274]		GO:0005634,GO:0005737,GO:0016020,GO:0015031,GO:0042803,GO:0005886,GO:0005515,GO:0031410,GO:0030659,GO:0007034,GO:0008289,GO:0005768,GO:0031902,GO:0005829,GO:0016197,GO:0016236,GO:0019058,GO:0036258,GO:0039702,GO:0051260,GO:0042802,GO:0009898,GO:0051258,GO:0010324,GO:0007080,GO:0006997,GO:0061952,GO:0000815,GO:0030117,GO:1902902,GO:0051117,GO:0097320,GO:0006900,GO:1901215,GO:0030496,GO:0006620	nucleus|cytoplasm|membrane|protein transport|protein homodimerization activity|plasma membrane|protein binding|cytoplasmic vesicle|cytoplasmic vesicle membrane|vacuolar transport|lipid binding|endosome|late endosome membrane|cytosol|endosomal transport|macroautophagy|viral life cycle|multivesicular body assembly|viral budding via host ESCRT complex|protein homooligomerization|identical protein bi…	path:hsa04144,path:hsa04217	Endocytosis|Necroptosis
ARID1B	8.29E-265	0.236	0.681	3.04E-260	-1.318626344	0.636101869	-0.652670269	Down	ENSG00000049618	57492	protein_coding	AT-rich interaction domain 1B [Source:HGNC Symbol;Acc:HGNC:18040]	ARID	GO:0005634,GO:0005829,GO:0005654,GO:0003677,GO:0005886,GO:0006325,GO:0005515,GO:0016514,GO:0006338,GO:0003713,GO:0071565,GO:0035060,GO:0007399,GO:0048096,GO:0070603,GO:0002931,GO:0007270,GO:0060996,GO:0097026,GO:1904385,GO:0005737	nucleus|cytosol|nucleoplasm|DNA binding|plasma membrane|chromatin organization|protein binding|SWI/SNF complex|chromatin remodeling|transcription coactivator activity|nBAF complex|brahma complex|nervous system development|chromatin-mediated maintenance of transcription|SWI/SNF superfamily-type complex|response to ischemia|neuron-neuron synaptic transmission|dendritic spine development|dendritic c…	path:hsa04714,path:hsa05225	Thermogenesis|Hepatocellular carcinoma
CTSZ	1.10E-193	0.726	0.921	4.03E-189	0.263512928	0.635839068	-0.653266432	Down	ENSG00000101160	1522	protein_coding	cathepsin Z [Source:HGNC Symbol;Acc:HGNC:2547]		GO:0005615,GO:0043231,GO:0016787,GO:0005515,GO:0008233,GO:0008234,GO:0006508,GO:0005764,GO:0005576,GO:0005886,GO:0000139,GO:0070062,GO:0005783,GO:0004197,GO:0062023,GO:0043312,GO:1904813,GO:0005788,GO:0035580,GO:0006888,GO:0048208,GO:0033116,GO:0051603,GO:0002003,GO:0030134,GO:0099738,GO:0004180,GO:0010757,GO:0010977,GO:0032091,GO:0043525,GO:0060441,GO:1901214,GO:2000179,GO:0009986,GO:0030426,GO:…	extracellular space|intracellular membrane-bounded organelle|hydrolase activity|protein binding|peptidase activity|cysteine-type peptidase activity|proteolysis|lysosome|extracellular region|plasma membrane|Golgi membrane|extracellular exosome|endoplasmic reticulum|cysteine-type endopeptidase activity|collagen-containing extracellular matrix|neutrophil degranulation|ficolin-1-rich granule lumen|en…	path:hsa04142,path:hsa04210	Lysosome|Apoptosis
PPP1R12A	2.13E-284	0.211	0.669	7.81E-280	-1.435139025	0.635689591	-0.653605628	Down	ENSG00000058272	4659	protein_coding	protein phosphatase 1 regulatory subunit 12A [Source:HGNC Symbol;Acc:HGNC:7618]		GO:0005737,GO:0005829,GO:0007165,GO:0015629,GO:0005856,GO:0005515,GO:0019901,GO:0005925,GO:0005813,GO:0000776,GO:0045944,GO:0005654,GO:0030155,GO:0000086,GO:0043292,GO:0007098,GO:0006470,GO:0019208,GO:0030018,GO:0000278,GO:0004857,GO:0071889,GO:0035507,GO:0035508,GO:0035690,GO:0043086,GO:0046822,GO:0031672,GO:0072357,GO:0050790	cytoplasm|cytosol|signal transduction|actin cytoskeleton|cytoskeleton|protein binding|protein kinase binding|focal adhesion|centrosome|kinetochore|positive regulation of transcription by RNA polymerase II|nucleoplasm|regulation of cell adhesion|G2/M transition of mitotic cell cycle|contractile fiber|centrosome cycle|protein dephosphorylation|phosphatase regulator activity|Z disc|mitotic cell cycl…	path:hsa04022,path:hsa04024,path:hsa04270,path:hsa04510,path:hsa04611,path:hsa04810,path:hsa04921,path:hsa05205	cGMP-PKG signaling pathway|cAMP signaling pathway|Vascular smooth muscle contraction|Focal adhesion|Platelet activation|Regulation of actin cytoskeleton|Oxytocin signaling pathway|Proteoglycans in cancer
ATP5F1A	1.08E-232	0.387	0.789	3.95E-228	-0.742572139	0.635659026	-0.653674998	Down	ENSG00000152234	498	protein_coding	ATP synthase F1 subunit alpha [Source:HGNC Symbol;Acc:HGNC:823]		GO:0003723,GO:0016020,GO:0000166,GO:0005524,GO:0005743,GO:0005739,GO:0006629,GO:1902600,GO:0006811,GO:0005886,GO:0005515,GO:0032559,GO:0046933,GO:0015986,GO:0045261,GO:0016887,GO:0046034,GO:0070062,GO:0008180,GO:0005759,GO:0006754,GO:0001937,GO:0042288,GO:0022857,GO:0042407,GO:0042776,GO:0005753,GO:0043531,GO:0043532,GO:0043536,GO:0045259	RNA binding|membrane|nucleotide binding|ATP binding|mitochondrial inner membrane|mitochondrion|lipid metabolic process|proton transmembrane transport|ion transport|plasma membrane|protein binding|adenyl ribonucleotide binding|proton-transporting ATP synthase activity, rotational mechanism|ATP synthesis coupled proton transport|proton-transporting ATP synthase complex, catalytic core F(1)|ATPase a…	path:hsa00190,path:hsa04714,path:hsa05010,path:hsa05012,path:hsa05016	Oxidative phosphorylation|Thermogenesis|Alzheimer disease|Parkinson disease|Huntington disease
MS4A7	5.83E-55	0.513	0.685	2.13E-50	-0.4089008	0.635058716	-0.655038109	Down	ENSG00000166927	58475	protein_coding	membrane spanning 4-domains A7 [Source:HGNC Symbol;Acc:HGNC:13378]		GO:0016020,GO:0016021	membrane|integral component of membrane
FCN1	1.89E-181	0.978	0.99	6.91E-177	1.483733623	0.634508795	-0.656287934	Down	ENSG00000085265	2219	protein_coding	ficolin 1 [Source:HGNC Symbol;Acc:HGNC:3623]		GO:0016020,GO:0046872,GO:0030246,GO:0005886,GO:0005515,GO:0005576,GO:0005581,GO:0007186,GO:0002376,GO:0045087,GO:0006956,GO:0062023,GO:0043312,GO:2000484,GO:0001867,GO:0001664,GO:0034774,GO:1904813,GO:0033691,GO:0008329,GO:0097367,GO:0002752,GO:0034394,GO:0043654,GO:0046597,GO:0031232	membrane|metal ion binding|carbohydrate binding|plasma membrane|protein binding|extracellular region|collagen trimer|G protein-coupled receptor signaling pathway|immune system process|innate immune response|complement activation|collagen-containing extracellular matrix|neutrophil degranulation|positive regulation of interleukin-8 secretion|complement activation, lectin pathway|G protein-coupled r…
CSF1R	2.04E-180	0.194	0.553	7.47E-176	-1.642649053	0.633588807	-0.658381245	Down	ENSG00000182578	1436	protein_coding	colony stimulating factor 1 receptor [Source:HGNC Symbol;Acc:HGNC:2433]		GO:0016020,GO:0016021,GO:0000166,GO:0004672,GO:0005524,GO:0006468,GO:0007169,GO:0018108,GO:0004714,GO:0019955,GO:0019221,GO:0002931,GO:0043231,GO:0016301,GO:0016740,GO:0016310,GO:0005654,GO:0004713,GO:0005886,GO:0005515,GO:0006954,GO:0048015,GO:0009986,GO:0002376,GO:0045087,GO:0046488,GO:0005887,GO:0002244,GO:0043235,GO:0001934,GO:0071902,GO:0008283,GO:0030335,GO:0061098,GO:0070374,GO:0008360,GO:…	membrane|integral component of membrane|nucleotide binding|protein kinase activity|ATP binding|protein phosphorylation|transmembrane receptor protein tyrosine kinase signaling pathway|peptidyl-tyrosine phosphorylation|transmembrane receptor protein tyrosine kinase activity|cytokine binding|cytokine-mediated signaling pathway|response to ischemia|intracellular membrane-bounded organelle|kinase act…	path:hsa04010,path:hsa04014,path:hsa04015,path:hsa04060,path:hsa04151,path:hsa04380,path:hsa04640,path:hsa05200,path:hsa05202,path:hsa05221	MAPK signaling pathway|Ras signaling pathway|Rap1 signaling pathway|Cytokine-cytokine receptor interaction|PI3K-Akt signaling pathway|Osteoclast differentiation|Hematopoietic cell lineage|Pathways in cancer|Transcriptional misregulation in cancer|Acute myeloid leukemia
CYTIP	1.82E-153	0.302	0.641	6.65E-149	-1.104804784	0.63347089	-0.658649769	Down	ENSG00000115165	9595	protein_coding	cytohesin 1 interacting protein [Source:HGNC Symbol;Acc:HGNC:9506]		GO:0005737,GO:0005829,GO:0005654,GO:0005515,GO:0005768,GO:0005769,GO:0005938,GO:0030155	cytoplasm|cytosol|nucleoplasm|protein binding|endosome|early endosome|cell cortex|regulation of cell adhesion
MPHOSPH8	4.06E-290	0.099	0.534	1.48E-285	-2.234446526	0.633211576	-0.659240466	Down	ENSG00000196199	54737	protein_coding	M-phase phosphoprotein 8 [Source:HGNC Symbol;Acc:HGNC:29810]		GO:0005634,GO:0005737,GO:0005730,GO:0005829,GO:0005886,GO:0005694,GO:0005515,GO:0003682,GO:0045892,GO:0035064,GO:0045814,GO:0000792,GO:0000788,GO:0005720,GO:0090309,GO:0045869,GO:0044030	nucleus|cytoplasm|nucleolus|cytosol|plasma membrane|chromosome|protein binding|chromatin binding|negative regulation of transcription, DNA-templated|methylated histone binding|negative regulation of gene expression, epigenetic|heterochromatin|nuclear nucleosome|nuclear heterochromatin|positive regulation of methylation-dependent chromatin silencing|negative regulation of single stranded viral RNA…
PSTPIP2	3.68E-271	0.154	0.592	1.35E-266	-1.78545389	0.632934585	-0.659871693	Down	ENSG00000152229	9050	protein_coding	proline-serine-threonine phosphatase interacting protein 2 [Source:HGNC Symbol;Acc:HGNC:9581]		GO:0005737,GO:0016020,GO:0003779,GO:0016477,GO:0007010,GO:0005886,GO:0005856,GO:0008092,GO:0005829	cytoplasm|membrane|actin binding|cell migration|cytoskeleton organization|plasma membrane|cytoskeleton|cytoskeletal protein binding|cytosol
OAS3	4.11E-285	0.024	0.394	1.50E-280	-3.557760015	0.632727985	-0.660342689	Down	ENSG00000111331	4940	protein_coding	2'-5'-oligoadenylate synthetase 3 [Source:HGNC Symbol;Acc:HGNC:8088]		GO:0003723,GO:0005634,GO:0005737,GO:0003725,GO:0046872,GO:0000166,GO:0005524,GO:0016740,GO:0005829,GO:0005654,GO:0005886,GO:0005615,GO:0005515,GO:0006955,GO:0016779,GO:0051607,GO:0002376,GO:0045087,GO:0009615,GO:0045071,GO:0006139,GO:0060333,GO:0060337,GO:0043231,GO:0001730,GO:0060700	RNA binding|nucleus|cytoplasm|double-stranded RNA binding|metal ion binding|nucleotide binding|ATP binding|transferase activity|cytosol|nucleoplasm|plasma membrane|extracellular space|protein binding|immune response|nucleotidyltransferase activity|defense response to virus|immune system process|innate immune response|response to virus|negative regulation of viral genome replication|nucleobase-con…	path:hsa04621,path:hsa05160,path:hsa05162,path:hsa05164,path:hsa05168,path:hsa05169	NOD-like receptor signaling pathway|Hepatitis C|Measles|Influenza A|Herpes simplex infection|Epstein-Barr virus infection
ATRX	7.84E-257	0.213	0.649	2.87E-252	-1.403251434	0.632105636	-0.661762416	Down	ENSG00000085224	546	protein_coding	ATRX chromatin remodeler [Source:HGNC Symbol;Acc:HGNC:886]		GO:0005634,GO:0046872,GO:0000166,GO:0005524,GO:0005654,GO:0016787,GO:0003677,GO:0006325,GO:0006334,GO:0005694,GO:0005515,GO:0032508,GO:0006281,GO:0006974,GO:0016604,GO:0003678,GO:0004386,GO:0000781,GO:0045944,GO:0003682,GO:0042393,GO:0000212,GO:0007283,GO:0010571,GO:0030330,GO:0030900,GO:0031297,GO:0032206,GO:0035128,GO:0035264,GO:0060009,GO:0070192,GO:0070198,GO:0072520,GO:0072711,GO:1901581,GO:…	nucleus|metal ion binding|nucleotide binding|ATP binding|nucleoplasm|hydrolase activity|DNA binding|chromatin organization|nucleosome assembly|chromosome|protein binding|DNA duplex unwinding|DNA repair|cellular response to DNA damage stimulus|nuclear body|DNA helicase activity|helicase activity|chromosome, telomeric region|positive regulation of transcription by RNA polymerase II|chromatin bindin…
EVL	3.09E-249	0.071	0.453	1.13E-244	-2.583004823	0.631463268	-0.663229279	Down	ENSG00000196405	51466	protein_coding	Enah/Vasp-like [Source:HGNC Symbol;Acc:HGNC:20234]		GO:0005737,GO:0016020,GO:0003779,GO:0017124,GO:0008154,GO:0051289,GO:0005856,GO:0042995,GO:0005515,GO:0045010,GO:0005925,GO:0007399,GO:0005829,GO:0030027,GO:0030838,GO:0007411,GO:0051496,GO:0009887,GO:0007166,GO:0007015,GO:0010633,GO:1900028,GO:0005522,GO:0071346,GO:0045335	cytoplasm|membrane|actin binding|SH3 domain binding|actin polymerization or depolymerization|protein homotetramerization|cytoskeleton|cell projection|protein binding|actin nucleation|focal adhesion|nervous system development|cytosol|lamellipodium|positive regulation of actin filament polymerization|axon guidance|positive regulation of stress fiber assembly|animal organ morphogenesis|cell surface …
HNRNPK	2.78E-255	0.72	0.953	1.02E-250	0.267636635	0.630901186	-0.664514032	Down	ENSG00000165119	3190	protein_coding	heterogeneous nuclear ribonucleoprotein K [Source:HGNC Symbol;Acc:HGNC:5044]		GO:0045944,GO:0003676,GO:0003723,GO:0006396,GO:0006397,GO:0008380,GO:0005634,GO:0005737,GO:0016020,GO:0005654,GO:0003677,GO:0006357,GO:0042995,GO:0005515,GO:0005681,GO:0030054,GO:0000398,GO:0071013,GO:0005925,GO:0042802,GO:0045296,GO:0070062,GO:0002102,GO:0001228,GO:0016032,GO:0007165,GO:0019904,GO:0000790,GO:0048260,GO:0000978,GO:0016070,GO:0043066,GO:0003697,GO:0010494,GO:0010988,GO:0045716,GO:…	positive regulation of transcription by RNA polymerase II|nucleic acid binding|RNA binding|RNA processing|mRNA processing|RNA splicing|nucleus|cytoplasm|membrane|nucleoplasm|DNA binding|regulation of transcription by RNA polymerase II|cell projection|protein binding|spliceosomal complex|cell junction|mRNA splicing, via spliceosome|catalytic step 2 spliceosome|focal adhesion|identical protein bind…	path:hsa03040,path:hsa05168,path:hsa05203,path:hsa05206	Spliceosome|Herpes simplex infection|Viral carcinogenesis|MicroRNAs in cancer
EVI2A	1.86E-188	0.424	0.784	6.80E-184	-0.604884968	0.630492626	-0.665448598	Down	ENSG00000126860	2123	protein_coding	ecotropic viral integration site 2A [Source:HGNC Symbol;Acc:HGNC:3499]		GO:0016020,GO:0016021,GO:0004888	membrane|integral component of membrane|transmembrane signaling receptor activity
CIITA	8.52E-304	0.056	0.474	3.12E-299	-2.659488925	0.630432272	-0.665586707	Down	ENSG00000179583	4261	protein_coding	class II major histocompatibility complex transactivator [Source:HGNC Symbol;Acc:HGNC:7067]		GO:0005524,GO:0006355,GO:0000166,GO:0005515,GO:0045944,GO:0032966,GO:0044212,GO:0045893,GO:0005634,GO:0016301,GO:0016740,GO:0016310,GO:0016746,GO:0005525,GO:0006954,GO:0005654,GO:0008022,GO:0016605,GO:0003713,GO:0006955,GO:0000122,GO:0045892,GO:0060333,GO:0044877,GO:0034341,GO:0046677,GO:0033613,GO:0045345,GO:0045348,GO:0007568,GO:0071257,GO:0071346,GO:0071360,GO:0009986	ATP binding|regulation of transcription, DNA-templated|nucleotide binding|protein binding|positive regulation of transcription by RNA polymerase II|negative regulation of collagen biosynthetic process|transcription regulatory region DNA binding|positive regulation of transcription, DNA-templated|nucleus|kinase activity|transferase activity|phosphorylation|transferase activity, transferring acyl g…	path:hsa04612,path:hsa05145,path:hsa05152,path:hsa05164,path:hsa05340	Antigen processing and presentation|Toxoplasmosis|Tuberculosis|Influenza A|Primary immunodeficiency
PPIG	5.65E-278	0.227	0.682	2.07E-273	-1.302331179	0.629685119	-0.667297521	Down	ENSG00000138398	9360	protein_coding	peptidylprolyl isomerase G [Source:HGNC Symbol;Acc:HGNC:14650]		GO:0003723,GO:0005634,GO:0016607,GO:0016853,GO:0005829,GO:0003755,GO:0000413,GO:0006457,GO:0005515,GO:0016018,GO:0051082,GO:0042026,GO:0016363,GO:0005654,GO:0008380	RNA binding|nucleus|nuclear speck|isomerase activity|cytosol|peptidyl-prolyl cis-trans isomerase activity|protein peptidyl-prolyl isomerization|protein folding|protein binding|cyclosporin A binding|unfolded protein binding|protein refolding|nuclear matrix|nucleoplasm|RNA splicing
EIF2AK2	4.16E-204	0.204	0.591	1.52E-199	-1.512316366	0.62940628	-0.667936521	Down	ENSG00000055332	5610	protein_coding	eukaryotic translation initiation factor 2 alpha kinase 2 [Source:HGNC Symbol;Acc:HGNC:9437]		GO:0003723,GO:0005634,GO:0005737,GO:0016020,GO:0000166,GO:0004672,GO:0004674,GO:0005524,GO:0016301,GO:0016740,GO:0006468,GO:0016310,GO:0005829,GO:0004713,GO:0018108,GO:0010998,GO:0005515,GO:0004715,GO:0048471,GO:0043666,GO:0002376,GO:0045087,GO:0042802,GO:0051607,GO:0001819,GO:0009615,GO:0045071,GO:0016032,GO:0017148,GO:0051092,GO:1901224,GO:0046777,GO:0032874,GO:0008285,GO:0032722,GO:0003725,GO:…	RNA binding|nucleus|cytoplasm|membrane|nucleotide binding|protein kinase activity|protein serine/threonine kinase activity|ATP binding|kinase activity|transferase activity|protein phosphorylation|phosphorylation|cytosol|protein tyrosine kinase activity|peptidyl-tyrosine phosphorylation|regulation of translational initiation by eIF2 alpha phosphorylation|protein binding|non-membrane spanning prote…	path:hsa04141,path:hsa04217,path:hsa05160,path:hsa05162,path:hsa05164,path:hsa05165,path:hsa05167,path:hsa05168,path:hsa05169,path:hsa05203	Protein processing in endoplasmic reticulum|Necroptosis|Hepatitis C|Measles|Influenza A|Human papillomavirus infection|Kaposi sarcoma-associated herpesvirus infection|Herpes simplex infection|Epstein-Barr virus infection|Viral carcinogenesis
RAB11FIP1	2.72E-170	0.468	0.802	9.96E-166	-0.43211877	0.629323605	-0.668126038	Down	ENSG00000156675	80223	protein_coding	RAB11 family interacting protein 1 [Source:HGNC Symbol;Acc:HGNC:30265]		GO:0016020,GO:0015031,GO:0043231,GO:0005829,GO:0031410,GO:0017137,GO:0005768,GO:0030670,GO:0055037,GO:0070164,GO:0045055	membrane|protein transport|intracellular membrane-bounded organelle|cytosol|cytoplasmic vesicle|Rab GTPase binding|endosome|phagocytic vesicle membrane|recycling endosome|negative regulation of adiponectin secretion|regulated exocytosis	path:hsa04144	Endocytosis
TPR	1.86E-271	0.188	0.634	6.82E-267	-1.543027547	0.629122457	-0.668587234	Down	ENSG00000047410	7175	protein_coding	translocated promoter region, nuclear basket protein [Source:HGNC Symbol;Acc:HGNC:12017]		GO:0003723,GO:0051028,GO:0005634,GO:0005737,GO:0016020,GO:0015031,GO:0031965,GO:0051301,GO:0005694,GO:0042803,GO:0005856,GO:0005515,GO:0007049,GO:0005643,GO:0005819,GO:0000775,GO:0000776,GO:0003729,GO:0005868,GO:0000122,GO:0005654,GO:0075733,GO:0043657,GO:0003682,GO:0070840,GO:0017056,GO:0006110,GO:0006406,GO:0006409,GO:0016032,GO:0016925,GO:0019083,GO:0060964,GO:1900034,GO:0042307,GO:0019898,GO:…	RNA binding|mRNA transport|nucleus|cytoplasm|membrane|protein transport|nuclear membrane|cell division|chromosome|protein homodimerization activity|cytoskeleton|protein binding|cell cycle|nuclear pore|spindle|chromosome, centromeric region|kinetochore|mRNA binding|cytoplasmic dynein complex|negative regulation of transcription by RNA polymerase II|nucleoplasm|intracellular transport of virus|host…	path:hsa03013,path:hsa05200,path:hsa05216	RNA transport|Pathways in cancer|Thyroid cancer
ITGB2	1.07826457420233e-313	0.886	0.982	3.94655616803796e-309	0.79094913	0.628301656	-0.670470711	Down	ENSG00000160255	3689	protein_coding	integrin subunit beta 2 [Source:HGNC Symbol;Acc:HGNC:6155]		GO:0001774,GO:0016020,GO:0016021,GO:0046872,GO:0007155,GO:0005886,GO:0005515,GO:0006915,GO:0006954,GO:0007229,GO:0045121,GO:0009986,GO:0007160,GO:0008305,GO:0050776,GO:0050900,GO:0038023,GO:0030593,GO:0070062,GO:0019901,GO:0016477,GO:0043312,GO:0035579,GO:0070821,GO:0008360,GO:0005178,GO:0033627,GO:0001540,GO:0046982,GO:0006909,GO:0034142,GO:0019221,GO:0030198,GO:0043113,GO:1903561,GO:0007267,GO:…	microglial cell activation|membrane|integral component of membrane|metal ion binding|cell adhesion|plasma membrane|protein binding|apoptotic process|inflammatory response|integrin-mediated signaling pathway|membrane raft|cell surface|cell-matrix adhesion|integrin complex|regulation of immune response|leukocyte migration|signaling receptor activity|neutrophil chemotaxis|extracellular exosome|prote…	path:hsa04015,path:hsa04145,path:hsa04390,path:hsa04514,path:hsa04610,path:hsa04650,path:hsa04670,path:hsa04810,path:hsa05133,path:hsa05134,path:hsa05140,path:hsa05144,path:hsa05146,path:hsa05150,path:hsa05152,path:hsa05166,path:hsa05323,path:hsa05416	Rap1 signaling pathway|Phagosome|Hippo signaling pathway|Cell adhesion molecules (CAMs)|Complement and coagulation cascades|Natural killer cell mediated cytotoxicity|Leukocyte transendothelial migration|Regulation of actin cytoskeleton|Pertussis|Legionellosis|Leishmaniasis|Malaria|Amoebiasis|Staphylococcus aureus infection|Tuberculosis|Human T-cell leukemia virus 1 infection|Rheumatoid arthritis|…
MTDH	1.42E-222	0.501	0.856	5.22E-218	-0.324983343	0.62826451	-0.670556008	Down	ENSG00000147649	92140	protein_coding	metadherin [Source:HGNC Symbol;Acc:HGNC:29608]		GO:0003723,GO:0005634,GO:0005737,GO:0016020,GO:0016021,GO:0043066,GO:0005783,GO:0005789,GO:0001650,GO:1903508,GO:0005515,GO:0048471,GO:0030054,GO:0045766,GO:0043123,GO:0070830,GO:0005730,GO:0005923,GO:0016324,GO:0046581,GO:0003713,GO:0000122,GO:0010508,GO:0031965,GO:0051092,GO:0051897,GO:0051059,GO:0003725,GO:0016604,GO:0001085,GO:0031663	RNA binding|nucleus|cytoplasm|membrane|integral component of membrane|negative regulation of apoptotic process|endoplasmic reticulum|endoplasmic reticulum membrane|fibrillar center|positive regulation of nucleic acid-templated transcription|protein binding|perinuclear region of cytoplasm|cell junction|positive regulation of angiogenesis|positive regulation of I-kappaB kinase/NF-kappaB signaling|b…
SHISA5	1.63191859083947e-318	0.129	0.599	5.97298523433155e-314	-1.981427072	0.6280328	-0.671088186	Down	ENSG00000164054	51246	protein_coding	shisa family member 5 [Source:HGNC Symbol;Acc:HGNC:30376]		GO:0005634,GO:0016020,GO:0016021,GO:0005783,GO:0005789,GO:0005515,GO:0006915,GO:0044267,GO:0043687,GO:0031965,GO:0043123,GO:0005788,GO:0042771,GO:0072332,GO:0005635	nucleus|membrane|integral component of membrane|endoplasmic reticulum|endoplasmic reticulum membrane|protein binding|apoptotic process|cellular protein metabolic process|post-translational protein modification|nuclear membrane|positive regulation of I-kappaB kinase/NF-kappaB signaling|endoplasmic reticulum lumen|intrinsic apoptotic signaling pathway in response to DNA damage by p53 class mediator…	path:hsa04115	p53 signaling pathway
VAMP2	8.72E-297	0.216	0.686	3.19E-292	-1.416715562	0.626961728	-0.673550716	Down	ENSG00000220205	6844	protein_coding	vesicle associated membrane protein 2 [Source:HGNC Symbol;Acc:HGNC:12643]		GO:0016020,GO:0016021,GO:0016192,GO:0005886,GO:0005515,GO:0030054,GO:0031410,GO:0045202,GO:0030136,GO:0005829,GO:0019905,GO:0005887,GO:0006892,GO:0031201,GO:0043005,GO:0030667,GO:0061024,GO:0031982,GO:0014047,GO:0030672,GO:0048471,GO:0005516,GO:0007269,GO:0017157,GO:0030665,GO:0005802,GO:0008076,GO:0043621,GO:0008021,GO:0043308,GO:0061202,GO:0016079,GO:0060203,GO:0070083,GO:0000149,GO:0017075,GO:…	membrane|integral component of membrane|vesicle-mediated transport|plasma membrane|protein binding|cell junction|cytoplasmic vesicle|synapse|clathrin-coated vesicle|cytosol|syntaxin binding|integral component of plasma membrane|post-Golgi vesicle-mediated transport|SNARE complex|neuron projection|secretory granule membrane|membrane organization|vesicle|glutamate secretion|synaptic vesicle membran…	path:hsa04130,path:hsa04721,path:hsa04911,path:hsa04962,path:hsa04970	SNARE interactions in vesicular transport|Synaptic vesicle cycle|Insulin secretion|Vasopressin-regulated water reabsorption|Salivary secretion
VAMP8	3.92E-191	0.678	0.909	1.44E-186	0.12431374	0.626851198	-0.673805078	Down	ENSG00000118640	8673	protein_coding	vesicle associated membrane protein 8 [Source:HGNC Symbol;Acc:HGNC:12647]		GO:0016020,GO:0016021,GO:0016192,GO:0005737,GO:0015031,GO:0005765,GO:0005829,GO:0005886,GO:0005515,GO:0048471,GO:0006914,GO:0005764,GO:0005768,GO:0031902,GO:0070062,GO:0031901,GO:0002479,GO:0055037,GO:0043312,GO:0035579,GO:0070821,GO:0006892,GO:0030670,GO:0031201,GO:0030667,GO:0061024,GO:0031982,GO:0035577,GO:0030665,GO:0019869,GO:1903076,GO:1903595,GO:0016240,GO:0097352,GO:0070254,GO:0055038,GO:…	membrane|integral component of membrane|vesicle-mediated transport|cytoplasm|protein transport|lysosomal membrane|cytosol|plasma membrane|protein binding|perinuclear region of cytoplasm|autophagy|lysosome|endosome|late endosome membrane|extracellular exosome|early endosome membrane|antigen processing and presentation of exogenous peptide antigen via MHC class I, TAP-dependent|recycling endosome|n…	path:hsa04130,path:hsa04140,path:hsa04611	SNARE interactions in vesicular transport|Autophagy - animal|Platelet activation
SELPLG	1.38E-293	0.157	0.616	5.07E-289	-1.755774284	0.625541774	-0.676821863	Down	ENSG00000110876	6404	protein_coding	selectin P ligand [Source:HGNC Symbol;Acc:HGNC:10722]		GO:0016020,GO:0016021,GO:0007155,GO:0005886,GO:0005515,GO:0046718,GO:0050900,GO:0016032,GO:0005887,GO:0005102,GO:0001931,GO:0001618,GO:0050901,GO:0044853,GO:0050902,GO:0071354	membrane|integral component of membrane|cell adhesion|plasma membrane|protein binding|viral entry into host cell|leukocyte migration|viral process|integral component of plasma membrane|signaling receptor binding|uropod|virus receptor activity|leukocyte tethering or rolling|plasma membrane raft|leukocyte adhesive activation|cellular response to interleukin-6	path:hsa04514,path:hsa05150	Cell adhesion molecules (CAMs)|Staphylococcus aureus infection
SNX17	1.75E-266	0.196	0.639	6.42E-262	-1.615530816	0.625455326	-0.677021254	Down	ENSG00000115234	9784	protein_coding	sorting nexin 17 [Source:HGNC Symbol;Acc:HGNC:14979]		GO:0005737,GO:0016020,GO:0006886,GO:0015031,GO:0043231,GO:0005829,GO:0007165,GO:0005794,GO:0005515,GO:0031410,GO:0030659,GO:0035091,GO:0008289,GO:0005768,GO:0005769,GO:0016197,GO:1990126,GO:0032991,GO:0008022,GO:0005102,GO:0032456,GO:0030100,GO:0050750,GO:0010008,GO:0006707,GO:0003279,GO:0006898,GO:0035904,GO:0060976,GO:0005623	cytoplasm|membrane|intracellular protein transport|protein transport|intracellular membrane-bounded organelle|cytosol|signal transduction|Golgi apparatus|protein binding|cytoplasmic vesicle|cytoplasmic vesicle membrane|phosphatidylinositol binding|lipid binding|endosome|early endosome|endosomal transport|retrograde transport, endosome to plasma membrane|protein-containing complex|protein C-termin…
CAT	4.86E-296	0.163	0.625	1.78E-291	-1.746670323	0.625041344	-0.677976472	Down	ENSG00000121691	847	protein_coding	catalase [Source:HGNC Symbol;Acc:HGNC:1516]		GO:0016020,GO:0043231,GO:0046872,GO:0043066,GO:0016491,GO:0055114,GO:0042803,GO:0020037,GO:0098869,GO:0005925,GO:0005576,GO:0005777,GO:0005778,GO:0004601,GO:0006979,GO:0042802,GO:0004096,GO:0004046,GO:0016684,GO:0000302,GO:0001657,GO:0001666,GO:0001822,GO:0006641,GO:0007568,GO:0008203,GO:0009060,GO:0009314,GO:0009411,GO:0009636,GO:0009642,GO:0010193,GO:0010288,GO:0014068,GO:0014823,GO:0014854,GO:…	membrane|intracellular membrane-bounded organelle|metal ion binding|negative regulation of apoptotic process|oxidoreductase activity|oxidation-reduction process|protein homodimerization activity|heme binding|cellular oxidant detoxification|focal adhesion|extracellular region|peroxisome|peroxisomal membrane|peroxidase activity|response to oxidative stress|identical protein binding|catalase activit…	path:hsa00380,path:hsa00630,path:hsa04068,path:hsa04146,path:hsa04211,path:hsa04213,path:hsa05014	Tryptophan metabolism|Glyoxylate and dicarboxylate metabolism|FoxO signaling pathway|Peroxisome|Longevity regulating pathway|Longevity regulating pathway - multiple species|Amyotrophic lateral sclerosis (ALS)
DICER1	3.25E-287	0.173	0.63	1.19E-282	-1.668521461	0.623803116	-0.680837335	Down	ENSG00000100697	23405	protein_coding	dicer 1, ribonuclease III [Source:HGNC Symbol;Acc:HGNC:17098]		GO:0010629,GO:0070062,GO:0032720,GO:0038061,GO:0035148,GO:0003723,GO:0006396,GO:0005737,GO:0046872,GO:0000166,GO:0005524,GO:0016787,GO:0003677,GO:0005515,GO:0004519,GO:0004518,GO:0004525,GO:0004386,GO:0031047,GO:0005634,GO:0016442,GO:0005829,GO:0019904,GO:0016891,GO:0006309,GO:0000122,GO:0030422,GO:0021675,GO:0003725,GO:0070883,GO:0010586,GO:0031054,GO:0035196,GO:0070578,GO:0004530,GO:0048812,GO:…	negative regulation of gene expression|extracellular exosome|negative regulation of tumor necrosis factor production|NIK/NF-kappaB signaling|tube formation|RNA binding|RNA processing|cytoplasm|metal ion binding|nucleotide binding|ATP binding|hydrolase activity|DNA binding|protein binding|endonuclease activity|nuclease activity|ribonuclease III activity|helicase activity|gene silencing by RNA|nucl…	path:hsa05206	MicroRNAs in cancer
CD53	1.40E-246	0.641	0.924	5.11E-242	0.031765007	0.622870586	-0.682995649	Down	ENSG00000143119	963	protein_coding	CD53 molecule [Source:HGNC Symbol;Acc:HGNC:1686]		GO:0016020,GO:0016021,GO:0005886,GO:0030054,GO:0005887,GO:0005515,GO:0070062,GO:0043312,GO:0035579,GO:0070821,GO:0007165,GO:0005911,GO:1901741,GO:0001772,GO:0009986	membrane|integral component of membrane|plasma membrane|cell junction|integral component of plasma membrane|protein binding|extracellular exosome|neutrophil degranulation|specific granule membrane|tertiary granule membrane|signal transduction|cell-cell junction|positive regulation of myoblast fusion|immunological synapse|cell surface
GPBAR1	8.30E-249	0.105	0.507	3.04E-244	-2.223891041	0.62180017	-0.685477084	Down	ENSG00000179921	151306	protein_coding	G protein-coupled bile acid receptor 1 [Source:HGNC Symbol;Acc:HGNC:19680]		GO:0005737,GO:0016020,GO:0016021,GO:0004930,GO:0007186,GO:0005886,GO:0007165,GO:0038181,GO:0038182,GO:0038184,GO:2000810	cytoplasm|membrane|integral component of membrane|G protein-coupled receptor activity|G protein-coupled receptor signaling pathway|plasma membrane|signal transduction|bile acid receptor activity|G protein-coupled bile acid receptor activity|cell surface bile acid receptor signaling pathway|regulation of bicellular tight junction assembly
GCA	8.89E-202	0.468	0.827	3.25E-197	-0.440152195	0.621323408	-0.686583687	Down	ENSG00000115271	25801	protein_coding	grancalcin [Source:HGNC Symbol;Acc:HGNC:15990]		GO:0005829,GO:0005509,GO:0005886,GO:0005737,GO:0016020,GO:0046872,GO:0042803,GO:0005515,GO:0005576,GO:0070062,GO:0043312,GO:0046982,GO:0061025,GO:0035578	cytosol|calcium ion binding|plasma membrane|cytoplasm|membrane|metal ion binding|protein homodimerization activity|protein binding|extracellular region|extracellular exosome|neutrophil degranulation|protein heterodimerization activity|membrane fusion|azurophil granule lumen
FCGR1B	2.84E-262	0.059	0.445	1.04E-257	-2.743025638	0.621250709	-0.686752502	Down	ENSG00000198019	2210	protein_coding	Fc fragment of IgG receptor Ib [Source:HGNC Symbol;Acc:HGNC:3614]		GO:0016020,GO:0016021,GO:0005886,GO:0006955,GO:0002376,GO:0002250,GO:0006898,GO:0002479,GO:0060333,GO:0019864,GO:0031901,GO:0030669,GO:0038093,GO:0019763	membrane|integral component of membrane|plasma membrane|immune response|immune system process|adaptive immune response|receptor-mediated endocytosis|antigen processing and presentation of exogenous peptide antigen via MHC class I, TAP-dependent|interferon-gamma-mediated signaling pathway|IgG binding|early endosome membrane|clathrin-coated endocytic vesicle membrane|Fc receptor signaling pathway|i…
STK4	1.63E-280	0.32	0.772	5.95E-276	-0.931602928	0.6206212	-0.688215115	Down	ENSG00000101109	6789	protein_coding	serine/threonine kinase 4 [Source:HGNC Symbol;Acc:HGNC:11408]		GO:0090090,GO:0005634,GO:0005737,GO:0046872,GO:0000166,GO:0004672,GO:0004674,GO:0005524,GO:0016301,GO:0016740,GO:0006468,GO:0016310,GO:0005829,GO:0005654,GO:0007165,GO:0005515,GO:0016604,GO:0006915,GO:0000287,GO:0071902,GO:0042802,GO:0035329,GO:0043065,GO:0032991,GO:0048812,GO:0008134,GO:0023014,GO:0032147,GO:0035556,GO:0042803,GO:0018105,GO:0046983,GO:0043539,GO:0033138,GO:0001934,GO:0032092,GO:…	negative regulation of canonical Wnt signaling pathway|nucleus|cytoplasm|metal ion binding|nucleotide binding|protein kinase activity|protein serine/threonine kinase activity|ATP binding|kinase activity|transferase activity|protein phosphorylation|phosphorylation|cytosol|nucleoplasm|signal transduction|protein binding|nuclear body|apoptotic process|magnesium ion binding|positive regulation of pro…	path:hsa04010,path:hsa04014,path:hsa04068,path:hsa05200,path:hsa05223	MAPK signaling pathway|Ras signaling pathway|FoxO signaling pathway|Pathways in cancer|Non-small cell lung cancer
DPYSL2	3.59E-269	0.214	0.662	1.31E-264	-1.436652347	0.6201424	-0.689328562	Down	ENSG00000092964	1808	protein_coding	dihydropyrimidinase like 2 [Source:HGNC Symbol;Acc:HGNC:3014]		GO:0016810,GO:0008017,GO:0007411,GO:0007420,GO:0007010,GO:0030516,GO:0045664,GO:0005737,GO:0016020,GO:0005829,GO:0005886,GO:0016787,GO:0005856,GO:0005515,GO:0007275,GO:0005874,GO:0030154,GO:0042802,GO:0007399,GO:0006897,GO:0070062,GO:0006139,GO:0007165,GO:0016812,GO:0004157,GO:0019901,GO:0001975,GO:0010975,GO:0014049,GO:0021510,GO:0021772,GO:0042220,GO:0042493,GO:0048489,GO:0030424,GO:0030425,GO:…	hydrolase activity, acting on carbon-nitrogen (but not peptide) bonds|microtubule binding|axon guidance|brain development|cytoskeleton organization|regulation of axon extension|regulation of neuron differentiation|cytoplasm|membrane|cytosol|plasma membrane|hydrolase activity|cytoskeleton|protein binding|multicellular organism development|microtubule|cell differentiation|identical protein binding|…	path:hsa04360	Axon guidance
WASF2	1.19E-222	0.415	0.8	4.36E-218	-0.619391426	0.618973535	-0.692050368	Down	ENSG00000158195	10163	protein_coding	WASP family member 2 [Source:HGNC Symbol;Acc:HGNC:12733]		GO:0005737,GO:0003779,GO:0030036,GO:0005856,GO:0042995,GO:0005515,GO:0038096,GO:0005829,GO:0045296,GO:0030027,GO:0070062,GO:0032991,GO:0016032,GO:0017124,GO:0015629,GO:0048010,GO:0010592,GO:0051018,GO:0007188,GO:0051497,GO:0031209,GO:0001525,GO:0001667,GO:0006897,GO:0016601,GO:0030032,GO:0030048,GO:0035855,GO:0072673,GO:0098974,GO:0001726,GO:0005769,GO:0005911,GO:0045202	cytoplasm|actin binding|actin cytoskeleton organization|cytoskeleton|cell projection|protein binding|Fc-gamma receptor signaling pathway involved in phagocytosis|cytosol|cadherin binding|lamellipodium|extracellular exosome|protein-containing complex|viral process|SH3 domain binding|actin cytoskeleton|vascular endothelial growth factor receptor signaling pathway|positive regulation of lamellipodiu…	path:hsa04520,path:hsa04666,path:hsa04810,path:hsa05100,path:hsa05131,path:hsa05132,path:hsa05231	Adherens junction|Fc gamma R-mediated phagocytosis|Regulation of actin cytoskeleton|Bacterial invasion of epithelial cells|Shigellosis|Salmonella infection|Choline metabolism in cancer
PAK1	1.57967608944822e-319	0.133	0.607	5.78177245498942e-315	-1.930399773	0.61877009	-0.692524632	Down	ENSG00000149269	5058	protein_coding	p21 (RAC1) activated kinase 1 [Source:HGNC Symbol;Acc:HGNC:8590]		GO:0008284,GO:0005634,GO:0005737,GO:0016020,GO:0000166,GO:0004672,GO:0004674,GO:0005524,GO:0016301,GO:0016740,GO:0006468,GO:0016310,GO:0005829,GO:0005886,GO:0005694,GO:0006887,GO:0042995,GO:0005515,GO:0003824,GO:0008152,GO:0006974,GO:0006915,GO:0030054,GO:0005654,GO:0005925,GO:0030425,GO:0038095,GO:0038096,GO:0050852,GO:0030424,GO:0048812,GO:0001934,GO:0033138,GO:0002223,GO:0032587,GO:0030335,GO:…	positive regulation of cell population proliferation|nucleus|cytoplasm|membrane|nucleotide binding|protein kinase activity|protein serine/threonine kinase activity|ATP binding|kinase activity|transferase activity|protein phosphorylation|phosphorylation|cytosol|plasma membrane|chromosome|exocytosis|cell projection|protein binding|catalytic activity|metabolic process|cellular response to DNA damage…	path:hsa04010,path:hsa04012,path:hsa04014,path:hsa04024,path:hsa04062,path:hsa04360,path:hsa04392,path:hsa04510,path:hsa04625,path:hsa04650,path:hsa04660,path:hsa04666,path:hsa04810,path:hsa05120,path:hsa05170,path:hsa05205,path:hsa05211	MAPK signaling pathway|ErbB signaling pathway|Ras signaling pathway|cAMP signaling pathway|Chemokine signaling pathway|Axon guidance|Hippo signaling pathway - multiple species|Focal adhesion|C-type lectin receptor signaling pathway|Natural killer cell mediated cytotoxicity|T cell receptor signaling pathway|Fc gamma R-mediated phagocytosis|Regulation of actin cytoskeleton|Epithelial cell signaling…
SLC31A2	2.37E-140	0.389	0.697	8.66E-136	-0.763050932	0.61730976	-0.695933493	Down	ENSG00000136867	1318	protein_coding	solute carrier family 31 member 2 [Source:HGNC Symbol;Acc:HGNC:11017]		GO:0016020,GO:0016021,GO:0006811,GO:0005375,GO:0035434,GO:0005886,GO:0005887,GO:0006825,GO:0006878,GO:1902311,GO:0005770,GO:0055037	membrane|integral component of membrane|ion transport|copper ion transmembrane transporter activity|copper ion transmembrane transport|plasma membrane|integral component of plasma membrane|copper ion transport|cellular copper ion homeostasis|regulation of copper ion transmembrane transport|late endosome|recycling endosome
GNAI2	0	0.886	0.977	0	0.790833754	0.617103785	-0.696414952	Down	ENSG00000114353	2771	protein_coding	G protein subunit alpha i2 [Source:HGNC Symbol;Acc:HGNC:4385]		GO:0008284,GO:0005737,GO:0016020,GO:0046872,GO:0000166,GO:0007186,GO:0005829,GO:0005654,GO:0007165,GO:0003924,GO:0005525,GO:0005886,GO:0051301,GO:0005856,GO:0005515,GO:0005834,GO:0007049,GO:0019001,GO:0031683,GO:0007188,GO:0005813,GO:0005815,GO:0030496,GO:0070062,GO:0001664,GO:0006457,GO:0007193,GO:1903561,GO:0007584,GO:0007194,GO:0007214,GO:0001973,GO:0007189,GO:0007213,GO:0008283,GO:0030335,GO:…	positive regulation of cell population proliferation|cytoplasm|membrane|metal ion binding|nucleotide binding|G protein-coupled receptor signaling pathway|cytosol|nucleoplasm|signal transduction|GTPase activity|GTP binding|plasma membrane|cell division|cytoskeleton|protein binding|heterotrimeric G-protein complex|cell cycle|guanyl nucleotide binding|G-protein beta/gamma-subunit complex binding|ade…	path:hsa04015,path:hsa04022,path:hsa04024,path:hsa04062,path:hsa04071,path:hsa04261,path:hsa04360,path:hsa04371,path:hsa04540,path:hsa04611,path:hsa04670,path:hsa04713,path:hsa04723,path:hsa04724,path:hsa04725,path:hsa04726,path:hsa04727,path:hsa04728,path:hsa04730,path:hsa04914,path:hsa04915,path:hsa04916,path:hsa04921,path:hsa04923,path:hsa04924,path:hsa04926,path:hsa04928,path:hsa04934,path:hs…	Rap1 signaling pathway|cGMP-PKG signaling pathway|cAMP signaling pathway|Chemokine signaling pathway|Sphingolipid signaling pathway|Adrenergic signaling in cardiomyocytes|Axon guidance|Apelin signaling pathway|Gap junction|Platelet activation|Leukocyte transendothelial migration|Circadian entrainment|Retrograde endocannabinoid signaling|Glutamatergic synapse|Cholinergic synapse|Serotonergic synap…
RNH1	4.19E-212	0.521	0.844	1.53E-207	-0.34322424	0.617064207	-0.696507482	Down	ENSG00000023191	6050	protein_coding	ribonuclease/angiogenin inhibitor 1 [Source:HGNC Symbol;Acc:HGNC:10074]		GO:0005737,GO:0005829,GO:0005654,GO:0005515,GO:0043086,GO:0070062,GO:0006402,GO:0045765,GO:0032311,GO:0008428	cytoplasm|cytosol|nucleoplasm|protein binding|negative regulation of catalytic activity|extracellular exosome|mRNA catabolic process|regulation of angiogenesis|angiogenin-PRI complex|ribonuclease inhibitor activity
HSBP1	5.13E-247	0.384	0.796	1.88E-242	-0.74081592	0.614594046	-0.702294304	Down	ENSG00000230989	3281	protein_coding	heat shock factor binding protein 1 [Source:HGNC Symbol;Acc:HGNC:5203]		GO:0005634,GO:0003714,GO:0005515,GO:0042802,GO:0005737,GO:0005829,GO:0005654,GO:1900034,GO:0070370,GO:0000122,GO:0006936,GO:0035987,GO:0005856	nucleus|transcription corepressor activity|protein binding|identical protein binding|cytoplasm|cytosol|nucleoplasm|regulation of cellular response to heat|cellular heat acclimation|negative regulation of transcription by RNA polymerase II|muscle contraction|endodermal cell differentiation|cytoskeleton
CELF1	2.98829520120087e-310	0.224	0.705	1.09E-305	-1.309546156	0.614104583	-0.703443725	Down	ENSG00000149187	10658	protein_coding	CUGBP Elav-like family member 1 [Source:HGNC Symbol;Acc:HGNC:2549]		GO:0003676,GO:0003723,GO:0006397,GO:0008380,GO:0005634,GO:0005737,GO:0016020,GO:0005654,GO:0000381,GO:0005515,GO:0003729,GO:1990904,GO:0043484,GO:0009792,GO:0006376,GO:0036002,GO:0007281,GO:0017148,GO:0000900,GO:0042835,GO:0016246,GO:0031369,GO:0007286,GO:0040018	nucleic acid binding|RNA binding|mRNA processing|RNA splicing|nucleus|cytoplasm|membrane|nucleoplasm|regulation of alternative mRNA splicing, via spliceosome|protein binding|mRNA binding|ribonucleoprotein complex|regulation of RNA splicing|embryo development ending in birth or egg hatching|mRNA splice site selection|pre-mRNA binding|germ cell development|negative regulation of translation|transla…
RPS4Y1	3.58E-126	0	0.151	1.31E-121	#NAME?	0.613448145	-0.704986697	Down	ENSG00000129824	6192	protein_coding	ribosomal protein S4 Y-linked 1 [Source:HGNC Symbol;Acc:HGNC:10425]		GO:0003723,GO:0005634,GO:0016020,GO:0006412,GO:0003735,GO:0005840,GO:0022627,GO:0007275,GO:0019843,GO:0005654,GO:0005829,GO:0019083,GO:0006413,GO:0000184,GO:0006614,GO:0005844,GO:0005622	RNA binding|nucleus|membrane|translation|structural constituent of ribosome|ribosome|cytosolic small ribosomal subunit|multicellular organism development|rRNA binding|nucleoplasm|cytosol|viral transcription|translational initiation|nuclear-transcribed mRNA catabolic process, nonsense-mediated decay|SRP-dependent cotranslational protein targeting to membrane|polysome|intracellular	path:hsa03010	Ribosome
CD164	4.29E-267	0.384	0.811	1.57E-262	-0.703661258	0.612251169	-0.707804472	Down	ENSG00000135535	8763	protein_coding	CD164 molecule [Source:HGNC Symbol;Acc:HGNC:1632]		GO:0016020,GO:0016021,GO:0007155,GO:0005765,GO:0005886,GO:0005515,GO:0005576,GO:0005764,GO:0005768,GO:0005887,GO:0007517,GO:0008285,GO:0010008,GO:0031410,GO:0006955,GO:0007165,GO:0007275,GO:0030097,GO:0007162,GO:0007157	membrane|integral component of membrane|cell adhesion|lysosomal membrane|plasma membrane|protein binding|extracellular region|lysosome|endosome|integral component of plasma membrane|muscle organ development|negative regulation of cell population proliferation|endosome membrane|cytoplasmic vesicle|immune response|signal transduction|multicellular organism development|hemopoiesis|negative regulatio…	path:hsa04142	Lysosome
AC004687.1	1.37E-218	0.125	0.505	5.00E-214	-1.988481959	0.610225589	-0.712585416	Down	ENSG00000265206	--	lncRNA	novel transcript, MIR142 host
CNDP2	6.11E-300	0.114	0.566	2.24E-295	-2.082789685	0.609979293	-0.713167827	Down	ENSG00000133313	55748	protein_coding	carnosine dipeptidase 2 [Source:HGNC Symbol;Acc:HGNC:24437]		GO:0005829,GO:0005654,GO:0016787,GO:0005737,GO:0046872,GO:0008233,GO:0006508,GO:0008237,GO:0004180,GO:0016805,GO:0070062,GO:0006750,GO:0102008,GO:0103046	cytosol|nucleoplasm|hydrolase activity|cytoplasm|metal ion binding|peptidase activity|proteolysis|metallopeptidase activity|carboxypeptidase activity|dipeptidase activity|extracellular exosome|glutathione biosynthetic process|cytosolic dipeptidase activity|alanylglutamate dipeptidase activity	path:hsa00330,path:hsa00340,path:hsa00410	Arginine and proline metabolism|Histidine metabolism|beta-Alanine metabolism
APOBEC3A	4.42E-51	0.454	0.617	1.62E-46	-0.462627529	0.606748469	-0.720829532	Down	ENSG00000128383	100913187	protein_coding	apolipoprotein B mRNA editing enzyme catalytic subunit 3A [Source:HGNC Symbol;Acc:HGNC:17343]		GO:0005634,GO:0005737,GO:0008270,GO:0046872,GO:0016787,GO:0003824,GO:0005515,GO:0002376,GO:0045087,GO:0051607,GO:0003723,GO:0004126,GO:0047844,GO:0009972,GO:0010529,GO:0016554,GO:0045869,GO:0070383,GO:0080111,GO:0000932,GO:0045071,GO:0044356,GO:0071466	nucleus|cytoplasm|zinc ion binding|metal ion binding|hydrolase activity|catalytic activity|protein binding|immune system process|innate immune response|defense response to virus|RNA binding|cytidine deaminase activity|deoxycytidine deaminase activity|cytidine deamination|negative regulation of transposition|cytidine to uridine editing|negative regulation of single stranded viral RNA replication v…	path:hsa05170	Human immunodeficiency virus 1 infection
RPL7	0	0.958	0.992	0	1.233378401	0.605289835	-0.724301972	Down	ENSG00000147604	6129	protein_coding	ribosomal protein L7 [Source:HGNC Symbol;Acc:HGNC:10363]		GO:0003735,GO:0022625,GO:0000463,GO:0003723,GO:0005634,GO:0005737,GO:0016020,GO:0006412,GO:0005840,GO:0005515,GO:0005730,GO:0005925,GO:0006364,GO:0005829,GO:0019083,GO:0042273,GO:0006413,GO:0003677,GO:0042803,GO:1990904,GO:0000184,GO:0006614,GO:0014069,GO:0003729	structural constituent of ribosome|cytosolic large ribosomal subunit|maturation of LSU-rRNA from tricistronic rRNA transcript (SSU-rRNA, 5.8S rRNA, LSU-rRNA)|RNA binding|nucleus|cytoplasm|membrane|translation|ribosome|protein binding|nucleolus|focal adhesion|rRNA processing|cytosol|viral transcription|ribosomal large subunit biogenesis|translational initiation|DNA binding|protein homodimerization…	path:hsa03010	Ribosome
HLA-DRA	1.01E-177	0.942	0.994	3.71E-173	1.493839625	0.605142207	-0.724653883	Down	ENSG00000204287	3122	protein_coding	major histocompatibility complex, class II, DR alpha [Source:HGNC Symbol;Acc:HGNC:4947]		GO:0016020,GO:0016021,GO:0005783,GO:0005789,GO:0005794,GO:0005765,GO:0005886,GO:0006955,GO:0009986,GO:0002376,GO:0005764,GO:0002250,GO:0005768,GO:0031902,GO:0005887,GO:0042605,GO:0050852,GO:0002504,GO:0019882,GO:0042613,GO:0070062,GO:0030247,GO:0010008,GO:0016032,GO:0019886,GO:0032588,GO:0000139,GO:0030666,GO:0060333,GO:0050890,GO:0012507,GO:0005515,GO:0071556,GO:0030669,GO:0023026,GO:0032395,GO:…	membrane|integral component of membrane|endoplasmic reticulum|endoplasmic reticulum membrane|Golgi apparatus|lysosomal membrane|plasma membrane|immune response|cell surface|immune system process|lysosome|adaptive immune response|endosome|late endosome membrane|integral component of plasma membrane|peptide antigen binding|T cell receptor signaling pathway|antigen processing and presentation of pep…	path:hsa04145,path:hsa04514,path:hsa04612,path:hsa04640,path:hsa04658,path:hsa04659,path:hsa04672,path:hsa04940,path:hsa05140,path:hsa05145,path:hsa05150,path:hsa05152,path:hsa05164,path:hsa05166,path:hsa05168,path:hsa05169,path:hsa05310,path:hsa05320,path:hsa05321,path:hsa05322,path:hsa05323,path:hsa05330,path:hsa05332,path:hsa05416	Phagosome|Cell adhesion molecules (CAMs)|Antigen processing and presentation|Hematopoietic cell lineage|Th1 and Th2 cell differentiation|Th17 cell differentiation|Intestinal immune network for IgA production|Type I diabetes mellitus|Leishmaniasis|Toxoplasmosis|Staphylococcus aureus infection|Tuberculosis|Influenza A|Human T-cell leukemia virus 1 infection|Herpes simplex infection|Epstein-Barr vir…
IL17RA	7.25E-243	0.34	0.759	2.66E-238	-0.862416298	0.60496982	-0.725064921	Down	ENSG00000177663	23765	protein_coding	interleukin 17 receptor A [Source:HGNC Symbol;Acc:HGNC:5985]		GO:0016020,GO:0016021,GO:0005886,GO:0005515,GO:0005576,GO:0005887,GO:0030368,GO:0007166,GO:0032747,GO:0072537,GO:0097400,GO:0005102,GO:0050729,GO:0050832,GO:0071345,GO:0071621,GO:1900017,GO:2000664,GO:2000667	membrane|integral component of membrane|plasma membrane|protein binding|extracellular region|integral component of plasma membrane|interleukin-17 receptor activity|cell surface receptor signaling pathway|positive regulation of interleukin-23 production|fibroblast activation|interleukin-17-mediated signaling pathway|signaling receptor binding|positive regulation of inflammatory response|defense re…	path:hsa04060,path:hsa04657	Cytokine-cytokine receptor interaction|IL-17 signaling pathway
LPAR6	4.14E-259	0.142	0.567	1.52E-254	-1.847998617	0.604568996	-0.726021099	Down	ENSG00000139679	10161	protein_coding	lysophosphatidic acid receptor 6 [Source:HGNC Symbol;Acc:HGNC:15520]		GO:0016020,GO:0016021,GO:0043231,GO:0004930,GO:0007186,GO:0005886,GO:0007165,GO:0001835,GO:0005887,GO:0035025,GO:0051482	membrane|integral component of membrane|intracellular membrane-bounded organelle|G protein-coupled receptor activity|G protein-coupled receptor signaling pathway|plasma membrane|signal transduction|blastocyst hatching|integral component of plasma membrane|positive regulation of Rho protein signal transduction|positive regulation of cytosolic calcium ion concentration involved in phospholipase C-a…	path:hsa04072,path:hsa04080,path:hsa04151,path:hsa05200	Phospholipase D signaling pathway|Neuroactive ligand-receptor interaction|PI3K-Akt signaling pathway|Pathways in cancer
SPN	1.67E-245	0.122	0.527	6.12E-241	-2.039280706	0.603144369	-0.729424727	Down	ENSG00000197471	6693	protein_coding	sialophorin [Source:HGNC Symbol;Acc:HGNC:11249]		GO:0005634,GO:0016020,GO:0016021,GO:0042995,GO:0004888,GO:0032609,GO:0050863,GO:2000404,GO:0009986,GO:0050900,GO:0005886,GO:0070062,GO:0005902,GO:0016605,GO:0005887,GO:0006935,GO:0006955,GO:0007165,GO:0001931,GO:0042742,GO:0005615,GO:0006968,GO:0042130,GO:0031072,GO:0050901,GO:0007163,GO:0030544,GO:0002296,GO:0007162,GO:0042535,GO:2000406	nucleus|membrane|integral component of membrane|cell projection|transmembrane signaling receptor activity|interferon-gamma production|regulation of T cell activation|regulation of T cell migration|cell surface|leukocyte migration|plasma membrane|extracellular exosome|microvillus|PML body|integral component of plasma membrane|chemotaxis|immune response|signal transduction|uropod|defense response t…	path:hsa04514	Cell adhesion molecules (CAMs)
IFIT1	1.29E-262	0.002	0.307	4.72E-258	-5.189779475	0.60297605	-0.729827394	Down	ENSG00000185745	3434	protein_coding	interferon induced protein with tetratricopeptide repeats 1 [Source:HGNC Symbol;Acc:HGNC:5407]		GO:0005737,GO:0003723,GO:0005829,GO:0009615,GO:0005515,GO:0002376,GO:0045087,GO:0051607,GO:0043657,GO:0045071,GO:0050688,GO:0016032,GO:0045070,GO:0032091,GO:0060337,GO:0071360,GO:0019060,GO:0051097,GO:0071357	cytoplasm|RNA binding|cytosol|response to virus|protein binding|immune system process|innate immune response|defense response to virus|host cell|negative regulation of viral genome replication|regulation of defense response to virus|viral process|positive regulation of viral genome replication|negative regulation of protein binding|type I interferon signaling pathway|cellular response to exogenou…	path:hsa05160,path:hsa05168	Hepatitis C|Herpes simplex infection
LYST	6.79E-242	0.567	0.903	2.48E-237	-0.07891661	0.601865399	-0.732487215	Down	ENSG00000143669	1130	protein_coding	lysosomal trafficking regulator [Source:HGNC Symbol;Acc:HGNC:1968]		GO:0005737,GO:0015031,GO:0051607,GO:0042742,GO:0007040,GO:0005515,GO:0015630,GO:0032438,GO:0032510,GO:0030595,GO:0042832,GO:0042267,GO:0033364,GO:0043473	cytoplasm|protein transport|defense response to virus|defense response to bacterium|lysosome organization|protein binding|microtubule cytoskeleton|melanosome organization|endosome to lysosome transport via multivesicular body sorting pathway|leukocyte chemotaxis|defense response to protozoan|natural killer cell mediated cytotoxicity|mast cell secretory granule organization|pigmentation
DYNLL1	4.17E-211	0.424	0.796	1.53E-206	-0.515012861	0.599067513	-0.739209496	Down	ENSG00000088986	8655	protein_coding	dynein light chain LC8-type 1 [Source:HGNC Symbol;Acc:HGNC:15476]		GO:0005634,GO:0005737,GO:0016020,GO:0003774,GO:0005739,GO:0050790,GO:0005856,GO:0005515,GO:0006915,GO:0005874,GO:0005813,GO:0005815,GO:0030286,GO:0005886,GO:0007017,GO:0000776,GO:0005868,GO:0005929,GO:0035735,GO:0097542,GO:0005829,GO:0008180,GO:0051959,GO:0016032,GO:0000086,GO:0010389,GO:0097711,GO:0043312,GO:0070821,GO:0021762,GO:0072686,GO:0019886,GO:0006888,GO:0008574,GO:2000582,GO:0101003,GO:…	nucleus|cytoplasm|membrane|motor activity|mitochondrion|regulation of catalytic activity|cytoskeleton|protein binding|apoptotic process|microtubule|centrosome|microtubule organizing center|dynein complex|plasma membrane|microtubule-based process|kinetochore|cytoplasmic dynein complex|cilium|intraciliary transport involved in cilium assembly|ciliary tip|cytosol|COP9 signalosome|dynein light interm…	path:hsa04962	Vasopressin-regulated water reabsorption
DTX3L	0	0.047	0.507	0	-2.837430186	0.59786655	-0.742104599	Down	ENSG00000163840	151636	protein_coding	deltex E3 ubiquitin ligase 3L [Source:HGNC Symbol;Acc:HGNC:30323]		GO:0005634,GO:0005737,GO:0016020,GO:0015031,GO:0046872,GO:0016740,GO:0005829,GO:0005654,GO:0016567,GO:0005765,GO:0006325,GO:0005515,GO:0004842,GO:0006281,GO:0006974,GO:0051865,GO:0006511,GO:0006302,GO:0007219,GO:0045893,GO:0002376,GO:0045087,GO:0005764,GO:0010390,GO:0051607,GO:0005768,GO:0005769,GO:0070936,GO:0008333,GO:0031901,GO:0000209,GO:0032991,GO:2001034,GO:0019899,GO:0042393,GO:0032092,GO:…	nucleus|cytoplasm|membrane|protein transport|metal ion binding|transferase activity|cytosol|nucleoplasm|protein ubiquitination|lysosomal membrane|chromatin organization|protein binding|ubiquitin-protein transferase activity|DNA repair|cellular response to DNA damage stimulus|protein autoubiquitination|ubiquitin-dependent protein catabolic process|double-strand break repair|Notch signaling pathway…	path:hsa04330	Notch signaling pathway
ERAP2	1.18E-276	0.085	0.501	4.33E-272	-2.382132609	0.596966109	-0.744279066	Down	ENSG00000164308	64167	protein_coding	endoplasmic reticulum aminopeptidase 2 [Source:HGNC Symbol;Acc:HGNC:29499]		GO:0016020,GO:0016021,GO:0008270,GO:0046872,GO:0005783,GO:0005789,GO:0016787,GO:0008233,GO:0006508,GO:0008237,GO:0004177,GO:0002376,GO:0019885,GO:0002250,GO:0005737,GO:0070006,GO:0005788,GO:0002474,GO:0042277,GO:0043171,GO:0008217	membrane|integral component of membrane|zinc ion binding|metal ion binding|endoplasmic reticulum|endoplasmic reticulum membrane|hydrolase activity|peptidase activity|proteolysis|metallopeptidase activity|aminopeptidase activity|immune system process|antigen processing and presentation of endogenous peptide antigen via MHC class I|adaptive immune response|cytoplasm|metalloaminopeptidase activity|e…
NADK	0	0.184	0.684	0	-1.544664549	0.596413443	-0.745615318	Down	ENSG00000008130	65220	protein_coding	NAD kinase [Source:HGNC Symbol;Acc:HGNC:29831]		GO:0046872,GO:0000166,GO:0005524,GO:0016301,GO:0016740,GO:0016310,GO:0003951,GO:0005829,GO:0019674,GO:0006741,GO:0005515,GO:0046034,GO:0035774	metal ion binding|nucleotide binding|ATP binding|kinase activity|transferase activity|phosphorylation|NAD+ kinase activity|cytosol|NAD metabolic process|NADP biosynthetic process|protein binding|ATP metabolic process|positive regulation of insulin secretion involved in cellular response to glucose stimulus	path:hsa00760	Nicotinate and nicotinamide metabolism
VAMP5	3.28E-118	0.451	0.715	1.20E-113	-0.533007461	0.596339082	-0.745795206	Down	ENSG00000168899	10791	protein_coding	vesicle associated membrane protein 5 [Source:HGNC Symbol;Acc:HGNC:12646]		GO:0048471,GO:0016020,GO:0016021,GO:0016192,GO:0005794,GO:0005886,GO:0005515,GO:0007275,GO:0030154,GO:0007517,GO:0070062,GO:0012505,GO:0043001,GO:0009986,GO:0005770,GO:0014704,GO:0007519,GO:0005887,GO:0030659,GO:0031301	perinuclear region of cytoplasm|membrane|integral component of membrane|vesicle-mediated transport|Golgi apparatus|plasma membrane|protein binding|multicellular organism development|cell differentiation|muscle organ development|extracellular exosome|endomembrane system|Golgi to plasma membrane protein transport|cell surface|late endosome|intercalated disc|skeletal muscle tissue development|integr…	path:hsa04130	SNARE interactions in vesicular transport
DUSP1	5.20E-174	0.971	0.989	1.90E-169	1.313282154	0.596159292	-0.74623023	Down	ENSG00000120129	1843	protein_coding	dual specificity phosphatase 1 [Source:HGNC Symbol;Acc:HGNC:3064]		GO:0007162,GO:1903753,GO:0005634,GO:0005737,GO:0016787,GO:0004721,GO:0006470,GO:0005515,GO:0004725,GO:0016311,GO:0016791,GO:0008138,GO:0017017,GO:0007049,GO:0035335,GO:1990869,GO:0004722,GO:0051019,GO:0035970,GO:0043407,GO:0090027,GO:0043409,GO:0008330,GO:0019838,GO:0000188,GO:0008285,GO:0009416,GO:0010033,GO:0032355,GO:0032526,GO:0032870,GO:0033574,GO:0035556,GO:0042542,GO:0043065,GO:0043066,GO:…	negative regulation of cell adhesion|negative regulation of p38MAPK cascade|nucleus|cytoplasm|hydrolase activity|phosphoprotein phosphatase activity|protein dephosphorylation|protein binding|protein tyrosine phosphatase activity|dephosphorylation|phosphatase activity|protein tyrosine/serine/threonine phosphatase activity|MAP kinase tyrosine/serine/threonine phosphatase activity|cell cycle|peptidy…	path:hsa04010,path:hsa04726,path:hsa05418	MAPK signaling pathway|Serotonergic synapse|Fluid shear stress and atherosclerosis
ITGAL	0	0.158	0.643	0	-1.693595348	0.595775176	-0.747160081	Down	ENSG00000005844	3683	protein_coding	integrin subunit alpha L [Source:HGNC Symbol;Acc:HGNC:6148]		GO:0016020,GO:0016021,GO:0046872,GO:0007155,GO:0005886,GO:0005515,GO:0007165,GO:0006954,GO:0009986,GO:0007229,GO:0008305,GO:0050776,GO:0050900,GO:0070062,GO:0043312,GO:0035579,GO:0006909,GO:0030198,GO:0043113,GO:0007160,GO:0007157,GO:0050839,GO:0098609,GO:0030369,GO:0034687,GO:0002291,GO:0007159,GO:0044877,GO:0046982,GO:0035683	membrane|integral component of membrane|metal ion binding|cell adhesion|plasma membrane|protein binding|signal transduction|inflammatory response|cell surface|integrin-mediated signaling pathway|integrin complex|regulation of immune response|leukocyte migration|extracellular exosome|neutrophil degranulation|specific granule membrane|phagocytosis|extracellular matrix organization|receptor clusteri…	path:hsa04015,path:hsa04514,path:hsa04650,path:hsa04670,path:hsa04810,path:hsa05144,path:hsa05150,path:hsa05166,path:hsa05169,path:hsa05323,path:hsa05416	Rap1 signaling pathway|Cell adhesion molecules (CAMs)|Natural killer cell mediated cytotoxicity|Leukocyte transendothelial migration|Regulation of actin cytoskeleton|Malaria|Staphylococcus aureus infection|Human T-cell leukemia virus 1 infection|Epstein-Barr virus infection|Rheumatoid arthritis|Viral myocarditis
USP15	4.04E-250	0.56	0.903	1.48E-245	-0.153300883	0.595572447	-0.747651084	Down	ENSG00000135655	9958	protein_coding	ubiquitin specific peptidase 15 [Source:HGNC Symbol;Acc:HGNC:12613]		GO:0005634,GO:0005737,GO:0005829,GO:0004843,GO:0016579,GO:0016787,GO:0003824,GO:0005739,GO:0005515,GO:0008233,GO:0008234,GO:0006508,GO:0006511,GO:0036459,GO:0042802,GO:0030509,GO:0035616,GO:0007179,GO:0004197,GO:0035520,GO:0046332,GO:0005160,GO:0061649,GO:0060389	nucleus|cytoplasm|cytosol|thiol-dependent ubiquitin-specific protease activity|protein deubiquitination|hydrolase activity|catalytic activity|mitochondrion|protein binding|peptidase activity|cysteine-type peptidase activity|proteolysis|ubiquitin-dependent protein catabolic process|thiol-dependent ubiquitinyl hydrolase activity|identical protein binding|BMP signaling pathway|histone H2B conserved …	path:hsa04137	Mitophagy - animal
SCIMP	9.43E-262	0.178	0.614	3.45E-257	-1.64333818	0.595367973	-0.748146479	Down	ENSG00000161929	388325	protein_coding	SLP adaptor and CSK interacting membrane protein [Source:HGNC Symbol;Acc:HGNC:33504]		GO:0016020,GO:0016021,GO:0005739,GO:0005515,GO:0030175,GO:0008017,GO:0070374,GO:0001772,GO:0097197,GO:0001726,GO:0043065,GO:0043235,GO:0032874,GO:0060090,GO:0045335,GO:0032735,GO:0034142,GO:0032755,GO:0031666,GO:0031256,GO:0071226,GO:0002367,GO:0034138,GO:0002732,GO:0034154,GO:0038123,GO:0031259	membrane|integral component of membrane|mitochondrion|protein binding|filopodium|microtubule binding|positive regulation of ERK1 and ERK2 cascade|immunological synapse|tetraspanin-enriched microdomain|ruffle|positive regulation of apoptotic process|receptor complex|positive regulation of stress-activated MAPK cascade|molecular adaptor activity|phagocytic vesicle|positive regulation of interleukin…
SMCO4	1.78E-246	0.222	0.648	6.52E-242	-1.412415918	0.59517622	-0.74861121	Down	ENSG00000166002	56935	protein_coding	single-pass membrane protein with coiled-coil domains 4 [Source:HGNC Symbol;Acc:HGNC:24810]		GO:0016020,GO:0016021,GO:0005515,GO:0003674,GO:0008150,GO:0005575	membrane|integral component of membrane|protein binding|molecular_function|biological_process|cellular_component
LUC7L3	4.8499954124006e-319	0.172	0.655	1.77514682089274e-314	-1.586777352	0.595058907	-0.748895601	Down	ENSG00000108848	51747	protein_coding	LUC7 like 3 pre-mRNA splicing factor [Source:HGNC Symbol;Acc:HGNC:24309]		GO:0003723,GO:0003729,GO:0006397,GO:0008380,GO:0005634,GO:0016607,GO:0005654,GO:0003677,GO:0005685,GO:0006376,GO:0005515,GO:0071004	RNA binding|mRNA binding|mRNA processing|RNA splicing|nucleus|nuclear speck|nucleoplasm|DNA binding|U1 snRNP|mRNA splice site selection|protein binding|U2-type prespliceosome
SCAF11	2.50E-287	0.437	0.859	9.17E-283	-0.465084498	0.594189745	-0.751004389	Down	ENSG00000139218	9169	protein_coding	SR-related CTD associated factor 11 [Source:HGNC Symbol;Acc:HGNC:10784]		GO:0003723,GO:0006397,GO:0008380,GO:0005634,GO:0046872,GO:0005730,GO:0005654,GO:0016604,GO:0005515,GO:0000245,GO:0000375	RNA binding|mRNA processing|RNA splicing|nucleus|metal ion binding|nucleolus|nucleoplasm|nuclear body|protein binding|spliceosomal complex assembly|RNA splicing, via transesterification reactions
CALM2	6.31E-285	0.789	0.966	2.31E-280	0.604797786	0.593383816	-0.752962516	Down	ENSG00000143933	805	protein_coding	calmodulin 2 [Source:HGNC Symbol;Acc:HGNC:1445]		GO:0010880,GO:0010881,GO:0002027,GO:0005634,GO:0005737,GO:0046872,GO:0016301,GO:0016310,GO:0005509,GO:0005886,GO:0005856,GO:0005515,GO:0007186,GO:0019722,GO:0000922,GO:0005813,GO:0005815,GO:0005819,GO:0021762,GO:0005876,GO:0044325,GO:0019904,GO:0032991,GO:0031982,GO:0019901,GO:0010801,GO:0005513,GO:0034704,GO:0055117,GO:0010800,GO:0031432,GO:0032465,GO:0031954,GO:0097718,GO:0043539,GO:0051592,GO:…	regulation of release of sequestered calcium ion into cytosol by sarcoplasmic reticulum|regulation of cardiac muscle contraction by regulation of the release of sequestered calcium ion|regulation of heart rate|nucleus|cytoplasm|metal ion binding|kinase activity|phosphorylation|calcium ion binding|plasma membrane|cytoskeleton|protein binding|G protein-coupled receptor signaling pathway|calcium-med…	path:hsa04014,path:hsa04015,path:hsa04020,path:hsa04022,path:hsa04024,path:hsa04070,path:hsa04114,path:hsa04218,path:hsa04261,path:hsa04270,path:hsa04371,path:hsa04625,path:hsa04713,path:hsa04720,path:hsa04722,path:hsa04728,path:hsa04740,path:hsa04744,path:hsa04750,path:hsa04910,path:hsa04912,path:hsa04915,path:hsa04916,path:hsa04921,path:hsa04922,path:hsa04924,path:hsa04925,path:hsa04970,path:hs…	Ras signaling pathway|Rap1 signaling pathway|Calcium signaling pathway|cGMP-PKG signaling pathway|cAMP signaling pathway|Phosphatidylinositol signaling system|Oocyte meiosis|Cellular senescence|Adrenergic signaling in cardiomyocytes|Vascular smooth muscle contraction|Apelin signaling pathway|C-type lectin receptor signaling pathway|Circadian entrainment|Long-term potentiation|Neurotrophin signali…
LCP1	0	0.871	0.983	0	0.809179663	0.591931916	-0.756496848	Down	ENSG00000136167	3936	protein_coding	lymphocyte cytosolic protein 1 [Source:HGNC Symbol;Acc:HGNC:6528]		GO:0005737,GO:0016020,GO:0046872,GO:0005829,GO:0005509,GO:0003779,GO:0051015,GO:0005886,GO:0005615,GO:0015629,GO:0005856,GO:0042995,GO:0030054,GO:0051017,GO:0005925,GO:0042802,GO:0031100,GO:0001726,GO:0001891,GO:0005884,GO:0030175,GO:0070062,GO:0022617,GO:0002102,GO:0016477,GO:0001725,GO:0032587,GO:0035722,GO:0051020,GO:0005178,GO:0048471,GO:0032432,GO:0002286,GO:0010737,GO:0033157,GO:0051639,GO:…	cytoplasm|membrane|metal ion binding|cytosol|calcium ion binding|actin binding|actin filament binding|plasma membrane|extracellular space|actin cytoskeleton|cytoskeleton|cell projection|cell junction|actin filament bundle assembly|focal adhesion|identical protein binding|animal organ regeneration|ruffle|phagocytic cup|actin filament|filopodium|extracellular exosome|extracellular matrix disassembl…
CDKN1C	4.92E-34	0.157	0.188	1.80E-29	-2.142754528	0.590876128	-0.759072381	Down	ENSG00000129757	1028	protein_coding	cyclin dependent kinase inhibitor 1C [Source:HGNC Symbol;Acc:HGNC:1786]		GO:0005737,GO:0050680,GO:0005634,GO:0030511,GO:0005515,GO:0007049,GO:0007050,GO:0004860,GO:0045893,GO:0004861,GO:0007346,GO:0045892,GO:0045930,GO:0045736,GO:0042326,GO:0044877,GO:0033673,GO:1904030,GO:0000122,GO:0001501,GO:0001822,GO:0001890,GO:0007096,GO:0007568,GO:0030099,GO:0030325,GO:0035264,GO:0042551,GO:0043010,GO:0055123,GO:0060065,GO:0060669,GO:0071514,GO:1902746	cytoplasm|negative regulation of epithelial cell proliferation|nucleus|positive regulation of transforming growth factor beta receptor signaling pathway|protein binding|cell cycle|cell cycle arrest|protein kinase inhibitor activity|positive regulation of transcription, DNA-templated|cyclin-dependent protein serine/threonine kinase inhibitor activity|regulation of mitotic cell cycle|negative regul…	path:hsa04110	Cell cycle
DAPP1	4.35402119096947e-317	0.16	0.639	1.59361529610673e-312	-1.69076942	0.590798315	-0.759262384	Down	ENSG00000070190	27071	protein_coding	dual adaptor of phosphotyrosine and 3-phosphoinositides 1 [Source:HGNC Symbol;Acc:HGNC:16500]		GO:0005737,GO:0016020,GO:0005886,GO:0005515,GO:0005829,GO:0005547,GO:0043325,GO:0006470,GO:0007165,GO:0005543	cytoplasm|membrane|plasma membrane|protein binding|cytosol|phosphatidylinositol-3,4,5-trisphosphate binding|phosphatidylinositol-3,4-bisphosphate binding|protein dephosphorylation|signal transduction|phospholipid binding	path:hsa04662	B cell receptor signaling pathway
PPDPF	2.17E-179	0.497	0.802	7.95E-175	-0.385631643	0.589862181	-0.761550182	Down	ENSG00000125534	79144	protein_coding	pancreatic progenitor cell differentiation and proliferation factor [Source:HGNC Symbol;Acc:HGNC:16142]		GO:0007275,GO:0030154	multicellular organism development|cell differentiation
[truncated: 181 more rows]
