# Supplementary material for: Analyzation of the Peripheral Blood Mononuclear Cells Atlas and Cell Communication of Rheumatoid Arthritis Patients Based on Single-Cell RNA-Seq
Source: J Immunol Res. 2023 Aug 12;2023:6300633. doi: 10.1155/2023/6300633 (PMC10439836; doi:10.1155/2023/6300633)
Supplement: Supplementary 7 — Ligand receptor pairs that are upregulated in RA patients [file 6300633.f7.txt]

Supplementary Table S7 Ligand receptor pairs that are upregulated in RA patients
source	target	ligand	receptor	prob	pval	interaction_name	interaction_name_2	pathway_name	annotation	evidence	datasets	ligand.logFC	ligand.pct.1	ligand.pct.2	ligand.pvalues	receptor.logFC	receptor.pct.1	receptor.pct.2	receptor.pvalues
NKT	classical monocyte	CCL3	CCR1	0.00445109	0	CCL3_CCR1	CCL3 - CCR1	CCL	Secreted Signaling	KEGG: hsa04060	RA	1.375588213	0.312	0.11	2.66E-23	-0.261134081	0.374	0.648	1.19E-60
mature NK	classical monocyte	CCL3	CCR1	0.007354752	0	CCL3_CCR1	CCL3 - CCR1	CCL	Secreted Signaling	KEGG: hsa04060	RA	1.808198407	0.498	0.261	1.58E-117	-0.261134081	0.374	0.648	1.19E-60
classical monocyte	classical monocyte	CCL3	CCR1	0.018545789	0	CCL3_CCR1	CCL3 - CCR1	CCL	Secreted Signaling	KEGG: hsa04060	RA	2.081256951	0.764	0.315	0	-0.261134081	0.374	0.648	1.19E-60
mature NK	classical monocyte	CCL3L1	CCR1	0.004492566	0	CCL3L1_CCR1	CCL3L1 - CCR1	CCL	Secreted Signaling	KEGG: hsa04060	RA	1.580426067	0.302	0.158	3.09E-55	-0.261134081	0.374	0.648	1.19E-60
classical monocyte	classical monocyte	CCL3L1	CCR1	0.012543972	0	CCL3L1_CCR1	CCL3L1 - CCR1	CCL	Secreted Signaling	KEGG: hsa04060	RA	2.037850582	0.649	0.128	0	-0.261134081	0.374	0.648	1.19E-60
memory NK	classical monocyte	IFNG	IFNGR1_IFNGR2	0.018459457	0	IFNG_IFNGR1_IFNGR2	IFNG - (IFNGR1+IFNGR2)	IFN-II	Secreted Signaling	KEGG: hsa04060	RA	0.851162396	0.29	0.091	7.42E-13	0.402706508	0.835	0.814	5.32E-89
CD8+ Cytotoxic T	classical monocyte	IFNG	IFNGR1_IFNGR2	0.015237527	0	IFNG_IFNGR1_IFNGR2	IFNG - (IFNGR1+IFNGR2)	IFN-II	Secreted Signaling	KEGG: hsa04060	RA	0.869857325	0.272	0.103	3.51E-126	0.402706508	0.835	0.814	5.32E-89
mature NK	classical monocyte	IFNG	IFNGR1_IFNGR2	0.017223802	0	IFNG_IFNGR1_IFNGR2	IFNG - (IFNGR1+IFNGR2)	IFN-II	Secreted Signaling	KEGG: hsa04060	RA	0.808235141	0.28	0.137	3.53E-50	0.402706508	0.835	0.814	5.32E-89
CD8+ Cytotoxic T	classical monocyte	TNF	TNFRSF1B	0.03077197	0	TNF_TNFRSF1B	TNF - TNFRSF1B	TNF	Secreted Signaling	KEGG: hsa04060	RA	1.520424111	0.331	0.096	1.66E-220	0.110731453	0.873	0.906	0.000125148
classical monocyte	classical monocyte	TNF	TNFRSF1B	0.013823852	0	TNF_TNFRSF1B	TNF - TNFRSF1B	TNF	Secreted Signaling	KEGG: hsa04060	RA	0.553962951	0.289	0.111	1.83E-81	0.110731453	0.873	0.906	0.000125148
classical monocyte	CD8+ Naive T	TNFSF14	TNFRSF14	0.002389636	0	TNFSF14_TNFRSF14	TNFSF14 - TNFRSF14	LIGHT	Secreted Signaling	KEGG: hsa04060	RA	0.430201936	0.288	0.075	3.99E-119	0.149131078	0.267	0.501	6.12E-05
classical monocyte	plasma	TNFSF14	TNFRSF14	0.000207865	0	TNFSF14_TNFRSF14	TNFSF14 - TNFRSF14	LIGHT	Secreted Signaling	KEGG: hsa04060	RA	0.430201936	0.288	0.075	3.99E-119	-0.180974995	0.25	0.804	0.000365697
memory NK	classical monocyte	NAMPT	ITGA5_ITGB1	0.014659741	0	NAMPT_ITGA5_ITGB1	NAMPT - (ITGA5+ITGB1)	VISFATIN	Secreted Signaling	PMID: 28490838	RA	0.707357965	0.359	0.249	1.18E-05	0.632082334	0.6665	0.417	6.03E-36
CD8+ Cytotoxic T	classical monocyte	NAMPT	ITGA5_ITGB1	0.012740757	0	NAMPT_ITGA5_ITGB1	NAMPT - (ITGA5+ITGB1)	VISFATIN	Secreted Signaling	PMID: 28490838	RA	0.523405336	0.305	0.247	1.48E-36	0.632082334	0.6665	0.417	6.03E-36
Memory B	classical monocyte	NAMPT	ITGA5_ITGB1	0.01249592	0	NAMPT_ITGA5_ITGB1	NAMPT - (ITGA5+ITGB1)	VISFATIN	Secreted Signaling	PMID: 28490838	RA	0.545718013	0.332	0.312	0.000123331	0.632082334	0.6665	0.417	6.03E-36
classical monocyte	CD8+ Cytotoxic T	THBS1	CD47	0.032380811	0	THBS1_CD47	THBS1 - CD47	THBS	ECM-Receptor	KEGG: hsa04512	RA	1.622910899	0.951	0.445	0	-0.270246376	0.259	0.626	1.01E-179
classical monocyte	DNT	THBS1	CD47	0.028124967	0	THBS1_CD47	THBS1 - CD47	THBS	ECM-Receptor	KEGG: hsa04512	RA	1.622910899	0.951	0.445	0	-0.422206992	0.255	0.721	1.03E-112
classical monocyte	CD4+ Memory T	THBS1	CD47	0.041035458	0	THBS1_CD47	THBS1 - CD47	THBS	ECM-Receptor	KEGG: hsa04512	RA	1.622910899	0.951	0.445	0	-0.216661812	0.334	0.705	1.53E-96
classical monocyte	Naive B	THBS1	CD47	0.035449406	0	THBS1_CD47	THBS1 - CD47	THBS	ECM-Receptor	KEGG: hsa04512	RA	1.622910899	0.951	0.445	0	-0.32416164	0.252	0.631	3.59E-38
classical monocyte	mature NK	THBS1	CD47	0.048084889	0	THBS1_CD47	THBS1 - CD47	THBS	ECM-Receptor	KEGG: hsa04512	RA	1.622910899	0.951	0.445	0	-0.289868272	0.282	0.681	2.77E-87
classical monocyte	Memory B	THBS1	CD47	0.041352555	0	THBS1_CD47	THBS1 - CD47	THBS	ECM-Receptor	KEGG: hsa04512	RA	1.622910899	0.951	0.445	0	-0.19332193	0.306	0.717	7.95E-24
NKT	DNT	ADGRE5	CD55	0.007959633	0	ADGRE5_CD55	ADGRE5 - CD55	ADGRE5	Cell-Cell Contact	PMID: 11297558	RA	0.561245634	0.453	0.522	0.001465509	-0.259735811	0.366	0.762	1.70E-58
memory NK	DNT	ADGRE5	CD55	0.007261338	0	ADGRE5_CD55	ADGRE5 - CD55	ADGRE5	Cell-Cell Contact	PMID: 11297558	RA	0.580491158	0.455	0.486	0.010153639	-0.259735811	0.366	0.762	1.70E-58
CD8+ Cytotoxic T	DNT	ADGRE5	CD55	0.007048508	0	ADGRE5_CD55	ADGRE5 - CD55	ADGRE5	Cell-Cell Contact	PMID: 11297558	RA	0.526016805	0.483	0.517	2.99E-34	-0.259735811	0.366	0.762	1.70E-58
immature NK	DNT	ADGRE5	CD55	0.022829576	0	ADGRE5_CD55	ADGRE5 - CD55	ADGRE5	Cell-Cell Contact	PMID: 11297558	RA	0.82443545	0.65	0.727	5.75E-08	-0.259735811	0.366	0.762	1.70E-58
mature NK	DNT	ADGRE5	CD55	0.007760273	0	ADGRE5_CD55	ADGRE5 - CD55	ADGRE5	Cell-Cell Contact	PMID: 11297558	RA	0.530355137	0.485	0.573	1.21E-11	-0.259735811	0.366	0.762	1.70E-58
NKT	Memory B	ADGRE5	CD55	0.009281876	0	ADGRE5_CD55	ADGRE5 - CD55	ADGRE5	Cell-Cell Contact	PMID: 11297558	RA	0.561245634	0.453	0.522	0.001465509	0.273055799	0.413	0.637	0.041654251
memory NK	Memory B	ADGRE5	CD55	0.008468572	0	ADGRE5_CD55	ADGRE5 - CD55	ADGRE5	Cell-Cell Contact	PMID: 11297558	RA	0.580491158	0.455	0.486	0.010153639	0.273055799	0.413	0.637	0.041654251
CD8+ Cytotoxic T	Memory B	ADGRE5	CD55	0.008220651	0	ADGRE5_CD55	ADGRE5 - CD55	ADGRE5	Cell-Cell Contact	PMID: 11297558	RA	0.526016805	0.483	0.517	2.99E-34	0.273055799	0.413	0.637	0.041654251
immature NK	Memory B	ADGRE5	CD55	0.026555871	0	ADGRE5_CD55	ADGRE5 - CD55	ADGRE5	Cell-Cell Contact	PMID: 11297558	RA	0.82443545	0.65	0.727	5.75E-08	0.273055799	0.413	0.637	0.041654251
mature NK	Memory B	ADGRE5	CD55	0.009049701	0	ADGRE5_CD55	ADGRE5 - CD55	ADGRE5	Cell-Cell Contact	PMID: 11297558	RA	0.530355137	0.485	0.573	1.21E-11	0.273055799	0.413	0.637	0.041654251
Memory B	Memory B	ADGRE5	CD55	0.005917092	0.02	ADGRE5_CD55	ADGRE5 - CD55	ADGRE5	Cell-Cell Contact	PMID: 11297558	RA	0.649705152	0.361	0.264	7.87E-11	0.273055799	0.413	0.637	0.041654251
NKT	classical monocyte	ADGRE5	CD55	0.030392981	0	ADGRE5_CD55	ADGRE5 - CD55	ADGRE5	Cell-Cell Contact	PMID: 11297558	RA	0.561245634	0.453	0.522	0.001465509	0.191607431	0.777	0.765	3.51E-28
memory NK	classical monocyte	ADGRE5	CD55	0.027781737	0	ADGRE5_CD55	ADGRE5 - CD55	ADGRE5	Cell-Cell Contact	PMID: 11297558	RA	0.580491158	0.455	0.486	0.010153639	0.191607431	0.777	0.765	3.51E-28
CD8+ Cytotoxic T	classical monocyte	ADGRE5	CD55	0.0269838	0	ADGRE5_CD55	ADGRE5 - CD55	ADGRE5	Cell-Cell Contact	PMID: 11297558	RA	0.526016805	0.483	0.517	2.99E-34	0.191607431	0.777	0.765	3.51E-28
DNT	classical monocyte	ADGRE5	CD55	0.016790315	0	ADGRE5_CD55	ADGRE5 - CD55	ADGRE5	Cell-Cell Contact	PMID: 11297558	RA	0.222329395	0.305	0.427	0.037470497	0.191607431	0.777	0.765	3.51E-28
immature NK	classical monocyte	ADGRE5	CD55	0.083638855	0	ADGRE5_CD55	ADGRE5 - CD55	ADGRE5	Cell-Cell Contact	PMID: 11297558	RA	0.82443545	0.65	0.727	5.75E-08	0.191607431	0.777	0.765	3.51E-28
mature NK	classical monocyte	ADGRE5	CD55	0.029648541	0	ADGRE5_CD55	ADGRE5 - CD55	ADGRE5	Cell-Cell Contact	PMID: 11297558	RA	0.530355137	0.485	0.573	1.21E-11	0.191607431	0.777	0.765	3.51E-28
Memory B	classical monocyte	ADGRE5	CD55	0.019526017	0	ADGRE5_CD55	ADGRE5 - CD55	ADGRE5	Cell-Cell Contact	PMID: 11297558	RA	0.649705152	0.361	0.264	7.87E-11	0.191607431	0.777	0.765	3.51E-28
classical monocyte	classical monocyte	CD99	PILRA	0.031245544	0	CD99_PILRA	CD99 - PILRA	CD99	Cell-Cell Contact	PMID: 18234675	RA	0.338857655	0.757	0.715	2.65E-62	-0.225194439	0.518	0.782	4.72E-60
classical monocyte	DNT	CD99	CD99	0.014877004	0	CD99_CD99	CD99 - CD99	CD99	Cell-Cell Contact	KEGG: hsa04514	RA	0.338857655	0.757	0.715	2.65E-62	-0.377695935	0.292	0.756	3.00E-98
classical monocyte	CD4+ Memory T	CD99	CD99	0.020000904	0	CD99_CD99	CD99 - CD99	CD99	Cell-Cell Contact	KEGG: hsa04514	RA	0.338857655	0.757	0.715	2.65E-62	-0.143591825	0.433	0.778	8.20E-66
classical monocyte	immature NK	CD99	CD99	0.009832892	0	CD99_CD99	CD99 - CD99	CD99	Cell-Cell Contact	KEGG: hsa04514	RA	0.338857655	0.757	0.715	2.65E-62	-0.120054164	0.251	0.624	2.08E-09
classical monocyte	Memory B	CD99	CD99	0.014618349	0	CD99_CD99	CD99 - CD99	CD99	Cell-Cell Contact	KEGG: hsa04514	RA	0.338857655	0.757	0.715	2.65E-62	0.113039072	0.276	0.488	8.03E-06
classical monocyte	classical monocyte	CD99	CD99	0.061297477	0	CD99_CD99	CD99 - CD99	CD99	Cell-Cell Contact	KEGG: hsa04514	RA	0.338857655	0.757	0.715	2.65E-62	0.338857655	0.757	0.715	2.65E-62
NKT	memory NK	CD69	KLRB1	0.018501419	0.01	CLEC2C_KLRB1	CLEC2C - KLRB1	CLEC	Cell-Cell Contact	PMID: 24223577	RA	0.534316375	0.508	0.57	0.000986555	-0.437793825	0.262	0.58	8.46E-09
memory NK	memory NK	CD69	KLRB1	0.019622182	0	CLEC2C_KLRB1	CLEC2C - KLRB1	CLEC	Cell-Cell Contact	PMID: 24223577	RA	0.410350866	0.545	0.602	0.018436048	-0.437793825	0.262	0.58	8.46E-09
CD8+ Cytotoxic T	memory NK	CD69	KLRB1	0.019485968	0	CLEC2C_KLRB1	CLEC2C - KLRB1	CLEC	Cell-Cell Contact	PMID: 24223577	RA	0.422536821	0.549	0.655	1.32E-14	-0.437793825	0.262	0.58	8.46E-09
CD4+ Memory T	memory NK	CD69	KLRB1	0.020321706	0	CLEC2C_KLRB1	CLEC2C - KLRB1	CLEC	Cell-Cell Contact	PMID: 24223577	RA	0.271890599	0.639	0.785	2.53E-07	-0.437793825	0.262	0.58	8.46E-09
Naive B	memory NK	CD69	KLRB1	0.02558304	0	CLEC2C_KLRB1	CLEC2C - KLRB1	CLEC	Cell-Cell Contact	PMID: 24223577	RA	0.621735988	0.698	0.646	2.32E-30	-0.437793825	0.262	0.58	8.46E-09
mature NK	memory NK	CD69	KLRB1	0.022812953	0	CLEC2C_KLRB1	CLEC2C - KLRB1	CLEC	Cell-Cell Contact	PMID: 24223577	RA	0.634329789	0.603	0.624	2.93E-39	-0.437793825	0.262	0.58	8.46E-09
Memory B	memory NK	CD69	KLRB1	0.016436124	0.01	CLEC2C_KLRB1	CLEC2C - KLRB1	CLEC	Cell-Cell Contact	PMID: 24223577	RA	0.519826186	0.515	0.539	5.47E-06	-0.437793825	0.262	0.58	8.46E-09
CD8+ Naive T	memory NK	CD69	KLRB1	0.016825214	0	CLEC2C_KLRB1	CLEC2C - KLRB1	CLEC	Cell-Cell Contact	PMID: 24223577	RA	0.473612977	0.53	0.595	0.000329486	-0.437793825	0.262	0.58	8.46E-09
NKT	immature NK	CD69	KLRB1	0.029182335	0	CLEC2C_KLRB1	CLEC2C - KLRB1	CLEC	Cell-Cell Contact	PMID: 24223577	RA	0.534316375	0.508	0.57	0.000986555	-0.708476227	0.479	0.937	5.12E-23
memory NK	immature NK	CD69	KLRB1	0.030929728	0	CLEC2C_KLRB1	CLEC2C - KLRB1	CLEC	Cell-Cell Contact	PMID: 24223577	RA	0.410350866	0.545	0.602	0.018436048	-0.708476227	0.479	0.937	5.12E-23
CD8+ Cytotoxic T	immature NK	CD69	KLRB1	0.030717479	0	CLEC2C_KLRB1	CLEC2C - KLRB1	CLEC	Cell-Cell Contact	PMID: 24223577	RA	0.422536821	0.549	0.655	1.32E-14	-0.708476227	0.479	0.937	5.12E-23
CD4+ Memory T	immature NK	CD69	KLRB1	0.032019197	0	CLEC2C_KLRB1	CLEC2C - KLRB1	CLEC	Cell-Cell Contact	PMID: 24223577	RA	0.271890599	0.639	0.785	2.53E-07	-0.708476227	0.479	0.937	5.12E-23
Naive B	immature NK	CD69	KLRB1	0.040184813	0	CLEC2C_KLRB1	CLEC2C - KLRB1	CLEC	Cell-Cell Contact	PMID: 24223577	RA	0.621735988	0.698	0.646	2.32E-30	-0.708476227	0.479	0.937	5.12E-23
mature NK	immature NK	CD69	KLRB1	0.035891908	0	CLEC2C_KLRB1	CLEC2C - KLRB1	CLEC	Cell-Cell Contact	PMID: 24223577	RA	0.634329789	0.603	0.624	2.93E-39	-0.708476227	0.479	0.937	5.12E-23
Memory B	immature NK	CD69	KLRB1	0.025956272	0	CLEC2C_KLRB1	CLEC2C - KLRB1	CLEC	Cell-Cell Contact	PMID: 24223577	RA	0.519826186	0.515	0.539	5.47E-06	-0.708476227	0.479	0.937	5.12E-23
CD4+ Naive T	immature NK	CD69	KLRB1	0.011495322	0	CLEC2C_KLRB1	CLEC2C - KLRB1	CLEC	Cell-Cell Contact	PMID: 24223577	RA	0.211505154	0.409	0.607	0.002122311	-0.708476227	0.479	0.937	5.12E-23
CD8+ Naive T	immature NK	CD69	KLRB1	0.026564644	0	CLEC2C_KLRB1	CLEC2C - KLRB1	CLEC	Cell-Cell Contact	PMID: 24223577	RA	0.473612977	0.53	0.595	0.000329486	-0.708476227	0.479	0.937	5.12E-23
NKT	mature NK	CD69	KLRB1	0.076924878	0	CLEC2C_KLRB1	CLEC2C - KLRB1	CLEC	Cell-Cell Contact	PMID: 24223577	RA	0.534316375	0.508	0.57	0.000986555	-0.402731999	0.621	0.875	5.96E-77
memory NK	mature NK	CD69	KLRB1	0.081291642	0	CLEC2C_KLRB1	CLEC2C - KLRB1	CLEC	Cell-Cell Contact	PMID: 24223577	RA	0.410350866	0.545	0.602	0.018436048	-0.402731999	0.621	0.875	5.96E-77
CD8+ Cytotoxic T	mature NK	CD69	KLRB1	0.080762597	0	CLEC2C_KLRB1	CLEC2C - KLRB1	CLEC	Cell-Cell Contact	PMID: 24223577	RA	0.422536821	0.549	0.655	1.32E-14	-0.402731999	0.621	0.875	5.96E-77
CD4+ Memory T	mature NK	CD69	KLRB1	0.084001288	0	CLEC2C_KLRB1	CLEC2C - KLRB1	CLEC	Cell-Cell Contact	PMID: 24223577	RA	0.271890599	0.639	0.785	2.53E-07	-0.402731999	0.621	0.875	5.96E-77
Naive B	mature NK	CD69	KLRB1	0.103999227	0	CLEC2C_KLRB1	CLEC2C - KLRB1	CLEC	Cell-Cell Contact	PMID: 24223577	RA	0.621735988	0.698	0.646	2.32E-30	-0.402731999	0.621	0.875	5.96E-77
mature NK	mature NK	CD69	KLRB1	0.093553569	0	CLEC2C_KLRB1	CLEC2C - KLRB1	CLEC	Cell-Cell Contact	PMID: 24223577	RA	0.634329789	0.603	0.624	2.93E-39	-0.402731999	0.621	0.875	5.96E-77
Memory B	mature NK	CD69	KLRB1	0.068794952	0	CLEC2C_KLRB1	CLEC2C - KLRB1	CLEC	Cell-Cell Contact	PMID: 24223577	RA	0.519826186	0.515	0.539	5.47E-06	-0.402731999	0.621	0.875	5.96E-77
CD4+ Naive T	mature NK	CD69	KLRB1	0.031232683	0	CLEC2C_KLRB1	CLEC2C - KLRB1	CLEC	Cell-Cell Contact	PMID: 24223577	RA	0.211505154	0.409	0.607	0.002122311	-0.402731999	0.621	0.875	5.96E-77
CD8+ Naive T	mature NK	CD69	KLRB1	0.070334891	0	CLEC2C_KLRB1	CLEC2C - KLRB1	CLEC	Cell-Cell Contact	PMID: 24223577	RA	0.473612977	0.53	0.595	0.000329486	-0.402731999	0.621	0.875	5.96E-77
classical monocyte	classical monocyte	ICAM1	ITGAX_ITGB2	0.062599463	0	ICAM1_ITGAX_ITGB2	ICAM1 - (ITGAX+ITGB2)	ICAM	Cell-Cell Contact	PMID: 16252253	RA	0.960729315	0.776	0.345	0	-0.035984369	0.7835	0.7885	1.53E-76
classical monocyte	NKT	ICAM1	ITGAL_ITGB2	0.026540927	0	ICAM1_ITGAL_ITGB2	ICAM1 - (ITGAL+ITGB2)	ICAM	Cell-Cell Contact	KEGG: hsa04514	RA	0.960729315	0.776	0.345	0	-0.084715024	0.408	0.73	0.032654302
classical monocyte	memory NK	ICAM1	ITGAL_ITGB2	0.020056748	0	ICAM1_ITGAL_ITGB2	ICAM1 - (ITGAL+ITGB2)	ICAM	Cell-Cell Contact	KEGG: hsa04514	RA	0.960729315	0.776	0.345	0	-0.529139718	0.331	0.834	9.16E-18
classical monocyte	CD8+ Cytotoxic T	ICAM1	ITGAL_ITGB2	0.02085167	0	ICAM1_ITGAL_ITGB2	ICAM1 - (ITGAL+ITGB2)	ICAM	Cell-Cell Contact	KEGG: hsa04514	RA	0.960729315	0.776	0.345	0	-0.222957947	0.3645	0.7225	7.14E-12
classical monocyte	immature NK	ICAM1	ITGAL_ITGB2	0.02181186	0	ICAM1_ITGAL_ITGB2	ICAM1 - (ITGAL+ITGB2)	ICAM	Cell-Cell Contact	KEGG: hsa04514	RA	0.960729315	0.776	0.345	0	-0.197321016	0.3335	0.7025	0.048513302
classical monocyte	mature NK	ICAM1	ITGAL_ITGB2	0.041572918	0	ICAM1_ITGAL_ITGB2	ICAM1 - (ITGAL+ITGB2)	ICAM	Cell-Cell Contact	KEGG: hsa04514	RA	0.960729315	0.776	0.345	0	-0.19531964	0.477	0.8125	5.22E-05
classical monocyte	classical monocyte	ICAM1	ITGAM_ITGB2	0.033250914	0	ICAM1_ITGAM_ITGB2	ICAM1 - (ITGAM+ITGB2)	ICAM	Cell-Cell Contact	KEGG: hsa04514	RA	0.960729315	0.776	0.345	0	-0.40980211	0.628	0.828	8.14E-89
classical monocyte	CD8+ Cytotoxic T	ICAM1	ITGAL	0.022038865	0	ICAM1_ITGAL	ICAM1 - ITGAL	ICAM	Cell-Cell Contact	PMID: 23602662	RA	0.960729315	0.776	0.345	0	0.144374773	0.397	0.598	1.43E-11
classical monocyte	mature NK	ICAM1	ITGAL	0.027002145	0	ICAM1_ITGAL	ICAM1 - ITGAL	ICAM	Cell-Cell Contact	PMID: 23602662	RA	0.960729315	0.776	0.345	0	0.158743179	0.438	0.677	0.000104312
