# Supplementary material for: Analyzation of the Peripheral Blood Mononuclear Cells Atlas and Cell Communication of Rheumatoid Arthritis Patients Based on Single-Cell RNA-Seq
Source: J Immunol Res. 2023 Aug 12;2023:6300633. doi: 10.1155/2023/6300633 (PMC10439836; doi:10.1155/2023/6300633)
Supplement: Supplementary 8 — Ligand receptor pairs that are downregulated in RA patients. [file 6300633.f8.txt]

Supplementary Table S8 Ligand receptor pairs that are downregulated in RA patients
source	target	ligand	receptor	prob	pval	interaction_name	interaction_name_2	pathway_name	annotation	evidence	datasets	ligand.logFC	ligand.pct.1	ligand.pct.2	ligand.pvalues	receptor.logFC	receptor.pct.1	receptor.pct.2	receptor.pvalues
NKT	classical monocyte	CCL5	CCR1	0.126865147	0	CCL5_CCR1	CCL5 - CCR1	CCL	Secreted Signaling	KEGG: hsa04060	Ctrl	-0.16020498	0.93	0.999	6.58E-08	-0.261134081	0.374	0.648	1.19E-60
memory NK	classical monocyte	CCL5	CCR1	0.131728958	0	CCL5_CCR1	CCL5 - CCR1	CCL	Secreted Signaling	KEGG: hsa04060	Ctrl	-0.307304864	1	0.999	7.00E-16	-0.261134081	0.374	0.648	1.19E-60
CD4+ Memory T	classical monocyte	CCL5	CCR1	0.007270629	0	CCL5_CCR1	CCL5 - CCR1	CCL	Secreted Signaling	KEGG: hsa04060	Ctrl	-0.107479529	0.175	0.284	2.51E-19	-0.261134081	0.374	0.648	1.19E-60
CD8+ Cytotoxic T	NKT	MIF	CD74_CXCR4	0.139925353	0	MIF_CD74_CXCR4	MIF - (CD74+CXCR4)	MIF	Secreted Signaling	PMID: 29637711; PMID: 24760155	Ctrl	-0.194147142	0.511	0.844	1.03E-99	-0.680845718	0.455	0.842	3.91E-20
DNT	NKT	MIF	CD74_CXCR4	0.145309526	0	MIF_CD74_CXCR4	MIF - (CD74+CXCR4)	MIF	Secreted Signaling	PMID: 29637711; PMID: 24760155	Ctrl	-0.188197889	0.592	0.944	3.34E-32	-0.680845718	0.455	0.842	3.91E-20
CD4+ Memory T	NKT	MIF	CD74_CXCR4	0.158666035	0	MIF_CD74_CXCR4	MIF - (CD74+CXCR4)	MIF	Secreted Signaling	PMID: 29637711; PMID: 24760155	Ctrl	-0.166296375	0.684	0.945	2.41E-48	-0.680845718	0.455	0.842	3.91E-20
immature NK	NKT	MIF	CD74_CXCR4	0.154878473	0	MIF_CD74_CXCR4	MIF - (CD74+CXCR4)	MIF	Secreted Signaling	PMID: 29637711; PMID: 24760155	Ctrl	-0.269477388	0.515	0.927	2.74E-08	-0.680845718	0.455	0.842	3.91E-20
CD8+ Naive T	NKT	MIF	CD74_CXCR4	0.149896767	0	MIF_CD74_CXCR4	MIF - (CD74+CXCR4)	MIF	Secreted Signaling	PMID: 29637711; PMID: 24760155	Ctrl	-0.129022283	0.643	0.945	2.40E-07	-0.680845718	0.455	0.842	3.91E-20
CD8+ Cytotoxic T	memory NK	MIF	CD74_CXCR4	0.16471435	0	MIF_CD74_CXCR4	MIF - (CD74+CXCR4)	MIF	Secreted Signaling	PMID: 29637711; PMID: 24760155	Ctrl	-0.194147142	0.511	0.844	1.03E-99	-0.353254427	0.6375	0.927	0.000109969
DNT	memory NK	MIF	CD74_CXCR4	0.170862883	0	MIF_CD74_CXCR4	MIF - (CD74+CXCR4)	MIF	Secreted Signaling	PMID: 29637711; PMID: 24760155	Ctrl	-0.188197889	0.592	0.944	3.34E-32	-0.353254427	0.6375	0.927	0.000109969
CD4+ Memory T	memory NK	MIF	CD74_CXCR4	0.186056886	0	MIF_CD74_CXCR4	MIF - (CD74+CXCR4)	MIF	Secreted Signaling	PMID: 29637711; PMID: 24760155	Ctrl	-0.166296375	0.684	0.945	2.41E-48	-0.353254427	0.6375	0.927	0.000109969
immature NK	memory NK	MIF	CD74_CXCR4	0.181756725	0	MIF_CD74_CXCR4	MIF - (CD74+CXCR4)	MIF	Secreted Signaling	PMID: 29637711; PMID: 24760155	Ctrl	-0.269477388	0.515	0.927	2.74E-08	-0.353254427	0.6375	0.927	0.000109969
Memory B	memory NK	MIF	CD74_CXCR4	0.1562279	0	MIF_CD74_CXCR4	MIF - (CD74+CXCR4)	MIF	Secreted Signaling	PMID: 29637711; PMID: 24760155	Ctrl	-0.200139246	0.511	0.875	2.18E-17	-0.353254427	0.6375	0.927	0.000109969
CD8+ Naive T	memory NK	MIF	CD74_CXCR4	0.176090611	0	MIF_CD74_CXCR4	MIF - (CD74+CXCR4)	MIF	Secreted Signaling	PMID: 29637711; PMID: 24760155	Ctrl	-0.129022283	0.643	0.945	2.40E-07	-0.353254427	0.6375	0.927	0.000109969
CD8+ Cytotoxic T	CD8+ Cytotoxic T	MIF	CD74_CXCR4	0.153053972	0	MIF_CD74_CXCR4	MIF - (CD74+CXCR4)	MIF	Secreted Signaling	PMID: 29637711; PMID: 24760155	Ctrl	-0.194147142	0.511	0.844	1.03E-99	-0.45526393	0.593	0.866	7.93E-171
DNT	CD8+ Cytotoxic T	MIF	CD74_CXCR4	0.158850018	0	MIF_CD74_CXCR4	MIF - (CD74+CXCR4)	MIF	Secreted Signaling	PMID: 29637711; PMID: 24760155	Ctrl	-0.188197889	0.592	0.944	3.34E-32	-0.45526393	0.593	0.866	7.93E-171
CD4+ Memory T	CD8+ Cytotoxic T	MIF	CD74_CXCR4	0.173198921	0	MIF_CD74_CXCR4	MIF - (CD74+CXCR4)	MIF	Secreted Signaling	PMID: 29637711; PMID: 24760155	Ctrl	-0.166296375	0.684	0.945	2.41E-48	-0.45526393	0.593	0.866	7.93E-171
immature NK	CD8+ Cytotoxic T	MIF	CD74_CXCR4	0.169134182	0	MIF_CD74_CXCR4	MIF - (CD74+CXCR4)	MIF	Secreted Signaling	PMID: 29637711; PMID: 24760155	Ctrl	-0.269477388	0.515	0.927	2.74E-08	-0.45526393	0.593	0.866	7.93E-171
Memory B	CD8+ Cytotoxic T	MIF	CD74_CXCR4	0.145063955	0	MIF_CD74_CXCR4	MIF - (CD74+CXCR4)	MIF	Secreted Signaling	PMID: 29637711; PMID: 24760155	Ctrl	-0.200139246	0.511	0.875	2.18E-17	-0.45526393	0.593	0.866	7.93E-171
CD8+ Naive T	CD8+ Cytotoxic T	MIF	CD74_CXCR4	0.163782802	0	MIF_CD74_CXCR4	MIF - (CD74+CXCR4)	MIF	Secreted Signaling	PMID: 29637711; PMID: 24760155	Ctrl	-0.129022283	0.643	0.945	2.40E-07	-0.45526393	0.593	0.866	7.93E-171
CD8+ Cytotoxic T	Naive B	MIF	CD74_CXCR4	0.235726774	0	MIF_CD74_CXCR4	MIF - (CD74+CXCR4)	MIF	Secreted Signaling	PMID: 29637711; PMID: 24760155	Ctrl	-0.194147142	0.511	0.844	1.03E-99	-0.568613762	0.883	0.974	5.57E-32
DNT	Naive B	MIF	CD74_CXCR4	0.243752542	0	MIF_CD74_CXCR4	MIF - (CD74+CXCR4)	MIF	Secreted Signaling	PMID: 29637711; PMID: 24760155	Ctrl	-0.188197889	0.592	0.944	3.34E-32	-0.568613762	0.883	0.974	5.57E-32
CD4+ Memory T	Naive B	MIF	CD74_CXCR4	0.263369395	0	MIF_CD74_CXCR4	MIF - (CD74+CXCR4)	MIF	Secreted Signaling	PMID: 29637711; PMID: 24760155	Ctrl	-0.166296375	0.684	0.945	2.41E-48	-0.568613762	0.883	0.974	5.57E-32
Naive B	Naive B	MIF	CD74_CXCR4	0.175854968	0	MIF_CD74_CXCR4	MIF - (CD74+CXCR4)	MIF	Secreted Signaling	PMID: 29637711; PMID: 24760155	Ctrl	-0.197709705	0.384	0.724	2.29E-22	-0.568613762	0.883	0.974	5.57E-32
immature NK	Naive B	MIF	CD74_CXCR4	0.257848436	0	MIF_CD74_CXCR4	MIF - (CD74+CXCR4)	MIF	Secreted Signaling	PMID: 29637711; PMID: 24760155	Ctrl	-0.269477388	0.515	0.927	2.74E-08	-0.568613762	0.883	0.974	5.57E-32
Memory B	Naive B	MIF	CD74_CXCR4	0.224565247	0	MIF_CD74_CXCR4	MIF - (CD74+CXCR4)	MIF	Secreted Signaling	PMID: 29637711; PMID: 24760155	Ctrl	-0.200139246	0.511	0.875	2.18E-17	-0.568613762	0.883	0.974	5.57E-32
classical monocyte	Naive B	MIF	CD74_CXCR4	0.176207352	0	MIF_CD74_CXCR4	MIF - (CD74+CXCR4)	MIF	Secreted Signaling	PMID: 29637711; PMID: 24760155	Ctrl	-0.239765598	0.576	0.801	9.50E-59	-0.568613762	0.883	0.974	5.57E-32
CD8+ Naive T	Naive B	MIF	CD74_CXCR4	0.250536535	0	MIF_CD74_CXCR4	MIF - (CD74+CXCR4)	MIF	Secreted Signaling	PMID: 29637711; PMID: 24760155	Ctrl	-0.129022283	0.643	0.945	2.40E-07	-0.568613762	0.883	0.974	5.57E-32
non-classical monocyte	Naive B	MIF	CD74_CXCR4	0.185839665	0	MIF_CD74_CXCR4	MIF - (CD74+CXCR4)	MIF	Secreted Signaling	PMID: 29637711; PMID: 24760155	Ctrl	-0.505369677	0.5	0.884	0.002477769	-0.568613762	0.883	0.974	5.57E-32
CD8+ Cytotoxic T	immature NK	MIF	CD74_CXCR4	0.149695399	0	MIF_CD74_CXCR4	MIF - (CD74+CXCR4)	MIF	Secreted Signaling	PMID: 29637711; PMID: 24760155	Ctrl	-0.194147142	0.511	0.844	1.03E-99	-0.450010544	0.632	0.859	2.38E-09
DNT	immature NK	MIF	CD74_CXCR4	0.155387593	0	MIF_CD74_CXCR4	MIF - (CD74+CXCR4)	MIF	Secreted Signaling	PMID: 29637711; PMID: 24760155	Ctrl	-0.188197889	0.592	0.944	3.34E-32	-0.450010544	0.632	0.859	2.38E-09
CD4+ Memory T	immature NK	MIF	CD74_CXCR4	0.169486756	0	MIF_CD74_CXCR4	MIF - (CD74+CXCR4)	MIF	Secreted Signaling	PMID: 29637711; PMID: 24760155	Ctrl	-0.166296375	0.684	0.945	2.41E-48	-0.450010544	0.632	0.859	2.38E-09
immature NK	immature NK	MIF	CD74_CXCR4	0.165491698	0	MIF_CD74_CXCR4	MIF - (CD74+CXCR4)	MIF	Secreted Signaling	PMID: 29637711; PMID: 24760155	Ctrl	-0.269477388	0.515	0.927	2.74E-08	-0.450010544	0.632	0.859	2.38E-09
Memory B	immature NK	MIF	CD74_CXCR4	0.141851348	0.01	MIF_CD74_CXCR4	MIF - (CD74+CXCR4)	MIF	Secreted Signaling	PMID: 29637711; PMID: 24760155	Ctrl	-0.200139246	0.511	0.875	2.18E-17	-0.450010544	0.632	0.859	2.38E-09
CD8+ Naive T	immature NK	MIF	CD74_CXCR4	0.16023334	0	MIF_CD74_CXCR4	MIF - (CD74+CXCR4)	MIF	Secreted Signaling	PMID: 29637711; PMID: 24760155	Ctrl	-0.129022283	0.643	0.945	2.40E-07	-0.450010544	0.632	0.859	2.38E-09
CD8+ Cytotoxic T	mature NK	MIF	CD74_CXCR4	0.136580359	0	MIF_CD74_CXCR4	MIF - (CD74+CXCR4)	MIF	Secreted Signaling	PMID: 29637711; PMID: 24760155	Ctrl	-0.194147142	0.511	0.844	1.03E-99	-0.496133904	0.4915	0.8165	5.07E-97
DNT	mature NK	MIF	CD74_CXCR4	0.14185705	0	MIF_CD74_CXCR4	MIF - (CD74+CXCR4)	MIF	Secreted Signaling	PMID: 29637711; PMID: 24760155	Ctrl	-0.188197889	0.592	0.944	3.34E-32	-0.496133904	0.4915	0.8165	5.07E-97
CD4+ Memory T	mature NK	MIF	CD74_CXCR4	0.154953748	0	MIF_CD74_CXCR4	MIF - (CD74+CXCR4)	MIF	Secreted Signaling	PMID: 29637711; PMID: 24760155	Ctrl	-0.166296375	0.684	0.945	2.41E-48	-0.496133904	0.4915	0.8165	5.07E-97
immature NK	mature NK	MIF	CD74_CXCR4	0.151238873	0	MIF_CD74_CXCR4	MIF - (CD74+CXCR4)	MIF	Secreted Signaling	PMID: 29637711; PMID: 24760155	Ctrl	-0.269477388	0.515	0.927	2.74E-08	-0.496133904	0.4915	0.8165	5.07E-97
CD8+ Naive T	mature NK	MIF	CD74_CXCR4	0.146353963	0	MIF_CD74_CXCR4	MIF - (CD74+CXCR4)	MIF	Secreted Signaling	PMID: 29637711; PMID: 24760155	Ctrl	-0.129022283	0.643	0.945	2.40E-07	-0.496133904	0.4915	0.8165	5.07E-97
CD8+ Cytotoxic T	Memory B	MIF	CD74_CXCR4	0.186485275	0	MIF_CD74_CXCR4	MIF - (CD74+CXCR4)	MIF	Secreted Signaling	PMID: 29637711; PMID: 24760155	Ctrl	-0.194147142	0.511	0.844	1.03E-99	-0.442440389	0.817	0.9025	0.000581108
DNT	Memory B	MIF	CD74_CXCR4	0.193258456	0	MIF_CD74_CXCR4	MIF - (CD74+CXCR4)	MIF	Secreted Signaling	PMID: 29637711; PMID: 24760155	Ctrl	-0.188197889	0.592	0.944	3.34E-32	-0.442440389	0.817	0.9025	0.000581108
CD4+ Memory T	Memory B	MIF	CD74_CXCR4	0.209939728	0	MIF_CD74_CXCR4	MIF - (CD74+CXCR4)	MIF	Secreted Signaling	PMID: 29637711; PMID: 24760155	Ctrl	-0.166296375	0.684	0.945	2.41E-48	-0.442440389	0.817	0.9025	0.000581108
Naive B	Memory B	MIF	CD74_CXCR4	0.136880282	0	MIF_CD74_CXCR4	MIF - (CD74+CXCR4)	MIF	Secreted Signaling	PMID: 29637711; PMID: 24760155	Ctrl	-0.197709705	0.384	0.724	2.29E-22	-0.442440389	0.817	0.9025	0.000581108
immature NK	Memory B	MIF	CD74_CXCR4	0.20522676	0	MIF_CD74_CXCR4	MIF - (CD74+CXCR4)	MIF	Secreted Signaling	PMID: 29637711; PMID: 24760155	Ctrl	-0.269477388	0.515	0.927	2.74E-08	-0.442440389	0.817	0.9025	0.000581108
Memory B	Memory B	MIF	CD74_CXCR4	0.177114982	0	MIF_CD74_CXCR4	MIF - (CD74+CXCR4)	MIF	Secreted Signaling	PMID: 29637711; PMID: 24760155	Ctrl	-0.200139246	0.511	0.875	2.18E-17	-0.442440389	0.817	0.9025	0.000581108
classical monocyte	Memory B	MIF	CD74_CXCR4	0.137167566	0	MIF_CD74_CXCR4	MIF - (CD74+CXCR4)	MIF	Secreted Signaling	PMID: 29637711; PMID: 24760155	Ctrl	-0.239765598	0.576	0.801	9.50E-59	-0.442440389	0.817	0.9025	0.000581108
CD8+ Naive T	Memory B	MIF	CD74_CXCR4	0.199006936	0	MIF_CD74_CXCR4	MIF - (CD74+CXCR4)	MIF	Secreted Signaling	PMID: 29637711; PMID: 24760155	Ctrl	-0.129022283	0.643	0.945	2.40E-07	-0.442440389	0.817	0.9025	0.000581108
non-classical monocyte	Memory B	MIF	CD74_CXCR4	0.145041524	0	MIF_CD74_CXCR4	MIF - (CD74+CXCR4)	MIF	Secreted Signaling	PMID: 29637711; PMID: 24760155	Ctrl	-0.505369677	0.5	0.884	0.002477769	-0.442440389	0.817	0.9025	0.000581108
CD8+ Cytotoxic T	non-classical monocyte	MIF	CD74_CD44	0.164607074	0	MIF_CD74_CD44	MIF - (CD74+CD44)	MIF	Secreted Signaling	PMID: 29637711; PMID: 26175090	Ctrl	-0.194147142	0.511	0.844	1.03E-99	-0.146044432	0.8	0.973	0.000111291
DNT	non-classical monocyte	MIF	CD74_CD44	0.170752422	0	MIF_CD74_CD44	MIF - (CD74+CD44)	MIF	Secreted Signaling	PMID: 29637711; PMID: 26175090	Ctrl	-0.188197889	0.592	0.944	3.34E-32	-0.146044432	0.8	0.973	0.000111291
CD4+ Memory T	non-classical monocyte	MIF	CD74_CD44	0.185938805	0	MIF_CD74_CD44	MIF - (CD74+CD44)	MIF	Secreted Signaling	PMID: 29637711; PMID: 26175090	Ctrl	-0.166296375	0.684	0.945	2.41E-48	-0.146044432	0.8	0.973	0.000111291
Naive B	non-classical monocyte	MIF	CD74_CD44	0.119963497	0	MIF_CD74_CD44	MIF - (CD74+CD44)	MIF	Secreted Signaling	PMID: 29637711; PMID: 26175090	Ctrl	-0.197709705	0.384	0.724	2.29E-22	-0.146044432	0.8	0.973	0.000111291
immature NK	non-classical monocyte	MIF	CD74_CD44	0.181640764	0	MIF_CD74_CD44	MIF - (CD74+CD44)	MIF	Secreted Signaling	PMID: 29637711; PMID: 26175090	Ctrl	-0.269477388	0.515	0.927	2.74E-08	-0.146044432	0.8	0.973	0.000111291
Memory B	non-classical monocyte	MIF	CD74_CD44	0.156125118	0	MIF_CD74_CD44	MIF - (CD74+CD44)	MIF	Secreted Signaling	PMID: 29637711; PMID: 26175090	Ctrl	-0.200139246	0.511	0.875	2.18E-17	-0.146044432	0.8	0.973	0.000111291
classical monocyte	non-classical monocyte	MIF	CD74_CD44	0.120220221	0	MIF_CD74_CD44	MIF - (CD74+CD44)	MIF	Secreted Signaling	PMID: 29637711; PMID: 26175090	Ctrl	-0.239765598	0.576	0.801	9.50E-59	-0.146044432	0.8	0.973	0.000111291
CD8+ Naive T	non-classical monocyte	MIF	CD74_CD44	0.175977487	0	MIF_CD74_CD44	MIF - (CD74+CD44)	MIF	Secreted Signaling	PMID: 29637711; PMID: 26175090	Ctrl	-0.129022283	0.643	0.945	2.40E-07	-0.146044432	0.8	0.973	0.000111291
non-classical monocyte	non-classical monocyte	MIF	CD74_CD44	0.127264826	0	MIF_CD74_CD44	MIF - (CD74+CD44)	MIF	Secreted Signaling	PMID: 29637711; PMID: 26175090	Ctrl	-0.505369677	0.5	0.884	0.002477769	-0.146044432	0.8	0.973	0.000111291
memory NK	DNT	IL16	CD4	0.00267426	0	IL16_CD4	IL16 - CD4	IL16	Secreted Signaling	KEGG: hsa04060	Ctrl	-0.243056596	0.041	0.255	8.79E-08	-0.263030127	0.08	0.372	1.27E-114
CD8+ Cytotoxic T	DNT	IL16	CD4	0.002657023	0	IL16_CD4	IL16 - CD4	IL16	Secreted Signaling	KEGG: hsa04060	Ctrl	-0.175611558	0.08	0.277	1.31E-130	-0.263030127	0.08	0.372	1.27E-114
CD4+ Memory T	DNT	IL16	CD4	0.002704234	0	IL16_CD4	IL16 - CD4	IL16	Secreted Signaling	KEGG: hsa04060	Ctrl	-0.159069033	0.125	0.379	1.06E-93	-0.263030127	0.08	0.372	1.27E-114
Naive B	DNT	IL16	CD4	0.003267945	0	IL16_CD4	IL16 - CD4	IL16	Secreted Signaling	KEGG: hsa04060	Ctrl	-0.190374469	0.117	0.378	3.63E-32	-0.263030127	0.08	0.372	1.27E-114
immature NK	DNT	IL16	CD4	0.003324092	0	IL16_CD4	IL16 - CD4	IL16	Secreted Signaling	KEGG: hsa04060	Ctrl	-0.250231114	0.078	0.376	3.05E-15	-0.263030127	0.08	0.372	1.27E-114
mature NK	DNT	IL16	CD4	0.003337435	0	IL16_CD4	IL16 - CD4	IL16	Secreted Signaling	KEGG: hsa04060	Ctrl	-0.227829643	0.087	0.323	7.76E-69	-0.263030127	0.08	0.372	1.27E-114
Memory B	DNT	IL16	CD4	0.002901824	0	IL16_CD4	IL16 - CD4	IL16	Secreted Signaling	KEGG: hsa04060	Ctrl	-0.251916838	0.09	0.464	1.51E-42	-0.263030127	0.08	0.372	1.27E-114
CD4+ Naive T	DNT	IL16	CD4	0.002982903	0	IL16_CD4	IL16 - CD4	IL16	Secreted Signaling	KEGG: hsa04060	Ctrl	-0.288250349	0.082	0.401	2.08E-127	-0.263030127	0.08	0.372	1.27E-114
CD8+ Naive T	DNT	IL16	CD4	0.002886176	0	IL16_CD4	IL16 - CD4	IL16	Secreted Signaling	KEGG: hsa04060	Ctrl	-0.322253819	0.11	0.488	3.73E-25	-0.263030127	0.08	0.372	1.27E-114
memory NK	CD4+ Memory T	IL16	CD4	0.002777061	0	IL16_CD4	IL16 - CD4	IL16	Secreted Signaling	KEGG: hsa04060	Ctrl	-0.243056596	0.041	0.255	8.79E-08	-0.137942874	0.148	0.388	3.34E-76
CD8+ Cytotoxic T	CD4+ Memory T	IL16	CD4	0.002759164	0	IL16_CD4	IL16 - CD4	IL16	Secreted Signaling	KEGG: hsa04060	Ctrl	-0.175611558	0.08	0.277	1.31E-130	-0.137942874	0.148	0.388	3.34E-76
CD4+ Memory T	CD4+ Memory T	IL16	CD4	0.002808184	0	IL16_CD4	IL16 - CD4	IL16	Secreted Signaling	KEGG: hsa04060	Ctrl	-0.159069033	0.125	0.379	1.06E-93	-0.137942874	0.148	0.388	3.34E-76
Naive B	CD4+ Memory T	IL16	CD4	0.003393491	0	IL16_CD4	IL16 - CD4	IL16	Secreted Signaling	KEGG: hsa04060	Ctrl	-0.190374469	0.117	0.378	3.63E-32	-0.137942874	0.148	0.388	3.34E-76
immature NK	CD4+ Memory T	IL16	CD4	0.003451787	0	IL16_CD4	IL16 - CD4	IL16	Secreted Signaling	KEGG: hsa04060	Ctrl	-0.250231114	0.078	0.376	3.05E-15	-0.137942874	0.148	0.388	3.34E-76
mature NK	CD4+ Memory T	IL16	CD4	0.003465641	0	IL16_CD4	IL16 - CD4	IL16	Secreted Signaling	KEGG: hsa04060	Ctrl	-0.227829643	0.087	0.323	7.76E-69	-0.137942874	0.148	0.388	3.34E-76
Memory B	CD4+ Memory T	IL16	CD4	0.003013347	0	IL16_CD4	IL16 - CD4	IL16	Secreted Signaling	KEGG: hsa04060	Ctrl	-0.251916838	0.09	0.464	1.51E-42	-0.137942874	0.148	0.388	3.34E-76
CD4+ Naive T	CD4+ Memory T	IL16	CD4	0.003097532	0	IL16_CD4	IL16 - CD4	IL16	Secreted Signaling	KEGG: hsa04060	Ctrl	-0.288250349	0.082	0.401	2.08E-127	-0.137942874	0.148	0.388	3.34E-76
CD8+ Naive T	CD4+ Memory T	IL16	CD4	0.002997099	0	IL16_CD4	IL16 - CD4	IL16	Secreted Signaling	KEGG: hsa04060	Ctrl	-0.322253819	0.11	0.488	3.73E-25	-0.137942874	0.148	0.388	3.34E-76
memory NK	CD4+ Naive T	IL16	CD4	0.002748136	0	IL16_CD4	IL16 - CD4	IL16	Secreted Signaling	KEGG: hsa04060	Ctrl	-0.243056596	0.041	0.255	8.79E-08	-0.162569073	0.084	0.318	1.13E-77
CD8+ Cytotoxic T	CD4+ Naive T	IL16	CD4	0.002730425	0	IL16_CD4	IL16 - CD4	IL16	Secreted Signaling	KEGG: hsa04060	Ctrl	-0.175611558	0.08	0.277	1.31E-130	-0.162569073	0.084	0.318	1.13E-77
CD4+ Memory T	CD4+ Naive T	IL16	CD4	0.002778936	0	IL16_CD4	IL16 - CD4	IL16	Secreted Signaling	KEGG: hsa04060	Ctrl	-0.159069033	0.125	0.379	1.06E-93	-0.162569073	0.084	0.318	1.13E-77
Naive B	CD4+ Naive T	IL16	CD4	0.003358167	0	IL16_CD4	IL16 - CD4	IL16	Secreted Signaling	KEGG: hsa04060	Ctrl	-0.190374469	0.117	0.378	3.63E-32	-0.162569073	0.084	0.318	1.13E-77
immature NK	CD4+ Naive T	IL16	CD4	0.003415859	0	IL16_CD4	IL16 - CD4	IL16	Secreted Signaling	KEGG: hsa04060	Ctrl	-0.250231114	0.078	0.376	3.05E-15	-0.162569073	0.084	0.318	1.13E-77
mature NK	CD4+ Naive T	IL16	CD4	0.003429568	0	IL16_CD4	IL16 - CD4	IL16	Secreted Signaling	KEGG: hsa04060	Ctrl	-0.227829643	0.087	0.323	7.76E-69	-0.162569073	0.084	0.318	1.13E-77
Memory B	CD4+ Naive T	IL16	CD4	0.002981968	0	IL16_CD4	IL16 - CD4	IL16	Secreted Signaling	KEGG: hsa04060	Ctrl	-0.251916838	0.09	0.464	1.51E-42	-0.162569073	0.084	0.318	1.13E-77
CD4+ Naive T	CD4+ Naive T	IL16	CD4	0.003065279	0	IL16_CD4	IL16 - CD4	IL16	Secreted Signaling	KEGG: hsa04060	Ctrl	-0.288250349	0.082	0.401	2.08E-127	-0.162569073	0.084	0.318	1.13E-77
CD8+ Naive T	CD4+ Naive T	IL16	CD4	0.002965888	0	IL16_CD4	IL16 - CD4	IL16	Secreted Signaling	KEGG: hsa04060	Ctrl	-0.322253819	0.11	0.488	3.73E-25	-0.162569073	0.084	0.318	1.13E-77
memory NK	classical monocyte	IL16	CD4	0.008918259	0	IL16_CD4	IL16 - CD4	IL16	Secreted Signaling	KEGG: hsa04060	Ctrl	-0.243056596	0.041	0.255	8.79E-08	-0.282537426	0.401	0.696	7.62E-81
CD8+ Cytotoxic T	classical monocyte	IL16	CD4	0.008861135	0	IL16_CD4	IL16 - CD4	IL16	Secreted Signaling	KEGG: hsa04060	Ctrl	-0.175611558	0.08	0.277	1.31E-130	-0.282537426	0.401	0.696	7.62E-81
CD4+ Memory T	classical monocyte	IL16	CD4	0.009017584	0	IL16_CD4	IL16 - CD4	IL16	Secreted Signaling	KEGG: hsa04060	Ctrl	-0.159069033	0.125	0.379	1.06E-93	-0.282537426	0.401	0.696	7.62E-81
Naive B	classical monocyte	IL16	CD4	0.010882985	0	IL16_CD4	IL16 - CD4	IL16	Secreted Signaling	KEGG: hsa04060	Ctrl	-0.190374469	0.117	0.378	3.63E-32	-0.282537426	0.401	0.696	7.62E-81
immature NK	classical monocyte	IL16	CD4	0.011068514	0	IL16_CD4	IL16 - CD4	IL16	Secreted Signaling	KEGG: hsa04060	Ctrl	-0.250231114	0.078	0.376	3.05E-15	-0.282537426	0.401	0.696	7.62E-81
mature NK	classical monocyte	IL16	CD4	0.011112595	0	IL16_CD4	IL16 - CD4	IL16	Secreted Signaling	KEGG: hsa04060	Ctrl	-0.227829643	0.087	0.323	7.76E-69	-0.282537426	0.401	0.696	7.62E-81
Memory B	classical monocyte	IL16	CD4	0.009671999	0	IL16_CD4	IL16 - CD4	IL16	Secreted Signaling	KEGG: hsa04060	Ctrl	-0.251916838	0.09	0.464	1.51E-42	-0.282537426	0.401	0.696	7.62E-81
CD4+ Naive T	classical monocyte	IL16	CD4	0.009940354	0	IL16_CD4	IL16 - CD4	IL16	Secreted Signaling	KEGG: hsa04060	Ctrl	-0.288250349	0.082	0.401	2.08E-127	-0.282537426	0.401	0.696	7.62E-81
CD8+ Naive T	classical monocyte	IL16	CD4	0.009620193	0	IL16_CD4	IL16 - CD4	IL16	Secreted Signaling	KEGG: hsa04060	Ctrl	-0.322253819	0.11	0.488	3.73E-25	-0.282537426	0.401	0.696	7.62E-81
memory NK	non-classical monocyte	IL16	CD4	0.010137623	0	IL16_CD4	IL16 - CD4	IL16	Secreted Signaling	KEGG: hsa04060	Ctrl	-0.243056596	0.041	0.255	8.79E-08	-0.458013	0.4	0.798	0.011024868
CD8+ Cytotoxic T	non-classical monocyte	IL16	CD4	0.010072768	0	IL16_CD4	IL16 - CD4	IL16	Secreted Signaling	KEGG: hsa04060	Ctrl	-0.175611558	0.08	0.277	1.31E-130	-0.458013	0.4	0.798	0.011024868
CD4+ Memory T	non-classical monocyte	IL16	CD4	0.010250388	0	IL16_CD4	IL16 - CD4	IL16	Secreted Signaling	KEGG: hsa04060	Ctrl	-0.159069033	0.125	0.379	1.06E-93	-0.458013	0.4	0.798	0.011024868
Naive B	non-classical monocyte	IL16	CD4	0.012367626	0	IL16_CD4	IL16 - CD4	IL16	Secreted Signaling	KEGG: hsa04060	Ctrl	-0.190374469	0.117	0.378	3.63E-32	-0.458013	0.4	0.798	0.011024868
immature NK	non-classical monocyte	IL16	CD4	0.012578143	0	IL16_CD4	IL16 - CD4	IL16	Secreted Signaling	KEGG: hsa04060	Ctrl	-0.250231114	0.078	0.376	3.05E-15	-0.458013	0.4	0.798	0.011024868
mature NK	non-classical monocyte	IL16	CD4	0.01262816	0	IL16_CD4	IL16 - CD4	IL16	Secreted Signaling	KEGG: hsa04060	Ctrl	-0.227829643	0.087	0.323	7.76E-69	-0.458013	0.4	0.798	0.011024868
Memory B	non-classical monocyte	IL16	CD4	0.010993276	0	IL16_CD4	IL16 - CD4	IL16	Secreted Signaling	KEGG: hsa04060	Ctrl	-0.251916838	0.09	0.464	1.51E-42	-0.458013	0.4	0.798	0.011024868
CD4+ Naive T	non-classical monocyte	IL16	CD4	0.011297871	0	IL16_CD4	IL16 - CD4	IL16	Secreted Signaling	KEGG: hsa04060	Ctrl	-0.288250349	0.082	0.401	2.08E-127	-0.458013	0.4	0.798	0.011024868
CD8+ Naive T	non-classical monocyte	IL16	CD4	0.01093447	0	IL16_CD4	IL16 - CD4	IL16	Secreted Signaling	KEGG: hsa04060	Ctrl	-0.322253819	0.11	0.488	3.73E-25	-0.458013	0.4	0.798	0.011024868
classical monocyte	plasma	TNFSF13	TNFRSF17	0.062353676	0	TNFSF13_TNFRSF17	TNFSF13 - TNFRSF17	APRIL	Secreted Signaling	KEGG: hsa04060	Ctrl	-0.436153603	0.296	0.708	3.54E-172	-0.566949328	0.5	0.902	0.00281319
non-classical monocyte	plasma	TNFSF13	TNFRSF17	0.052652377	0	TNFSF13_TNFRSF17	TNFSF13 - TNFRSF17	APRIL	Secreted Signaling	KEGG: hsa04060	Ctrl	-0.462845057	0.2	0.716	0.007585376	-0.566949328	0.5	0.902	0.00281319
classical monocyte	Memory B	TNFSF13	TNFRSF13B	0.027248535	0	TNFSF13_TNFRSF13B	TNFSF13 - TNFRSF13B	APRIL	Secreted Signaling	KEGG: hsa04060	Ctrl	-0.436153603	0.296	0.708	3.54E-172	-0.161159244	0.181	0.564	2.21E-31
non-classical monocyte	Memory B	TNFSF13	TNFRSF13B	0.022875818	0	TNFSF13_TNFRSF13B	TNFSF13 - TNFRSF13B	APRIL	Secreted Signaling	KEGG: hsa04060	Ctrl	-0.462845057	0.2	0.716	0.007585376	-0.161159244	0.181	0.564	2.21E-31
classical monocyte	plasma	TNFSF13	TNFRSF13B	0.032061935	0	TNFSF13_TNFRSF13B	TNFSF13 - TNFRSF13B	APRIL	Secreted Signaling	KEGG: hsa04060	Ctrl	-0.436153603	0.296	0.708	3.54E-172	-0.227052794	0.333	0.961	0.002134871
non-classical monocyte	plasma	TNFSF13	TNFRSF13B	0.026938177	0	TNFSF13_TNFRSF13B	TNFSF13 - TNFRSF13B	APRIL	Secreted Signaling	KEGG: hsa04060	Ctrl	-0.462845057	0.2	0.716	0.007585376	-0.227052794	0.333	0.961	0.002134871
classical monocyte	plasma	TNFSF13B	TNFRSF17	0.134649077	0	TNFSF13B_TNFRSF17	TNFSF13B - TNFRSF17	BAFF	Secreted Signaling	KEGG: hsa04060	Ctrl	-0.715432183	0.575	0.931	0	-0.566949328	0.5	0.902	0.00281319
non-classical monocyte	plasma	TNFSF13B	TNFRSF17	0.108811525	0	TNFSF13B_TNFRSF17	TNFSF13B - TNFRSF17	BAFF	Secreted Signaling	KEGG: hsa04060	Ctrl	-1.246039211	0.1	0.893	2.99E-06	-0.566949328	0.5	0.902	0.00281319
classical monocyte	Memory B	TNFSF13B	TNFRSF13B	0.061511767	0	TNFSF13B_TNFRSF13B	TNFSF13B - TNFRSF13B	BAFF	Secreted Signaling	KEGG: hsa04060	Ctrl	-0.715432183	0.575	0.931	0	-0.161159244	0.181	0.564	2.21E-31
non-classical monocyte	Memory B	TNFSF13B	TNFRSF13B	0.048915093	0	TNFSF13B_TNFRSF13B	TNFSF13B - TNFRSF13B	BAFF	Secreted Signaling	KEGG: hsa04060	Ctrl	-1.246039211	0.1	0.893	2.99E-06	-0.161159244	0.181	0.564	2.21E-31
classical monocyte	plasma	TNFSF13B	TNFRSF13B	0.071930145	0	TNFSF13B_TNFRSF13B	TNFSF13B - TNFRSF13B	BAFF	Secreted Signaling	KEGG: hsa04060	Ctrl	-0.715432183	0.575	0.931	0	-0.227052794	0.333	0.961	0.002134871
non-classical monocyte	plasma	TNFSF13B	TNFRSF13B	0.057330278	0	TNFSF13B_TNFRSF13B	TNFSF13B - TNFRSF13B	BAFF	Secreted Signaling	KEGG: hsa04060	Ctrl	-1.246039211	0.1	0.893	2.99E-06	-0.227052794	0.333	0.961	0.002134871
CD4+ Memory T	NKT	CD40LG	ITGAM_ITGB2	0.008079002	0	CD40LG_ITGAM_ITGB2	CD40LG - (ITGAM+ITGB2)	CD40	Secreted Signaling	PMID: 28676852	Ctrl	-0.318323972	0.06	0.321	1.99E-141	-0.352375919	0.445	0.885	1.15E-20
CD4+ Memory T	immature NK	CD40LG	ITGAM_ITGB2	0.012036917	0	CD40LG_ITGAM_ITGB2	CD40LG - (ITGAM+ITGB2)	CD40	Secreted Signaling	PMID: 28676852	Ctrl	-0.318323972	0.06	0.321	1.99E-141	-0.446697884	0.2455	0.7125	1.88E-16
CD4+ Memory T	mature NK	CD40LG	ITGAM_ITGB2	0.009207493	0	CD40LG_ITGAM_ITGB2	CD40LG - (ITGAM+ITGB2)	CD40	Secreted Signaling	PMID: 28676852	Ctrl	-0.318323972	0.06	0.321	1.99E-141	-0.327264826	0.3395	0.6695	1.32E-42
CD4+ Memory T	classical monocyte	CD40LG	ITGAM_ITGB2	0.014447481	0	CD40LG_ITGAM_ITGB2	CD40LG - (ITGAM+ITGB2)	CD40	Secreted Signaling	PMID: 28676852	Ctrl	-0.318323972	0.06	0.321	1.99E-141	-0.40980211	0.628	0.828	8.14E-89
classical monocyte	classical monocyte	RETN	TLR4	0.006804768	0	RETN_TLR4	RETN - TLR4	RESISTIN	Secreted Signaling	PMID: 30809105	Ctrl	-0.199302342	0.296	0.382	3.62E-09	-0.117087745	0.388	0.604	1.32E-29
classical monocyte	NKT	RETN	CAP1	0.011182003	0	RETN_CAP1	RETN - CAP1	RESISTIN	Secreted Signaling	PMID: 30809105	Ctrl	-0.199302342	0.296	0.382	3.62E-09	-0.396500096	0.18	0.592	1.48E-22
classical monocyte	memory NK	RETN	CAP1	0.010434028	0	RETN_CAP1	RETN - CAP1	RESISTIN	Secreted Signaling	PMID: 30809105	Ctrl	-0.199302342	0.296	0.382	3.62E-09	-0.626540002	0.124	0.577	2.63E-18
classical monocyte	CD8+ Cytotoxic T	RETN	CAP1	0.01125025	0	RETN_CAP1	RETN - CAP1	RESISTIN	Secreted Signaling	PMID: 30809105	Ctrl	-0.199302342	0.296	0.382	3.62E-09	-0.505762901	0.201	0.643	0
classical monocyte	DNT	RETN	CAP1	0.007928373	0	RETN_CAP1	RETN - CAP1	RESISTIN	Secreted Signaling	PMID: 30809105	Ctrl	-0.199302342	0.296	0.382	3.62E-09	-0.343985459	0.146	0.546	1.31E-125
classical monocyte	CD4+ Memory T	RETN	CAP1	0.010025186	0	RETN_CAP1	RETN - CAP1	RESISTIN	Secreted Signaling	PMID: 30809105	Ctrl	-0.199302342	0.296	0.382	3.62E-09	-0.444978604	0.223	0.673	2.50E-212
classical monocyte	Naive B	RETN	CAP1	0.010035298	0	RETN_CAP1	RETN - CAP1	RESISTIN	Secreted Signaling	PMID: 30809105	Ctrl	-0.199302342	0.296	0.382	3.62E-09	-0.455219293	0.134	0.55	3.20E-67
classical monocyte	immature NK	RETN	CAP1	0.011210005	0	RETN_CAP1	RETN - CAP1	RESISTIN	Secreted Signaling	PMID: 30809105	Ctrl	-0.199302342	0.296	0.382	3.62E-09	-0.624076184	0.114	0.673	8.74E-34
classical monocyte	mature NK	RETN	CAP1	0.012874046	0	RETN_CAP1	RETN - CAP1	RESISTIN	Secreted Signaling	PMID: 30809105	Ctrl	-0.199302342	0.296	0.382	3.62E-09	-0.583263884	0.213	0.708	4.33E-178
classical monocyte	Memory B	RETN	CAP1	0.00968745	0	RETN_CAP1	RETN - CAP1	RESISTIN	Secreted Signaling	PMID: 30809105	Ctrl	-0.199302342	0.296	0.382	3.62E-09	-0.555584759	0.128	0.685	6.06E-76
classical monocyte	CD4+ Naive T	RETN	CAP1	0.008454944	0	RETN_CAP1	RETN - CAP1	RESISTIN	Secreted Signaling	PMID: 30809105	Ctrl	-0.199302342	0.296	0.382	3.62E-09	-0.389215423	0.121	0.522	3.52E-158
classical monocyte	classical monocyte	RETN	CAP1	0.020476663	0	RETN_CAP1	RETN - CAP1	RESISTIN	Secreted Signaling	PMID: 30809105	Ctrl	-0.199302342	0.296	0.382	3.62E-09	-0.899911377	0.505	0.941	0
classical monocyte	CD8+ Naive T	RETN	CAP1	0.012341624	0	RETN_CAP1	RETN - CAP1	RESISTIN	Secreted Signaling	PMID: 30809105	Ctrl	-0.199302342	0.296	0.382	3.62E-09	-0.619785682	0.147	0.758	9.55E-57
classical monocyte	non-classical monocyte	RETN	CAP1	0.023073159	0	RETN_CAP1	RETN - CAP1	RESISTIN	Secreted Signaling	PMID: 30809105	Ctrl	-0.199302342	0.296	0.382	3.62E-09	-1.37757405	0.4	0.983	3.05E-07
NKT	classical monocyte	ANXA1	FPR2	0.015259888	0	ANXA1_FPR2	ANXA1 - FPR2	ANNEXIN	Secreted Signaling	PMID: 23230437	Ctrl	-0.349427751	0.496	0.929	6.57E-24	-0.256308018	0.043	0.285	5.87E-107
memory NK	classical monocyte	ANXA1	FPR2	0.014108073	0	ANXA1_FPR2	ANXA1 - FPR2	ANNEXIN	Secreted Signaling	PMID: 23230437	Ctrl	-0.526581851	0.497	0.907	1.34E-15	-0.256308018	0.043	0.285	5.87E-107
CD8+ Cytotoxic T	classical monocyte	ANXA1	FPR2	0.013493646	0	ANXA1_FPR2	ANXA1 - FPR2	ANNEXIN	Secreted Signaling	PMID: 23230437	Ctrl	-0.138244235	0.59	0.873	1.63E-74	-0.256308018	0.043	0.285	5.87E-107
mature NK	classical monocyte	ANXA1	FPR2	0.013643743	0	ANXA1_FPR2	ANXA1 - FPR2	ANNEXIN	Secreted Signaling	PMID: 23230437	Ctrl	-0.271886232	0.494	0.892	6.75E-87	-0.256308018	0.043	0.285	5.87E-107
classical monocyte	classical monocyte	ANXA1	FPR2	0.017507297	0	ANXA1_FPR2	ANXA1 - FPR2	ANNEXIN	Secreted Signaling	PMID: 23230437	Ctrl	-0.199965786	0.903	0.97	4.42E-35	-0.256308018	0.043	0.285	5.87E-107
NKT	classical monocyte	ANXA1	FPR1	0.140943036	0	ANXA1_FPR1	ANXA1 - FPR1	ANNEXIN	Secreted Signaling	PMID: 23230437	Ctrl	-0.349427751	0.496	0.929	6.57E-24	-0.236240188	0.706	0.871	4.27E-46
memory NK	classical monocyte	ANXA1	FPR1	0.131572169	0	ANXA1_FPR1	ANXA1 - FPR1	ANNEXIN	Secreted Signaling	PMID: 23230437	Ctrl	-0.526581851	0.497	0.907	1.34E-15	-0.236240188	0.706	0.871	4.27E-46
CD8+ Cytotoxic T	classical monocyte	ANXA1	FPR1	0.126498406	0	ANXA1_FPR1	ANXA1 - FPR1	ANNEXIN	Secreted Signaling	PMID: 23230437	Ctrl	-0.138244235	0.59	0.873	1.63E-74	-0.236240188	0.706	0.871	4.27E-46
mature NK	classical monocyte	ANXA1	FPR1	0.127742742	0	ANXA1_FPR1	ANXA1 - FPR1	ANNEXIN	Secreted Signaling	PMID: 23230437	Ctrl	-0.271886232	0.494	0.892	6.75E-87	-0.236240188	0.706	0.871	4.27E-46
classical monocyte	classical monocyte	ANXA1	FPR1	0.15871711	0	ANXA1_FPR1	ANXA1 - FPR1	ANNEXIN	Secreted Signaling	PMID: 23230437	Ctrl	-0.199965786	0.903	0.97	4.42E-35	-0.236240188	0.706	0.871	4.27E-46
NKT	non-classical monocyte	ANXA1	FPR1	0.066749318	0	ANXA1_FPR1	ANXA1 - FPR1	ANNEXIN	Secreted Signaling	PMID: 23230437	Ctrl	-0.349427751	0.496	0.929	6.57E-24	-0.450777342	0.3	0.654	0.030012095
memory NK	non-classical monocyte	ANXA1	FPR1	0.061955599	0	ANXA1_FPR1	ANXA1 - FPR1	ANNEXIN	Secreted Signaling	PMID: 23230437	Ctrl	-0.526581851	0.497	0.907	1.34E-15	-0.450777342	0.3	0.654	0.030012095
CD8+ Cytotoxic T	non-classical monocyte	ANXA1	FPR1	0.059382859	0	ANXA1_FPR1	ANXA1 - FPR1	ANNEXIN	Secreted Signaling	PMID: 23230437	Ctrl	-0.138244235	0.59	0.873	1.63E-74	-0.450777342	0.3	0.654	0.030012095
mature NK	non-classical monocyte	ANXA1	FPR1	0.060012352	0	ANXA1_FPR1	ANXA1 - FPR1	ANNEXIN	Secreted Signaling	PMID: 23230437	Ctrl	-0.271886232	0.494	0.892	6.75E-87	-0.450777342	0.3	0.654	0.030012095
classical monocyte	non-classical monocyte	ANXA1	FPR1	0.075994653	0	ANXA1_FPR1	ANXA1 - FPR1	ANNEXIN	Secreted Signaling	PMID: 23230437	Ctrl	-0.199965786	0.903	0.97	4.42E-35	-0.450777342	0.3	0.654	0.030012095
Memory B	classical monocyte	GRN	SORT1	0.002092083	0	GRN_SORT1	GRN - SORT1	GRN	Secreted Signaling	PMID: 29555433	Ctrl	-0.348744591	0.066	0.399	5.87E-42	-0.243968653	0.121	0.391	5.14E-93
classical monocyte	classical monocyte	GRN	SORT1	0.018698557	0	GRN_SORT1	GRN - SORT1	GRN	Secreted Signaling	PMID: 29555433	Ctrl	-0.444839546	0.852	0.968	1.01E-204	-0.243968653	0.121	0.391	5.14E-93
plasma	classical monocyte	GRN	SORT1	0.002388916	0	GRN_SORT1	GRN - SORT1	GRN	Secreted Signaling	PMID: 29555433	Ctrl	-0.275152858	0.083	0.686	1.34E-05	-0.243968653	0.121	0.391	5.14E-93
Memory B	non-classical monocyte	GRN	SORT1	0.001920029	0	GRN_SORT1	GRN - SORT1	GRN	Secreted Signaling	PMID: 29555433	Ctrl	-0.348744591	0.066	0.399	5.87E-42	-0.380733941	0	0.443	0.00785953
classical monocyte	non-classical monocyte	GRN	SORT1	0.017184299	0	GRN_SORT1	GRN - SORT1	GRN	Secreted Signaling	PMID: 29555433	Ctrl	-0.444839546	0.852	0.968	1.01E-204	-0.380733941	0	0.443	0.00785953
plasma	non-classical monocyte	GRN	SORT1	0.002192504	0	GRN_SORT1	GRN - SORT1	GRN	Secreted Signaling	PMID: 29555433	Ctrl	-0.275152858	0.083	0.686	1.34E-05	-0.380733941	0	0.443	0.00785953
classical monocyte	NKT	LGALS9	PTPRC	0.093125204	0	LGALS9_CD45	LGALS9 - CD45	GALECTIN	Secreted Signaling	PMID: 30120235	Ctrl	-0.168578545	0.461	0.696	1.04E-39	-0.35476668	0.68	0.987	1.29E-20
classical monocyte	memory NK	LGALS9	PTPRC	0.093820399	0	LGALS9_CD45	LGALS9 - CD45	GALECTIN	Secreted Signaling	PMID: 30120235	Ctrl	-0.168578545	0.461	0.696	1.04E-39	-0.281390481	0.779	0.991	8.20E-11
classical monocyte	CD8+ Cytotoxic T	LGALS9	PTPRC	0.094858202	0	LGALS9_CD45	LGALS9 - CD45	GALECTIN	Secreted Signaling	PMID: 30120235	Ctrl	-0.168578545	0.461	0.696	1.04E-39	-0.237941861	0.804	0.988	1.10E-137
classical monocyte	DNT	LGALS9	PTPRC	0.076938521	0	LGALS9_CD45	LGALS9 - CD45	GALECTIN	Secreted Signaling	PMID: 30120235	Ctrl	-0.168578545	0.461	0.696	1.04E-39	-0.232203405	0.678	0.987	4.17E-42
classical monocyte	CD4+ Memory T	LGALS9	PTPRC	0.081216584	0	LGALS9_CD45	LGALS9 - CD45	GALECTIN	Secreted Signaling	PMID: 30120235	Ctrl	-0.168578545	0.461	0.696	1.04E-39	-0.140333625	0.762	0.982	2.17E-52
classical monocyte	Naive B	LGALS9	PTPRC	0.074532932	0	LGALS9_CD45	LGALS9 - CD45	GALECTIN	Secreted Signaling	PMID: 30120235	Ctrl	-0.168578545	0.461	0.696	1.04E-39	-0.209037905	0.613	0.922	1.04E-19
classical monocyte	immature NK	LGALS9	PTPRC	0.087431231	0	LGALS9_CD45	LGALS9 - CD45	GALECTIN	Secreted Signaling	PMID: 30120235	Ctrl	-0.168578545	0.461	0.696	1.04E-39	-0.584618857	0.56	0.976	1.16E-23
classical monocyte	mature NK	LGALS9	PTPRC	0.092510832	0	LGALS9_CD45	LGALS9 - CD45	GALECTIN	Secreted Signaling	PMID: 30120235	Ctrl	-0.168578545	0.461	0.696	1.04E-39	-0.220180206	0.731	0.982	1.66E-49
classical monocyte	Memory B	LGALS9	PTPRC	0.070282435	0	LGALS9_CD45	LGALS9 - CD45	GALECTIN	Secreted Signaling	PMID: 30120235	Ctrl	-0.168578545	0.461	0.696	1.04E-39	-0.275611333	0.566	0.964	1.73E-27
classical monocyte	CD4+ Naive T	LGALS9	PTPRC	0.078419702	0	LGALS9_CD45	LGALS9 - CD45	GALECTIN	Secreted Signaling	PMID: 30120235	Ctrl	-0.168578545	0.461	0.696	1.04E-39	-0.240411802	0.589	0.968	3.57E-95
classical monocyte	classical monocyte	LGALS9	PTPRC	0.092986592	0	LGALS9_CD45	LGALS9 - CD45	GALECTIN	Secreted Signaling	PMID: 30120235	Ctrl	-0.168578545	0.461	0.696	1.04E-39	-0.679721852	0.891	0.993	0
classical monocyte	CD8+ Naive T	LGALS9	PTPRC	0.079694735	0	LGALS9_CD45	LGALS9 - CD45	GALECTIN	Secreted Signaling	PMID: 30120235	Ctrl	-0.168578545	0.461	0.696	1.04E-39	-0.331423822	0.62	0.979	5.94E-25
classical monocyte	non-classical monocyte	LGALS9	PTPRC	0.101767017	0	LGALS9_CD45	LGALS9 - CD45	GALECTIN	Secreted Signaling	PMID: 30120235	Ctrl	-0.168578545	0.461	0.696	1.04E-39	-1.087743729	0.7	0.996	1.15E-05
Naive B	plasma	BTLA	TNFRSF14	0.006306456	0	BTLA_TNFRSF14	BTLA - TNFRSF14	BTLA	Secreted Signaling	PMID: 21941365	Ctrl	-0.402302217	0.045	0.329	1.81E-57	-0.180974995	0.25	0.804	0.000365697
plasma	NKT	BAG6	NCR3	0.004079311	0	BAG6_NCR3-PS	BAG6 - NCR3-PS	BAG	Secreted Signaling	PMID: 30021652	Ctrl	-0.186527313	0.125	0.608	0.000715508	-0.168787434	0.16	0.43	1.01E-10
non-classical monocyte	NKT	BAG6	NCR3	0.006631173	0	BAG6_NCR3-PS	BAG6 - NCR3-PS	BAG	Secreted Signaling	PMID: 30021652	Ctrl	-0.255224349	0.1	0.531	0.027117098	-0.168787434	0.16	0.43	1.01E-10
plasma	memory NK	BAG6	NCR3	0.003724599	0	BAG6_NCR3-PS	BAG6 - NCR3-PS	BAG	Secreted Signaling	PMID: 30021652	Ctrl	-0.186527313	0.125	0.608	0.000715508	-0.44393743	0.076	0.383	3.62E-11
non-classical monocyte	memory NK	BAG6	NCR3	0.006055917	0	BAG6_NCR3-PS	BAG6 - NCR3-PS	BAG	Secreted Signaling	PMID: 30021652	Ctrl	-0.255224349	0.1	0.531	0.027117098	-0.44393743	0.076	0.383	3.62E-11
plasma	immature NK	BAG6	NCR3	0.003669324	0	BAG6_NCR3-PS	BAG6 - NCR3-PS	BAG	Secreted Signaling	PMID: 30021652	Ctrl	-0.186527313	0.125	0.608	0.000715508	-0.450250996	0.081	0.4	3.43E-17
non-classical monocyte	immature NK	BAG6	NCR3	0.005966251	0	BAG6_NCR3-PS	BAG6 - NCR3-PS	BAG	Secreted Signaling	PMID: 30021652	Ctrl	-0.255224349	0.1	0.531	0.027117098	-0.450250996	0.081	0.4	3.43E-17
plasma	mature NK	BAG6	NCR3	0.004120762	0	BAG6_NCR3-PS	BAG6 - NCR3-PS	BAG	Secreted Signaling	PMID: 30021652	Ctrl	-0.186527313	0.125	0.608	0.000715508	-0.283289782	0.165	0.467	3.35E-75
non-classical monocyte	mature NK	BAG6	NCR3	0.00669838	0	BAG6_NCR3-PS	BAG6 - NCR3-PS	BAG	Secreted Signaling	PMID: 30021652	Ctrl	-0.255224349	0.1	0.531	0.027117098	-0.283289782	0.165	0.467	3.35E-75
plasma	Memory B	BAG6	NCR3	0.002483291	0	BAG6_NCR3-PS	BAG6 - NCR3-PS	BAG	Secreted Signaling	PMID: 30021652	Ctrl	-0.186527313	0.125	0.608	0.000715508	-0.217891426	0.062	0.313	2.82E-28
non-classical monocyte	Memory B	BAG6	NCR3	0.004040794	0	BAG6_NCR3-PS	BAG6 - NCR3-PS	BAG	Secreted Signaling	PMID: 30021652	Ctrl	-0.255224349	0.1	0.531	0.027117098	-0.217891426	0.062	0.313	2.82E-28
non-classical monocyte	NKT	ADGRE5	CD55	0.026243303	0.03	ADGRE5_CD55	ADGRE5 - CD55	ADGRE5	Cell-Cell Contact	PMID: 11297558	Ctrl	-0.705886488	0.5	0.958	0.00113801	-0.187638145	0.16	0.417	1.86E-10
classical monocyte	DNT	ADGRE5	CD55	0.074357075	0	ADGRE5_CD55	ADGRE5 - CD55	ADGRE5	Cell-Cell Contact	PMID: 11297558	Ctrl	-0.5140206	0.474	0.82	3.70E-180	-0.259735811	0.366	0.762	1.70E-58
non-classical monocyte	DNT	ADGRE5	CD55	0.097591287	0	ADGRE5_CD55	ADGRE5 - CD55	ADGRE5	Cell-Cell Contact	PMID: 11297558	Ctrl	-0.705886488	0.5	0.958	0.00113801	-0.259735811	0.366	0.762	1.70E-58
plasma	plasma	CADM1	CADM1	0.000359871	0	CADM1_CADM1	CADM1 - CADM1	CADM	Cell-Cell Contact	PMID: 24503895	Ctrl	-0.127877765	0.083	0.431	0.007633071	-0.127877765	0.083	0.431	0.007633071
Naive B	NKT	CD22	PTPRC	0.133737033	0	CD22_PTPRC	CD22 - PTPRC	CD22	Cell-Cell Contact	KEGG: hsa04514	Ctrl	-0.264422435	0.32	0.715	2.46E-33	-0.35476668	0.68	0.987	1.29E-20
Memory B	NKT	CD22	PTPRC	0.099478672	0	CD22_PTPRC	CD22 - PTPRC	CD22	Cell-Cell Contact	KEGG: hsa04514	Ctrl	-0.390627808	0.18	0.63	7.70E-45	-0.35476668	0.68	0.987	1.29E-20
Naive B	memory NK	CD22	PTPRC	0.134690375	0	CD22_PTPRC	CD22 - PTPRC	CD22	Cell-Cell Contact	KEGG: hsa04514	Ctrl	-0.264422435	0.32	0.715	2.46E-33	-0.281390481	0.779	0.991	8.20E-11
Memory B	memory NK	CD22	PTPRC	0.100216057	0	CD22_PTPRC	CD22 - PTPRC	CD22	Cell-Cell Contact	KEGG: hsa04514	Ctrl	-0.390627808	0.18	0.63	7.70E-45	-0.281390481	0.779	0.991	8.20E-11
Naive B	CD8+ Cytotoxic T	CD22	PTPRC	0.136112358	0	CD22_PTPRC	CD22 - PTPRC	CD22	Cell-Cell Contact	KEGG: hsa04514	Ctrl	-0.264422435	0.32	0.715	2.46E-33	-0.237941861	0.804	0.988	1.10E-137
Memory B	CD8+ Cytotoxic T	CD22	PTPRC	0.101316695	0	CD22_PTPRC	CD22 - PTPRC	CD22	Cell-Cell Contact	KEGG: hsa04514	Ctrl	-0.390627808	0.18	0.63	7.70E-45	-0.237941861	0.804	0.988	1.10E-137
Naive B	DNT	CD22	PTPRC	0.111358148	0	CD22_PTPRC	CD22 - PTPRC	CD22	Cell-Cell Contact	KEGG: hsa04514	Ctrl	-0.264422435	0.32	0.715	2.46E-33	-0.232203405	0.678	0.987	4.17E-42
Memory B	DNT	CD22	PTPRC	0.082287858	0	CD22_PTPRC	CD22 - PTPRC	CD22	Cell-Cell Contact	KEGG: hsa04514	Ctrl	-0.390627808	0.18	0.63	7.70E-45	-0.232203405	0.678	0.987	4.17E-42
Naive B	CD4+ Memory T	CD22	PTPRC	0.117306847	0	CD22_PTPRC	CD22 - PTPRC	CD22	Cell-Cell Contact	KEGG: hsa04514	Ctrl	-0.264422435	0.32	0.715	2.46E-33	-0.140333625	0.762	0.982	2.17E-52
Memory B	CD4+ Memory T	CD22	PTPRC	0.086835383	0	CD22_PTPRC	CD22 - PTPRC	CD22	Cell-Cell Contact	KEGG: hsa04514	Ctrl	-0.390627808	0.18	0.63	7.70E-45	-0.140333625	0.762	0.982	2.17E-52
Naive B	Naive B	CD22	PTPRC	0.108002299	0	CD22_PTPRC	CD22 - PTPRC	CD22	Cell-Cell Contact	KEGG: hsa04514	Ctrl	-0.264422435	0.32	0.715	2.46E-33	-0.209037905	0.613	0.922	1.04E-19
Memory B	Naive B	CD22	PTPRC	0.079729461	0	CD22_PTPRC	CD22 - PTPRC	CD22	Cell-Cell Contact	KEGG: hsa04514	Ctrl	-0.390627808	0.18	0.63	7.70E-45	-0.209037905	0.613	0.922	1.04E-19
Naive B	immature NK	CD22	PTPRC	0.125904666	0	CD22_PTPRC	CD22 - PTPRC	CD22	Cell-Cell Contact	KEGG: hsa04514	Ctrl	-0.264422435	0.32	0.715	2.46E-33	-0.584618857	0.56	0.976	1.16E-23
Memory B	immature NK	CD22	PTPRC	0.093436253	0	CD22_PTPRC	CD22 - PTPRC	CD22	Cell-Cell Contact	KEGG: hsa04514	Ctrl	-0.390627808	0.18	0.63	7.70E-45	-0.584618857	0.56	0.976	1.16E-23
Naive B	mature NK	CD22	PTPRC	0.132893996	0	CD22_PTPRC	CD22 - PTPRC	CD22	Cell-Cell Contact	KEGG: hsa04514	Ctrl	-0.264422435	0.32	0.715	2.46E-33	-0.220180206	0.731	0.982	1.66E-49
Memory B	mature NK	CD22	PTPRC	0.098826953	0	CD22_PTPRC	CD22 - PTPRC	CD22	Cell-Cell Contact	KEGG: hsa04514	Ctrl	-0.390627808	0.18	0.63	7.70E-45	-0.220180206	0.731	0.982	1.66E-49
Naive B	Memory B	CD22	PTPRC	0.102053574	0	CD22_PTPRC	CD22 - PTPRC	CD22	Cell-Cell Contact	KEGG: hsa04514	Ctrl	-0.264422435	0.32	0.715	2.46E-33	-0.275611333	0.566	0.964	1.73E-27
Memory B	Memory B	CD22	PTPRC	0.075206697	0	CD22_PTPRC	CD22 - PTPRC	CD22	Cell-Cell Contact	KEGG: hsa04514	Ctrl	-0.390627808	0.18	0.63	7.70E-45	-0.275611333	0.566	0.964	1.73E-27
Naive B	CD4+ Naive T	CD22	PTPRC	0.113420538	0	CD22_PTPRC	CD22 - PTPRC	CD22	Cell-Cell Contact	KEGG: hsa04514	Ctrl	-0.264422435	0.32	0.715	2.46E-33	-0.240411802	0.589	0.968	3.57E-95
Memory B	CD4+ Naive T	CD22	PTPRC	0.083862666	0	CD22_PTPRC	CD22 - PTPRC	CD22	Cell-Cell Contact	KEGG: hsa04514	Ctrl	-0.390627808	0.18	0.63	7.70E-45	-0.240411802	0.589	0.968	3.57E-95
Naive B	classical monocyte	CD22	PTPRC	0.133546874	0	CD22_PTPRC	CD22 - PTPRC	CD22	Cell-Cell Contact	KEGG: hsa04514	Ctrl	-0.264422435	0.32	0.715	2.46E-33	-0.679721852	0.891	0.993	0
Memory B	classical monocyte	CD22	PTPRC	0.09933164	0	CD22_PTPRC	CD22 - PTPRC	CD22	Cell-Cell Contact	KEGG: hsa04514	Ctrl	-0.390627808	0.18	0.63	7.70E-45	-0.679721852	0.891	0.993	0
Naive B	CD8+ Naive T	CD22	PTPRC	0.11519352	0	CD22_PTPRC	CD22 - PTPRC	CD22	Cell-Cell Contact	KEGG: hsa04514	Ctrl	-0.264422435	0.32	0.715	2.46E-33	-0.331423822	0.62	0.979	5.94E-25
Memory B	CD8+ Naive T	CD22	PTPRC	0.085218013	0	CD22_PTPRC	CD22 - PTPRC	CD22	Cell-Cell Contact	KEGG: hsa04514	Ctrl	-0.390627808	0.18	0.63	7.70E-45	-0.331423822	0.62	0.979	5.94E-25
Naive B	non-classical monocyte	CD22	PTPRC	0.145542704	0	CD22_PTPRC	CD22 - PTPRC	CD22	Cell-Cell Contact	KEGG: hsa04514	Ctrl	-0.264422435	0.32	0.715	2.46E-33	-1.087743729	0.7	0.996	1.15E-05
Memory B	non-classical monocyte	CD22	PTPRC	0.108639444	0	CD22_PTPRC	CD22 - PTPRC	CD22	Cell-Cell Contact	KEGG: hsa04514	Ctrl	-0.390627808	0.18	0.63	7.70E-45	-1.087743729	0.7	0.996	1.15E-05
Naive B	NKT	FCER2	ITGAM_ITGB2	0.060655942	0	FCER2A_ITGAM_ITGB2	FCER2A - (ITGAM+ITGB2)	CD23	Cell-Cell Contact	PMID: 7621072	Ctrl	-0.500102606	0.379	0.805	8.65E-56	-0.352375919	0.445	0.885	1.15E-20
Memory B	NKT	FCER2	ITGAM_ITGB2	0.008992891	0	FCER2A_ITGAM_ITGB2	FCER2A - (ITGAM+ITGB2)	CD23	Cell-Cell Contact	PMID: 7621072	Ctrl	-0.374075174	0.081	0.385	3.45E-35	-0.352375919	0.445	0.885	1.15E-20
Naive B	immature NK	FCER2	ITGAM_ITGB2	0.088084072	0	FCER2A_ITGAM_ITGB2	FCER2A - (ITGAM+ITGB2)	CD23	Cell-Cell Contact	PMID: 7621072	Ctrl	-0.500102606	0.379	0.805	8.65E-56	-0.446697884	0.2455	0.7125	1.88E-16
Memory B	immature NK	FCER2	ITGAM_ITGB2	0.013392477	0	FCER2A_ITGAM_ITGB2	FCER2A - (ITGAM+ITGB2)	CD23	Cell-Cell Contact	PMID: 7621072	Ctrl	-0.374075174	0.081	0.385	3.45E-35	-0.446697884	0.2455	0.7125	1.88E-16
Naive B	mature NK	FCER2	ITGAM_ITGB2	0.068620426	0	FCER2A_ITGAM_ITGB2	FCER2A - (ITGAM+ITGB2)	CD23	Cell-Cell Contact	PMID: 7621072	Ctrl	-0.500102606	0.379	0.805	8.65E-56	-0.327264826	0.3395	0.6695	1.32E-42
Memory B	mature NK	FCER2	ITGAM_ITGB2	0.010247717	0	FCER2A_ITGAM_ITGB2	FCER2A - (ITGAM+ITGB2)	CD23	Cell-Cell Contact	PMID: 7621072	Ctrl	-0.374075174	0.081	0.385	3.45E-35	-0.327264826	0.3395	0.6695	1.32E-42
Naive B	classical monocyte	FCER2	ITGAM_ITGB2	0.104119157	0	FCER2A_ITGAM_ITGB2	FCER2A - (ITGAM+ITGB2)	CD23	Cell-Cell Contact	PMID: 7621072	Ctrl	-0.500102606	0.379	0.805	8.65E-56	-0.40980211	0.628	0.828	8.14E-89
Memory B	classical monocyte	FCER2	ITGAM_ITGB2	0.016070095	0	FCER2A_ITGAM_ITGB2	FCER2A - (ITGAM+ITGB2)	CD23	Cell-Cell Contact	PMID: 7621072	Ctrl	-0.374075174	0.081	0.385	3.45E-35	-0.40980211	0.628	0.828	8.14E-89
Naive B	immature NK	FCER2	ITGAX_ITGB2	0.061952837	0	FCER2A_ITGAX_ITGB2	FCER2A - (ITGAX+ITGB2)	CD23	Cell-Cell Contact	PMID: 7621072	Ctrl	-0.500102606	0.379	0.805	8.65E-56	-0.620514458	0.344	0.893	3.16E-24
Memory B	immature NK	FCER2	ITGAX_ITGB2	0.009195984	0	FCER2A_ITGAX_ITGB2	FCER2A - (ITGAX+ITGB2)	CD23	Cell-Cell Contact	PMID: 7621072	Ctrl	-0.374075174	0.081	0.385	3.45E-35	-0.620514458	0.344	0.893	3.16E-24
CD4+ Memory T	Naive B	CD40LG	CD40	0.010143694	0	CD40LG_CD40	CD40LG - CD40	CD40	Cell-Cell Contact	KEGG: hsa04514	Ctrl	-0.318323972	0.06	0.321	1.99E-141	-0.41113472	0.193	0.57	2.05E-48
CD4+ Memory T	Memory B	CD40LG	CD40	0.008175255	0	CD40LG_CD40	CD40LG - CD40	CD40	Cell-Cell Contact	KEGG: hsa04514	Ctrl	-0.318323972	0.06	0.321	1.99E-141	-0.297939417	0.188	0.599	4.29E-37
CD4+ Memory T	plasma	CD40LG	CD40	0.000886913	0	CD40LG_CD40	CD40LG - CD40	CD40	Cell-Cell Contact	KEGG: hsa04514	Ctrl	-0.318323972	0.06	0.321	1.99E-141	-0.122739373	0.083	0.373	0.015637739
CD4+ Memory T	non-classical monocyte	CD40LG	CD40	0.001442027	0	CD40LG_CD40	CD40LG - CD40	CD40	Cell-Cell Contact	KEGG: hsa04514	Ctrl	-0.318323972	0.06	0.321	1.99E-141	-0.272736901	0	0.326	0.032660591
NKT	Naive B	PTPRC	CD22	0.133737033	0	PTPRC_CD22	PTPRC - CD22	CD45	Cell-Cell Contact	PMID: 12115612	Ctrl	-0.35476668	0.68	0.987	1.29E-20	-0.264422435	0.32	0.715	2.46E-33
memory NK	Naive B	PTPRC	CD22	0.134690375	0	PTPRC_CD22	PTPRC - CD22	CD45	Cell-Cell Contact	PMID: 12115612	Ctrl	-0.281390481	0.779	0.991	8.20E-11	-0.264422435	0.32	0.715	2.46E-33
CD8+ Cytotoxic T	Naive B	PTPRC	CD22	0.136112358	0	PTPRC_CD22	PTPRC - CD22	CD45	Cell-Cell Contact	PMID: 12115612	Ctrl	-0.237941861	0.804	0.988	1.10E-137	-0.264422435	0.32	0.715	2.46E-33
DNT	Naive B	PTPRC	CD22	0.111358148	0	PTPRC_CD22	PTPRC - CD22	CD45	Cell-Cell Contact	PMID: 12115612	Ctrl	-0.232203405	0.678	0.987	4.17E-42	-0.264422435	0.32	0.715	2.46E-33
CD4+ Memory T	Naive B	PTPRC	CD22	0.117306847	0	PTPRC_CD22	PTPRC - CD22	CD45	Cell-Cell Contact	PMID: 12115612	Ctrl	-0.140333625	0.762	0.982	2.17E-52	-0.264422435	0.32	0.715	2.46E-33
Naive B	Naive B	PTPRC	CD22	0.108002299	0	PTPRC_CD22	PTPRC - CD22	CD45	Cell-Cell Contact	PMID: 12115612	Ctrl	-0.209037905	0.613	0.922	1.04E-19	-0.264422435	0.32	0.715	2.46E-33
immature NK	Naive B	PTPRC	CD22	0.125904666	0	PTPRC_CD22	PTPRC - CD22	CD45	Cell-Cell Contact	PMID: 12115612	Ctrl	-0.584618857	0.56	0.976	1.16E-23	-0.264422435	0.32	0.715	2.46E-33
mature NK	Naive B	PTPRC	CD22	0.132893996	0	PTPRC_CD22	PTPRC - CD22	CD45	Cell-Cell Contact	PMID: 12115612	Ctrl	-0.220180206	0.731	0.982	1.66E-49	-0.264422435	0.32	0.715	2.46E-33
Memory B	Naive B	PTPRC	CD22	0.102053574	0	PTPRC_CD22	PTPRC - CD22	CD45	Cell-Cell Contact	PMID: 12115612	Ctrl	-0.275611333	0.566	0.964	1.73E-27	-0.264422435	0.32	0.715	2.46E-33
CD4+ Naive T	Naive B	PTPRC	CD22	0.113420538	0	PTPRC_CD22	PTPRC - CD22	CD45	Cell-Cell Contact	PMID: 12115612	Ctrl	-0.240411802	0.589	0.968	3.57E-95	-0.264422435	0.32	0.715	2.46E-33
classical monocyte	Naive B	PTPRC	CD22	0.133546874	0	PTPRC_CD22	PTPRC - CD22	CD45	Cell-Cell Contact	PMID: 12115612	Ctrl	-0.679721852	0.891	0.993	0	-0.264422435	0.32	0.715	2.46E-33
CD8+ Naive T	Naive B	PTPRC	CD22	0.11519352	0	PTPRC_CD22	PTPRC - CD22	CD45	Cell-Cell Contact	PMID: 12115612	Ctrl	-0.331423822	0.62	0.979	5.94E-25	-0.264422435	0.32	0.715	2.46E-33
non-classical monocyte	Naive B	PTPRC	CD22	0.145542704	0	PTPRC_CD22	PTPRC - CD22	CD45	Cell-Cell Contact	PMID: 12115612	Ctrl	-1.087743729	0.7	0.996	1.15E-05	-0.264422435	0.32	0.715	2.46E-33
NKT	Memory B	PTPRC	CD22	0.099478672	0	PTPRC_CD22	PTPRC - CD22	CD45	Cell-Cell Contact	PMID: 12115612	Ctrl	-0.35476668	0.68	0.987	1.29E-20	-0.390627808	0.18	0.63	7.70E-45
memory NK	Memory B	PTPRC	CD22	0.100216057	0	PTPRC_CD22	PTPRC - CD22	CD45	Cell-Cell Contact	PMID: 12115612	Ctrl	-0.281390481	0.779	0.991	8.20E-11	-0.390627808	0.18	0.63	7.70E-45
CD8+ Cytotoxic T	Memory B	PTPRC	CD22	0.101316695	0	PTPRC_CD22	PTPRC - CD22	CD45	Cell-Cell Contact	PMID: 12115612	Ctrl	-0.237941861	0.804	0.988	1.10E-137	-0.390627808	0.18	0.63	7.70E-45
DNT	Memory B	PTPRC	CD22	0.082287858	0	PTPRC_CD22	PTPRC - CD22	CD45	Cell-Cell Contact	PMID: 12115612	Ctrl	-0.232203405	0.678	0.987	4.17E-42	-0.390627808	0.18	0.63	7.70E-45
CD4+ Memory T	Memory B	PTPRC	CD22	0.086835383	0	PTPRC_CD22	PTPRC - CD22	CD45	Cell-Cell Contact	PMID: 12115612	Ctrl	-0.140333625	0.762	0.982	2.17E-52	-0.390627808	0.18	0.63	7.70E-45
Naive B	Memory B	PTPRC	CD22	0.079729461	0	PTPRC_CD22	PTPRC - CD22	CD45	Cell-Cell Contact	PMID: 12115612	Ctrl	-0.209037905	0.613	0.922	1.04E-19	-0.390627808	0.18	0.63	7.70E-45
immature NK	Memory B	PTPRC	CD22	0.093436253	0	PTPRC_CD22	PTPRC - CD22	CD45	Cell-Cell Contact	PMID: 12115612	Ctrl	-0.584618857	0.56	0.976	1.16E-23	-0.390627808	0.18	0.63	7.70E-45
mature NK	Memory B	PTPRC	CD22	0.098826953	0	PTPRC_CD22	PTPRC - CD22	CD45	Cell-Cell Contact	PMID: 12115612	Ctrl	-0.220180206	0.731	0.982	1.66E-49	-0.390627808	0.18	0.63	7.70E-45
Memory B	Memory B	PTPRC	CD22	0.075206697	0	PTPRC_CD22	PTPRC - CD22	CD45	Cell-Cell Contact	PMID: 12115612	Ctrl	-0.275611333	0.566	0.964	1.73E-27	-0.390627808	0.18	0.63	7.70E-45
CD4+ Naive T	Memory B	PTPRC	CD22	0.083862666	0	PTPRC_CD22	PTPRC - CD22	CD45	Cell-Cell Contact	PMID: 12115612	Ctrl	-0.240411802	0.589	0.968	3.57E-95	-0.390627808	0.18	0.63	7.70E-45
classical monocyte	Memory B	PTPRC	CD22	0.09933164	0	PTPRC_CD22	PTPRC - CD22	CD45	Cell-Cell Contact	PMID: 12115612	Ctrl	-0.679721852	0.891	0.993	0	-0.390627808	0.18	0.63	7.70E-45
CD8+ Naive T	Memory B	PTPRC	CD22	0.085218013	0	PTPRC_CD22	PTPRC - CD22	CD45	Cell-Cell Contact	PMID: 12115612	Ctrl	-0.331423822	0.62	0.979	5.94E-25	-0.390627808	0.18	0.63	7.70E-45
non-classical monocyte	Memory B	PTPRC	CD22	0.108639444	0	PTPRC_CD22	PTPRC - CD22	CD45	Cell-Cell Contact	PMID: 12115612	Ctrl	-1.087743729	0.7	0.996	1.15E-05	-0.390627808	0.18	0.63	7.70E-45
NKT	mature NK	CD48	CD244	0.02539354	0	CD48_CD244A	CD48 - CD244A	CD48	Cell-Cell Contact	PMID: 26697006	Ctrl	-0.493512378	0.496	0.935	1.67E-27	-0.139412753	0.086	0.265	1.23E-44
memory NK	mature NK	CD48	CD244	0.02211442	0	CD48_CD244A	CD48 - CD244A	CD48	Cell-Cell Contact	PMID: 26697006	Ctrl	-0.419569843	0.476	0.903	1.35E-12	-0.139412753	0.086	0.265	1.23E-44
CD8+ Cytotoxic T	mature NK	CD48	CD244	0.024355619	0	CD48_CD244A	CD48 - CD244A	CD48	Cell-Cell Contact	PMID: 26697006	Ctrl	-0.42494797	0.555	0.928	2.17E-259	-0.139412753	0.086	0.265	1.23E-44
DNT	mature NK	CD48	CD244	0.026206693	0	CD48_CD244A	CD48 - CD244A	CD48	Cell-Cell Contact	PMID: 26697006	Ctrl	-0.468540847	0.657	0.987	2.30E-93	-0.139412753	0.086	0.265	1.23E-44
CD4+ Memory T	mature NK	CD48	CD244	0.026147611	0	CD48_CD244A	CD48 - CD244A	CD48	Cell-Cell Contact	PMID: 26697006	Ctrl	-0.410345101	0.681	0.966	3.92E-184	-0.139412753	0.086	0.265	1.23E-44
Naive B	mature NK	CD48	CD244	0.021132321	0	CD48_CD244A	CD48 - CD244A	CD48	Cell-Cell Contact	PMID: 26697006	Ctrl	-0.477775566	0.441	0.856	2.49E-55	-0.139412753	0.086	0.265	1.23E-44
immature NK	mature NK	CD48	CD244	0.020128793	0	CD48_CD244A	CD48 - CD244A	CD48	Cell-Cell Contact	PMID: 26697006	Ctrl	-0.825181105	0.26	0.868	8.15E-38	-0.139412753	0.086	0.265	1.23E-44
mature NK	mature NK	CD48	CD244	0.021627769	0	CD48_CD244A	CD48 - CD244A	CD48	Cell-Cell Contact	PMID: 26697006	Ctrl	-0.427510928	0.453	0.871	4.02E-112	-0.139412753	0.086	0.265	1.23E-44
Memory B	mature NK	CD48	CD244	0.024365775	0	CD48_CD244A	CD48 - CD244A	CD48	Cell-Cell Contact	PMID: 26697006	Ctrl	-0.614020777	0.5	0.965	1.94E-74	-0.139412753	0.086	0.265	1.23E-44
CD4+ Naive T	mature NK	CD48	CD244	0.027603687	0	CD48_CD244A	CD48 - CD244A	CD48	Cell-Cell Contact	PMID: 26697006	Ctrl	-0.502603118	0.601	0.981	6.75E-200	-0.139412753	0.086	0.265	1.23E-44
classical monocyte	mature NK	CD48	CD244	0.022916231	0	CD48_CD244A	CD48 - CD244A	CD48	Cell-Cell Contact	PMID: 26697006	Ctrl	-0.345246823	0.824	0.941	4.62E-125	-0.139412753	0.086	0.265	1.23E-44
CD8+ Naive T	mature NK	CD48	CD244	0.02737545	0	CD48_CD244A	CD48 - CD244A	CD48	Cell-Cell Contact	PMID: 26697006	Ctrl	-0.461248352	0.693	0.991	6.53E-40	-0.139412753	0.086	0.265	1.23E-44
plasma	mature NK	CD48	CD244	0.016596822	0	CD48_CD244A	CD48 - CD244A	CD48	Cell-Cell Contact	PMID: 26697006	Ctrl	-0.387480755	0.542	0.922	0.00609755	-0.139412753	0.086	0.265	1.23E-44
non-classical monocyte	mature NK	CD48	CD244	0.027501261	0	CD48_CD244A	CD48 - CD244A	CD48	Cell-Cell Contact	PMID: 26697006	Ctrl	-0.835237273	0.6	0.988	6.77E-05	-0.139412753	0.086	0.265	1.23E-44
NKT	non-classical monocyte	CD48	CD244	0.013796079	0	CD48_CD244A	CD48 - CD244A	CD48	Cell-Cell Contact	PMID: 26697006	Ctrl	-0.493512378	0.496	0.935	1.67E-27	-0.258306997	0	0.312	0.038222021
memory NK	non-classical monocyte	CD48	CD244	0.01199613	0	CD48_CD244A	CD48 - CD244A	CD48	Cell-Cell Contact	PMID: 26697006	Ctrl	-0.419569843	0.476	0.903	1.35E-12	-0.258306997	0	0.312	0.038222021
CD8+ Cytotoxic T	non-classical monocyte	CD48	CD244	0.013225754	0	CD48_CD244A	CD48 - CD244A	CD48	Cell-Cell Contact	PMID: 26697006	Ctrl	-0.42494797	0.555	0.928	2.17E-259	-0.258306997	0	0.312	0.038222021
DNT	non-classical monocyte	CD48	CD244	0.014243286	0	CD48_CD244A	CD48 - CD244A	CD48	Cell-Cell Contact	PMID: 26697006	Ctrl	-0.468540847	0.657	0.987	2.30E-93	-0.258306997	0	0.312	0.038222021
CD4+ Memory T	non-classical monocyte	CD48	CD244	0.014210781	0	CD48_CD244A	CD48 - CD244A	CD48	Cell-Cell Contact	PMID: 26697006	Ctrl	-0.410345101	0.681	0.966	3.92E-184	-0.258306997	0	0.312	0.038222021
Naive B	non-classical monocyte	CD48	CD244	0.011458118	0	CD48_CD244A	CD48 - CD244A	CD48	Cell-Cell Contact	PMID: 26697006	Ctrl	-0.477775566	0.441	0.856	2.49E-55	-0.258306997	0	0.312	0.038222021
immature NK	non-classical monocyte	CD48	CD244	0.010908877	0	CD48_CD244A	CD48 - CD244A	CD48	Cell-Cell Contact	PMID: 26697006	Ctrl	-0.825181105	0.26	0.868	8.15E-38	-0.258306997	0	0.312	0.038222021
mature NK	non-classical monocyte	CD48	CD244	0.011729472	0	CD48_CD244A	CD48 - CD244A	CD48	Cell-Cell Contact	PMID: 26697006	Ctrl	-0.427510928	0.453	0.871	4.02E-112	-0.258306997	0	0.312	0.038222021
Memory B	non-classical monocyte	CD48	CD244	0.013231332	0	CD48_CD244A	CD48 - CD244A	CD48	Cell-Cell Contact	PMID: 26697006	Ctrl	-0.614020777	0.5	0.965	1.94E-74	-0.258306997	0	0.312	0.038222021
CD4+ Naive T	non-classical monocyte	CD48	CD244	0.01501238	0	CD48_CD244A	CD48 - CD244A	CD48	Cell-Cell Contact	PMID: 26697006	Ctrl	-0.502603118	0.601	0.981	6.75E-200	-0.258306997	0	0.312	0.038222021
classical monocyte	non-classical monocyte	CD48	CD244	0.012435744	0	CD48_CD244A	CD48 - CD244A	CD48	Cell-Cell Contact	PMID: 26697006	Ctrl	-0.345246823	0.824	0.941	4.62E-125	-0.258306997	0	0.312	0.038222021
CD8+ Naive T	non-classical monocyte	CD48	CD244	0.014886659	0	CD48_CD244A	CD48 - CD244A	CD48	Cell-Cell Contact	PMID: 26697006	Ctrl	-0.461248352	0.693	0.991	6.53E-40	-0.258306997	0	0.312	0.038222021
plasma	non-classical monocyte	CD48	CD244	0.008979885	0	CD48_CD244A	CD48 - CD244A	CD48	Cell-Cell Contact	PMID: 26697006	Ctrl	-0.387480755	0.542	0.922	0.00609755	-0.258306997	0	0.312	0.038222021
non-classical monocyte	non-classical monocyte	CD48	CD244	0.014955957	0	CD48_CD244A	CD48 - CD244A	CD48	Cell-Cell Contact	PMID: 26697006	Ctrl	-0.835237273	0.6	0.988	6.77E-05	-0.258306997	0	0.312	0.038222021
classical monocyte	DNT	CD86	CD28	0.018240133	0	CD86_CD28	CD86 - CD28	CD86	Cell-Cell Contact	PMID: 23954143	Ctrl	-0.119466558	0.407	0.621	1.25E-25	-0.317611488	0.132	0.507	6.41E-121
classical monocyte	CD4+ Naive T	CD86	CD28	0.007557419	0	CD86_CD28	CD86 - CD28	CD86	Cell-Cell Contact	PMID: 23954143	Ctrl	-0.119466558	0.407	0.621	1.25E-25	-0.141112951	0.106	0.356	4.53E-75
DNT	classical monocyte	CD99	PILRA	0.057128817	0	CD99_PILRA	CD99 - PILRA	CD99	Cell-Cell Contact	PMID: 18234675	Ctrl	-0.377695935	0.292	0.756	3.00E-98	-0.225194439	0.518	0.782	4.72E-60
CD4+ Memory T	classical monocyte	CD99	PILRA	0.061925955	0	CD99_PILRA	CD99 - PILRA	CD99	Cell-Cell Contact	PMID: 18234675	Ctrl	-0.143591825	0.433	0.778	8.20E-66	-0.225194439	0.518	0.782	4.72E-60
immature NK	classical monocyte	CD99	PILRA	0.044990511	0	CD99_PILRA	CD99 - PILRA	CD99	Cell-Cell Contact	PMID: 18234675	Ctrl	-0.120054164	0.251	0.624	2.08E-09	-0.225194439	0.518	0.782	4.72E-60
CD4+ Naive T	classical monocyte	CD99	PILRA	0.013558335	0	CD99_PILRA	CD99 - PILRA	CD99	Cell-Cell Contact	PMID: 18234675	Ctrl	-0.123486659	0.142	0.425	2.60E-76	-0.225194439	0.518	0.782	4.72E-60
DNT	DNT	CD99	CD99	0.062142785	0	CD99_CD99	CD99 - CD99	CD99	Cell-Cell Contact	KEGG: hsa04514	Ctrl	-0.377695935	0.292	0.756	3.00E-98	-0.377695935	0.292	0.756	3.00E-98
CD4+ Memory T	DNT	CD99	CD99	0.067330882	0	CD99_CD99	CD99 - CD99	CD99	Cell-Cell Contact	KEGG: hsa04514	Ctrl	-0.143591825	0.433	0.778	8.20E-66	-0.377695935	0.292	0.756	3.00E-98
DNT	CD4+ Memory T	CD99	CD99	0.067330882	0	CD99_CD99	CD99 - CD99	CD99	Cell-Cell Contact	KEGG: hsa04514	Ctrl	-0.377695935	0.292	0.756	3.00E-98	-0.143591825	0.433	0.778	8.20E-66
CD4+ Memory T	CD4+ Memory T	CD99	CD99	0.07291844	0	CD99_CD99	CD99 - CD99	CD99	Cell-Cell Contact	KEGG: hsa04514	Ctrl	-0.143591825	0.433	0.778	8.20E-66	-0.143591825	0.433	0.778	8.20E-66
NKT	memory NK	CLEC2D	KLRB1	0.063967979	0	CLEC2D_KLRB1	CLEC2D - KLRB1	CLEC	Cell-Cell Contact	PMID: 24223577	Ctrl	-0.484688552	0.184	0.667	6.86E-30	-0.437793825	0.262	0.58	8.46E-09
memory NK	memory NK	CLEC2D	KLRB1	0.056932699	0	CLEC2D_KLRB1	CLEC2D - KLRB1	CLEC	Cell-Cell Contact	PMID: 24223577	Ctrl	-0.133857364	0.283	0.599	5.27E-06	-0.437793825	0.262	0.58	8.46E-09
CD8+ Cytotoxic T	memory NK	CLEC2D	KLRB1	0.063445643	0	CLEC2D_KLRB1	CLEC2D - KLRB1	CLEC	Cell-Cell Contact	PMID: 24223577	Ctrl	-0.391998311	0.307	0.733	4.64E-252	-0.437793825	0.262	0.58	8.46E-09
DNT	memory NK	CLEC2D	KLRB1	0.069840569	0	CLEC2D_KLRB1	CLEC2D - KLRB1	CLEC	Cell-Cell Contact	PMID: 24223577	Ctrl	-0.340719068	0.319	0.769	1.61E-83	-0.437793825	0.262	0.58	8.46E-09
CD4+ Memory T	memory NK	CLEC2D	KLRB1	0.055854479	0	CLEC2D_KLRB1	CLEC2D - KLRB1	CLEC	Cell-Cell Contact	PMID: 24223577	Ctrl	-0.201820377	0.357	0.727	1.32E-96	-0.437793825	0.262	0.58	8.46E-09
Naive B	memory NK	CLEC2D	KLRB1	0.06431911	0	CLEC2D_KLRB1	CLEC2D - KLRB1	CLEC	Cell-Cell Contact	PMID: 24223577	Ctrl	-0.396993147	0.265	0.686	9.80E-50	-0.437793825	0.262	0.58	8.46E-09
mature NK	memory NK	CLEC2D	KLRB1	0.053487115	0	CLEC2D_KLRB1	CLEC2D - KLRB1	CLEC	Cell-Cell Contact	PMID: 24223577	Ctrl	-0.286535303	0.198	0.53	4.11E-81	-0.437793825	0.262	0.58	8.46E-09
Memory B	memory NK	CLEC2D	KLRB1	0.039519329	0	CLEC2D_KLRB1	CLEC2D - KLRB1	CLEC	Cell-Cell Contact	PMID: 24223577	Ctrl	-0.438358884	0.119	0.525	1.00E-46	-0.437793825	0.262	0.58	8.46E-09
CD4+ Naive T	memory NK	CLEC2D	KLRB1	0.056557068	0	CLEC2D_KLRB1	CLEC2D - KLRB1	CLEC	Cell-Cell Contact	PMID: 24223577	Ctrl	-0.247515644	0.269	0.715	3.44E-116	-0.437793825	0.262	0.58	8.46E-09
CD8+ Naive T	memory NK	CLEC2D	KLRB1	0.069244465	0	CLEC2D_KLRB1	CLEC2D - KLRB1	CLEC	Cell-Cell Contact	PMID: 24223577	Ctrl	-0.174462379	0.337	0.77	1.30E-18	-0.437793825	0.262	0.58	8.46E-09
plasma	memory NK	CLEC2D	KLRB1	0.026634421	0.02	CLEC2D_KLRB1	CLEC2D - KLRB1	CLEC	Cell-Cell Contact	PMID: 24223577	Ctrl	-0.26983029	0.167	0.725	0.000268902	-0.437793825	0.262	0.58	8.46E-09
NKT	CD8+ Cytotoxic T	CLEC2D	KLRB1	0.032266563	0	CLEC2D_KLRB1	CLEC2D - KLRB1	CLEC	Cell-Cell Contact	PMID: 24223577	Ctrl	-0.484688552	0.184	0.667	6.86E-30	-0.654253796	0.229	0.418	4.85E-99
memory NK	CD8+ Cytotoxic T	CLEC2D	KLRB1	0.028611274	0	CLEC2D_KLRB1	CLEC2D - KLRB1	CLEC	Cell-Cell Contact	PMID: 24223577	Ctrl	-0.133857364	0.283	0.599	5.27E-06	-0.654253796	0.229	0.418	4.85E-99
CD8+ Cytotoxic T	CD8+ Cytotoxic T	CLEC2D	KLRB1	0.03199424	0	CLEC2D_KLRB1	CLEC2D - KLRB1	CLEC	Cell-Cell Contact	PMID: 24223577	Ctrl	-0.391998311	0.307	0.733	4.64E-252	-0.654253796	0.229	0.418	4.85E-99
DNT	CD8+ Cytotoxic T	CLEC2D	KLRB1	0.035338677	0	CLEC2D_KLRB1	CLEC2D - KLRB1	CLEC	Cell-Cell Contact	PMID: 24223577	Ctrl	-0.340719068	0.319	0.769	1.61E-83	-0.654253796	0.229	0.418	4.85E-99
CD4+ Memory T	CD8+ Cytotoxic T	CLEC2D	KLRB1	0.028053463	0	CLEC2D_KLRB1	CLEC2D - KLRB1	CLEC	Cell-Cell Contact	PMID: 24223577	Ctrl	-0.201820377	0.357	0.727	1.32E-96	-0.654253796	0.229	0.418	4.85E-99
Naive B	CD8+ Cytotoxic T	CLEC2D	KLRB1	0.032449713	0	CLEC2D_KLRB1	CLEC2D - KLRB1	CLEC	Cell-Cell Contact	PMID: 24223577	Ctrl	-0.396993147	0.265	0.686	9.80E-50	-0.654253796	0.229	0.418	4.85E-99
mature NK	CD8+ Cytotoxic T	CLEC2D	KLRB1	0.026830945	0	CLEC2D_KLRB1	CLEC2D - KLRB1	CLEC	Cell-Cell Contact	PMID: 24223577	Ctrl	-0.286535303	0.198	0.53	4.11E-81	-0.654253796	0.229	0.418	4.85E-99
CD4+ Naive T	CD8+ Cytotoxic T	CLEC2D	KLRB1	0.028416871	0	CLEC2D_KLRB1	CLEC2D - KLRB1	CLEC	Cell-Cell Contact	PMID: 24223577	Ctrl	-0.247515644	0.269	0.715	3.44E-116	-0.654253796	0.229	0.418	4.85E-99
CD8+ Naive T	CD8+ Cytotoxic T	CLEC2D	KLRB1	0.035025965	0	CLEC2D_KLRB1	CLEC2D - KLRB1	CLEC	Cell-Cell Contact	PMID: 24223577	Ctrl	-0.174462379	0.337	0.77	1.30E-18	-0.654253796	0.229	0.418	4.85E-99
NKT	immature NK	CLEC2D	KLRB1	0.125426323	0	CLEC2D_KLRB1	CLEC2D - KLRB1	CLEC	Cell-Cell Contact	PMID: 24223577	Ctrl	-0.484688552	0.184	0.667	6.86E-30	-0.708476227	0.479	0.937	5.12E-23
memory NK	immature NK	CLEC2D	KLRB1	0.112443755	0	CLEC2D_KLRB1	CLEC2D - KLRB1	CLEC	Cell-Cell Contact	PMID: 24223577	Ctrl	-0.133857364	0.283	0.599	5.27E-06	-0.708476227	0.479	0.937	5.12E-23
CD8+ Cytotoxic T	immature NK	CLEC2D	KLRB1	0.124468877	0	CLEC2D_KLRB1	CLEC2D - KLRB1	CLEC	Cell-Cell Contact	PMID: 24223577	Ctrl	-0.391998311	0.307	0.733	4.64E-252	-0.708476227	0.479	0.937	5.12E-23
DNT	immature NK	CLEC2D	KLRB1	0.136120602	0	CLEC2D_KLRB1	CLEC2D - KLRB1	CLEC	Cell-Cell Contact	PMID: 24223577	Ctrl	-0.340719068	0.319	0.769	1.61E-83	-0.708476227	0.479	0.937	5.12E-23
CD4+ Memory T	immature NK	CLEC2D	KLRB1	0.110437349	0	CLEC2D_KLRB1	CLEC2D - KLRB1	CLEC	Cell-Cell Contact	PMID: 24223577	Ctrl	-0.201820377	0.357	0.727	1.32E-96	-0.708476227	0.479	0.937	5.12E-23
Naive B	immature NK	CLEC2D	KLRB1	0.126069374	0	CLEC2D_KLRB1	CLEC2D - KLRB1	CLEC	Cell-Cell Contact	PMID: 24223577	Ctrl	-0.396993147	0.265	0.686	9.80E-50	-0.708476227	0.479	0.937	5.12E-23
immature NK	immature NK	CLEC2D	KLRB1	0.038187062	0	CLEC2D_KLRB1	CLEC2D - KLRB1	CLEC	Cell-Cell Contact	PMID: 24223577	Ctrl	-0.381335173	0.114	0.459	1.35E-16	-0.708476227	0.479	0.937	5.12E-23
mature NK	immature NK	CLEC2D	KLRB1	0.106016293	0	CLEC2D_KLRB1	CLEC2D - KLRB1	CLEC	Cell-Cell Contact	PMID: 24223577	Ctrl	-0.286535303	0.198	0.53	4.11E-81	-0.708476227	0.479	0.937	5.12E-23
Memory B	immature NK	CLEC2D	KLRB1	0.079482809	0	CLEC2D_KLRB1	CLEC2D - KLRB1	CLEC	Cell-Cell Contact	PMID: 24223577	Ctrl	-0.438358884	0.119	0.525	1.00E-46	-0.708476227	0.479	0.937	5.12E-23
CD4+ Naive T	immature NK	CLEC2D	KLRB1	0.11174527	0	CLEC2D_KLRB1	CLEC2D - KLRB1	CLEC	Cell-Cell Contact	PMID: 24223577	Ctrl	-0.247515644	0.269	0.715	3.44E-116	-0.708476227	0.479	0.937	5.12E-23
CD8+ Naive T	immature NK	CLEC2D	KLRB1	0.135040915	0	CLEC2D_KLRB1	CLEC2D - KLRB1	CLEC	Cell-Cell Contact	PMID: 24223577	Ctrl	-0.174462379	0.337	0.77	1.30E-18	-0.708476227	0.479	0.937	5.12E-23
plasma	immature NK	CLEC2D	KLRB1	0.054304873	0	CLEC2D_KLRB1	CLEC2D - KLRB1	CLEC	Cell-Cell Contact	PMID: 24223577	Ctrl	-0.26983029	0.167	0.725	0.000268902	-0.708476227	0.479	0.937	5.12E-23
NKT	mature NK	CLEC2D	KLRB1	0.124213229	0	CLEC2D_KLRB1	CLEC2D - KLRB1	CLEC	Cell-Cell Contact	PMID: 24223577	Ctrl	-0.484688552	0.184	0.667	6.86E-30	-0.402731999	0.621	0.875	5.96E-77
memory NK	mature NK	CLEC2D	KLRB1	0.11134024	0	CLEC2D_KLRB1	CLEC2D - KLRB1	CLEC	Cell-Cell Contact	PMID: 24223577	Ctrl	-0.133857364	0.283	0.599	5.27E-06	-0.402731999	0.621	0.875	5.96E-77
CD8+ Cytotoxic T	mature NK	CLEC2D	KLRB1	0.123263738	0	CLEC2D_KLRB1	CLEC2D - KLRB1	CLEC	Cell-Cell Contact	PMID: 24223577	Ctrl	-0.391998311	0.307	0.733	4.64E-252	-0.402731999	0.621	0.875	5.96E-77
DNT	mature NK	CLEC2D	KLRB1	0.134820019	0	CLEC2D_KLRB1	CLEC2D - KLRB1	CLEC	Cell-Cell Contact	PMID: 24223577	Ctrl	-0.340719068	0.319	0.769	1.61E-83	-0.402731999	0.621	0.875	5.96E-77
CD4+ Memory T	mature NK	CLEC2D	KLRB1	0.109351098	0	CLEC2D_KLRB1	CLEC2D - KLRB1	CLEC	Cell-Cell Contact	PMID: 24223577	Ctrl	-0.201820377	0.357	0.727	1.32E-96	-0.402731999	0.621	0.875	5.96E-77
Naive B	mature NK	CLEC2D	KLRB1	0.124850947	0	CLEC2D_KLRB1	CLEC2D - KLRB1	CLEC	Cell-Cell Contact	PMID: 24223577	Ctrl	-0.396993147	0.265	0.686	9.80E-50	-0.402731999	0.621	0.875	5.96E-77
immature NK	mature NK	CLEC2D	KLRB1	0.037781276	0	CLEC2D_KLRB1	CLEC2D - KLRB1	CLEC	Cell-Cell Contact	PMID: 24223577	Ctrl	-0.381335173	0.114	0.459	1.35E-16	-0.402731999	0.621	0.875	5.96E-77
mature NK	mature NK	CLEC2D	KLRB1	0.104968396	0	CLEC2D_KLRB1	CLEC2D - KLRB1	CLEC	Cell-Cell Contact	PMID: 24223577	Ctrl	-0.286535303	0.198	0.53	4.11E-81	-0.402731999	0.621	0.875	5.96E-77
Memory B	mature NK	CLEC2D	KLRB1	0.078674097	0	CLEC2D_KLRB1	CLEC2D - KLRB1	CLEC	Cell-Cell Contact	PMID: 24223577	Ctrl	-0.438358884	0.119	0.525	1.00E-46	-0.402731999	0.621	0.875	5.96E-77
CD4+ Naive T	mature NK	CLEC2D	KLRB1	0.110647755	0	CLEC2D_KLRB1	CLEC2D - KLRB1	CLEC	Cell-Cell Contact	PMID: 24223577	Ctrl	-0.247515644	0.269	0.715	3.44E-116	-0.402731999	0.621	0.875	5.96E-77
CD8+ Naive T	mature NK	CLEC2D	KLRB1	0.133749051	0	CLEC2D_KLRB1	CLEC2D - KLRB1	CLEC	Cell-Cell Contact	PMID: 24223577	Ctrl	-0.174462379	0.337	0.77	1.30E-18	-0.402731999	0.621	0.875	5.96E-77
plasma	mature NK	CLEC2D	KLRB1	0.053737383	0	CLEC2D_KLRB1	CLEC2D - KLRB1	CLEC	Cell-Cell Contact	PMID: 24223577	Ctrl	-0.26983029	0.167	0.725	0.000268902	-0.402731999	0.621	0.875	5.96E-77
immature NK	memory NK	CLEC2B	KLRB1	0.054169907	0	CLEC2B_KLRB1	CLEC2B - KLRB1	CLEC	Cell-Cell Contact	PMID: 24223577	Ctrl	-0.17584584	0.29	0.663	4.85E-09	-0.437793825	0.262	0.58	8.46E-09
immature NK	CD8+ Cytotoxic T	CLEC2B	KLRB1	0.02718323	0	CLEC2B_KLRB1	CLEC2B - KLRB1	CLEC	Cell-Cell Contact	PMID: 24223577	Ctrl	-0.17584584	0.29	0.663	4.85E-09	-0.654253796	0.229	0.418	4.85E-99
Naive B	immature NK	CLEC2B	KLRB1	0.033656579	0	CLEC2B_KLRB1	CLEC2B - KLRB1	CLEC	Cell-Cell Contact	PMID: 24223577	Ctrl	-0.115169929	0.148	0.331	3.63E-15	-0.708476227	0.479	0.937	5.12E-23
immature NK	immature NK	CLEC2B	KLRB1	0.107293637	0	CLEC2B_KLRB1	CLEC2B - KLRB1	CLEC	Cell-Cell Contact	PMID: 24223577	Ctrl	-0.17584584	0.29	0.663	4.85E-09	-0.708476227	0.479	0.937	5.12E-23
Naive B	mature NK	CLEC2B	KLRB1	0.033297268	0	CLEC2B_KLRB1	CLEC2B - KLRB1	CLEC	Cell-Cell Contact	PMID: 24223577	Ctrl	-0.115169929	0.148	0.331	3.63E-15	-0.402731999	0.621	0.875	5.96E-77
immature NK	mature NK	CLEC2B	KLRB1	0.106234614	0	CLEC2B_KLRB1	CLEC2B - KLRB1	CLEC	Cell-Cell Contact	PMID: 24223577	Ctrl	-0.17584584	0.29	0.663	4.85E-09	-0.402731999	0.621	0.875	5.96E-77
DNT	memory NK	CD69	KLRB1	0.09666842	0	CLEC2C_KLRB1	CLEC2C - KLRB1	CLEC	Cell-Cell Contact	PMID: 24223577	Ctrl	-0.103348678	0.588	0.892	1.10E-17	-0.437793825	0.262	0.58	8.46E-09
DNT	CD8+ Cytotoxic T	CD69	KLRB1	0.049620326	0	CLEC2C_KLRB1	CLEC2C - KLRB1	CLEC	Cell-Cell Contact	PMID: 24223577	Ctrl	-0.103348678	0.588	0.892	1.10E-17	-0.654253796	0.229	0.418	4.85E-99
DNT	DNT	CD69	KLRB1	0.032001128	0	CLEC2C_KLRB1	CLEC2C - KLRB1	CLEC	Cell-Cell Contact	PMID: 24223577	Ctrl	-0.103348678	0.588	0.892	1.10E-17	-0.72941233	0.108	0.362	4.78E-82
DNT	immature NK	CD69	KLRB1	0.183388911	0	CLEC2C_KLRB1	CLEC2C - KLRB1	CLEC	Cell-Cell Contact	PMID: 24223577	Ctrl	-0.103348678	0.588	0.892	1.10E-17	-0.708476227	0.479	0.937	5.12E-23
DNT	mature NK	CD69	KLRB1	0.181731705	0	CLEC2C_KLRB1	CLEC2C - KLRB1	CLEC	Cell-Cell Contact	PMID: 24223577	Ctrl	-0.103348678	0.588	0.892	1.10E-17	-0.402731999	0.621	0.875	5.96E-77
DNT	memory NK	ICAM2	ITGAL_ITGB2	0.014132895	0	ICAM2_ITGAL_ITGB2	ICAM2 - (ITGAL+ITGB2)	ICAM	Cell-Cell Contact	KEGG: hsa04514	Ctrl	-0.220445265	0.092	0.339	3.41E-76	-0.529139718	0.331	0.834	9.16E-18
CD4+ Memory T	memory NK	ICAM2	ITGAL_ITGB2	0.015340405	0	ICAM2_ITGAL_ITGB2	ICAM2 - (ITGAL+ITGB2)	ICAM	Cell-Cell Contact	KEGG: hsa04514	Ctrl	-0.190605788	0.13	0.403	8.43E-103	-0.529139718	0.331	0.834	9.16E-18
Naive B	memory NK	ICAM2	ITGAL_ITGB2	0.015334974	0	ICAM2_ITGAL_ITGB2	ICAM2 - (ITGAL+ITGB2)	ICAM	Cell-Cell Contact	KEGG: hsa04514	Ctrl	-0.292864611	0.047	0.271	3.63E-40	-0.529139718	0.331	0.834	9.16E-18
immature NK	memory NK	ICAM2	ITGAL_ITGB2	0.012570283	0	ICAM2_ITGAL_ITGB2	ICAM2 - (ITGAL+ITGB2)	ICAM	Cell-Cell Contact	KEGG: hsa04514	Ctrl	-0.303350957	0.03	0.283	6.83E-17	-0.529139718	0.331	0.834	9.16E-18
CD4+ Naive T	memory NK	ICAM2	ITGAL_ITGB2	0.014709256	0	ICAM2_ITGAL_ITGB2	ICAM2 - (ITGAL+ITGB2)	ICAM	Cell-Cell Contact	KEGG: hsa04514	Ctrl	-0.167433997	0.074	0.291	7.91E-74	-0.529139718	0.331	0.834	9.16E-18
classical monocyte	memory NK	ICAM2	ITGAL_ITGB2	0.01140803	0	ICAM2_ITGAL_ITGB2	ICAM2 - (ITGAL+ITGB2)	ICAM	Cell-Cell Contact	KEGG: hsa04514	Ctrl	-0.261912475	0.109	0.389	4.18E-104	-0.529139718	0.331	0.834	9.16E-18
CD8+ Naive T	memory NK	ICAM2	ITGAL_ITGB2	0.014033337	0	ICAM2_ITGAL_ITGB2	ICAM2 - (ITGAL+ITGB2)	ICAM	Cell-Cell Contact	KEGG: hsa04514	Ctrl	-0.222733374	0.083	0.367	5.53E-18	-0.529139718	0.331	0.834	9.16E-18
non-classical monocyte	memory NK	ICAM2	ITGAL_ITGB2	0.051136544	0	ICAM2_ITGAL_ITGB2	ICAM2 - (ITGAL+ITGB2)	ICAM	Cell-Cell Contact	KEGG: hsa04514	Ctrl	-0.517820701	0.3	0.773	0.003896973	-0.529139718	0.331	0.834	9.16E-18
DNT	CD8+ Cytotoxic T	ICAM2	ITGAL_ITGB2	0.013552355	0	ICAM2_ITGAL_ITGB2	ICAM2 - (ITGAL+ITGB2)	ICAM	Cell-Cell Contact	KEGG: hsa04514	Ctrl	-0.220445265	0.092	0.339	3.41E-76	-0.222957947	0.3645	0.7225	7.14E-12
CD4+ Memory T	CD8+ Cytotoxic T	ICAM2	ITGAL_ITGB2	0.014711005	0	ICAM2_ITGAL_ITGB2	ICAM2 - (ITGAL+ITGB2)	ICAM	Cell-Cell Contact	KEGG: hsa04514	Ctrl	-0.190605788	0.13	0.403	8.43E-103	-0.222957947	0.3645	0.7225	7.14E-12
Naive B	CD8+ Cytotoxic T	ICAM2	ITGAL_ITGB2	0.014705793	0	ICAM2_ITGAL_ITGB2	ICAM2 - (ITGAL+ITGB2)	ICAM	Cell-Cell Contact	KEGG: hsa04514	Ctrl	-0.292864611	0.047	0.271	3.63E-40	-0.222957947	0.3645	0.7225	7.14E-12
immature NK	CD8+ Cytotoxic T	ICAM2	ITGAL_ITGB2	0.012053146	0	ICAM2_ITGAL_ITGB2	ICAM2 - (ITGAL+ITGB2)	ICAM	Cell-Cell Contact	KEGG: hsa04514	Ctrl	-0.303350957	0.03	0.283	6.83E-17	-0.222957947	0.3645	0.7225	7.14E-12
CD4+ Naive T	CD8+ Cytotoxic T	ICAM2	ITGAL_ITGB2	0.01410538	0	ICAM2_ITGAL_ITGB2	ICAM2 - (ITGAL+ITGB2)	ICAM	Cell-Cell Contact	KEGG: hsa04514	Ctrl	-0.167433997	0.074	0.291	7.91E-74	-0.222957947	0.3645	0.7225	7.14E-12
classical monocyte	CD8+ Cytotoxic T	ICAM2	ITGAL_ITGB2	0.010938178	0	ICAM2_ITGAL_ITGB2	ICAM2 - (ITGAL+ITGB2)	ICAM	Cell-Cell Contact	KEGG: hsa04514	Ctrl	-0.261912475	0.109	0.389	4.18E-104	-0.222957947	0.3645	0.7225	7.14E-12
CD8+ Naive T	CD8+ Cytotoxic T	ICAM2	ITGAL_ITGB2	0.013456831	0	ICAM2_ITGAL_ITGB2	ICAM2 - (ITGAL+ITGB2)	ICAM	Cell-Cell Contact	KEGG: hsa04514	Ctrl	-0.222733374	0.083	0.367	5.53E-18	-0.222957947	0.3645	0.7225	7.14E-12
non-classical monocyte	CD8+ Cytotoxic T	ICAM2	ITGAL_ITGB2	0.049111718	0	ICAM2_ITGAL_ITGB2	ICAM2 - (ITGAL+ITGB2)	ICAM	Cell-Cell Contact	KEGG: hsa04514	Ctrl	-0.517820701	0.3	0.773	0.003896973	-0.222957947	0.3645	0.7225	7.14E-12
non-classical monocyte	DNT	ICAM2	ITGAL_ITGB2	0.017127339	0	ICAM2_ITGAL_ITGB2	ICAM2 - (ITGAL+ITGB2)	ICAM	Cell-Cell Contact	KEGG: hsa04514	Ctrl	-0.517820701	0.3	0.773	0.003896973	-0.494840244	0.154	0.655	4.73E-189
non-classical monocyte	CD4+ Memory T	ICAM2	ITGAL_ITGB2	0.018304831	0	ICAM2_ITGAL_ITGB2	ICAM2 - (ITGAL+ITGB2)	ICAM	Cell-Cell Contact	KEGG: hsa04514	Ctrl	-0.517820701	0.3	0.773	0.003896973	-0.530401263	0.196	0.709	5.10E-282
DNT	immature NK	ICAM2	ITGAL_ITGB2	0.011417712	0.01	ICAM2_ITGAL_ITGB2	ICAM2 - (ITGAL+ITGB2)	ICAM	Cell-Cell Contact	KEGG: hsa04514	Ctrl	-0.220445265	0.092	0.339	3.41E-76	-0.197321016	0.3335	0.7025	0.048513302
CD4+ Memory T	immature NK	ICAM2	ITGAL_ITGB2	0.012396155	0	ICAM2_ITGAL_ITGB2	ICAM2 - (ITGAL+ITGB2)	ICAM	Cell-Cell Contact	KEGG: hsa04514	Ctrl	-0.190605788	0.13	0.403	8.43E-103	-0.197321016	0.3335	0.7025	0.048513302
Naive B	immature NK	ICAM2	ITGAL_ITGB2	0.012391753	0	ICAM2_ITGAL_ITGB2	ICAM2 - (ITGAL+ITGB2)	ICAM	Cell-Cell Contact	KEGG: hsa04514	Ctrl	-0.292864611	0.047	0.271	3.63E-40	-0.197321016	0.3335	0.7025	0.048513302
immature NK	immature NK	ICAM2	ITGAL_ITGB2	0.010152214	0.04	ICAM2_ITGAL_ITGB2	ICAM2 - (ITGAL+ITGB2)	ICAM	Cell-Cell Contact	KEGG: hsa04514	Ctrl	-0.303350957	0.03	0.283	6.83E-17	-0.197321016	0.3335	0.7025	0.048513302
CD4+ Naive T	immature NK	ICAM2	ITGAL_ITGB2	0.011884679	0	ICAM2_ITGAL_ITGB2	ICAM2 - (ITGAL+ITGB2)	ICAM	Cell-Cell Contact	KEGG: hsa04514	Ctrl	-0.167433997	0.074	0.291	7.91E-74	-0.197321016	0.3335	0.7025	0.048513302
CD8+ Naive T	immature NK	ICAM2	ITGAL_ITGB2	0.011337061	0	ICAM2_ITGAL_ITGB2	ICAM2 - (ITGAL+ITGB2)	ICAM	Cell-Cell Contact	KEGG: hsa04514	Ctrl	-0.222733374	0.083	0.367	5.53E-18	-0.197321016	0.3335	0.7025	0.048513302
non-classical monocyte	immature NK	ICAM2	ITGAL_ITGB2	0.041612361	0	ICAM2_ITGAL_ITGB2	ICAM2 - (ITGAL+ITGB2)	ICAM	Cell-Cell Contact	KEGG: hsa04514	Ctrl	-0.517820701	0.3	0.773	0.003896973	-0.197321016	0.3335	0.7025	0.048513302
DNT	mature NK	ICAM2	ITGAL_ITGB2	0.017067584	0	ICAM2_ITGAL_ITGB2	ICAM2 - (ITGAL+ITGB2)	ICAM	Cell-Cell Contact	KEGG: hsa04514	Ctrl	-0.220445265	0.092	0.339	3.41E-76	-0.19531964	0.477	0.8125	5.22E-05
CD4+ Memory T	mature NK	ICAM2	ITGAL_ITGB2	0.018521123	0	ICAM2_ITGAL_ITGB2	ICAM2 - (ITGAL+ITGB2)	ICAM	Cell-Cell Contact	KEGG: hsa04514	Ctrl	-0.190605788	0.13	0.403	8.43E-103	-0.19531964	0.477	0.8125	5.22E-05
Naive B	mature NK	ICAM2	ITGAL_ITGB2	0.018514587	0	ICAM2_ITGAL_ITGB2	ICAM2 - (ITGAL+ITGB2)	ICAM	Cell-Cell Contact	KEGG: hsa04514	Ctrl	-0.292864611	0.047	0.271	3.63E-40	-0.19531964	0.477	0.8125	5.22E-05
immature NK	mature NK	ICAM2	ITGAL_ITGB2	0.015185494	0	ICAM2_ITGAL_ITGB2	ICAM2 - (ITGAL+ITGB2)	ICAM	Cell-Cell Contact	KEGG: hsa04514	Ctrl	-0.303350957	0.03	0.283	6.83E-17	-0.19531964	0.477	0.8125	5.22E-05
CD4+ Naive T	mature NK	ICAM2	ITGAL_ITGB2	0.01776147	0	ICAM2_ITGAL_ITGB2	ICAM2 - (ITGAL+ITGB2)	ICAM	Cell-Cell Contact	KEGG: hsa04514	Ctrl	-0.167433997	0.074	0.291	7.91E-74	-0.19531964	0.477	0.8125	5.22E-05
classical monocyte	mature NK	ICAM2	ITGAL_ITGB2	0.013784813	0	ICAM2_ITGAL_ITGB2	ICAM2 - (ITGAL+ITGB2)	ICAM	Cell-Cell Contact	KEGG: hsa04514	Ctrl	-0.261912475	0.109	0.389	4.18E-104	-0.19531964	0.477	0.8125	5.22E-05
CD8+ Naive T	mature NK	ICAM2	ITGAL_ITGB2	0.016947708	0	ICAM2_ITGAL_ITGB2	ICAM2 - (ITGAL+ITGB2)	ICAM	Cell-Cell Contact	KEGG: hsa04514	Ctrl	-0.222733374	0.083	0.367	5.53E-18	-0.19531964	0.477	0.8125	5.22E-05
non-classical monocyte	mature NK	ICAM2	ITGAL_ITGB2	0.06127743	0	ICAM2_ITGAL_ITGB2	ICAM2 - (ITGAL+ITGB2)	ICAM	Cell-Cell Contact	KEGG: hsa04514	Ctrl	-0.517820701	0.3	0.773	0.003896973	-0.19531964	0.477	0.8125	5.22E-05
DNT	classical monocyte	ICAM2	ITGAL_ITGB2	0.012784664	0	ICAM2_ITGAL_ITGB2	ICAM2 - (ITGAL+ITGB2)	ICAM	Cell-Cell Contact	KEGG: hsa04514	Ctrl	-0.220445265	0.092	0.339	3.41E-76	-0.469463253	0.521	0.7865	2.43E-201
CD4+ Memory T	classical monocyte	ICAM2	ITGAL_ITGB2	0.013878604	0	ICAM2_ITGAL_ITGB2	ICAM2 - (ITGAL+ITGB2)	ICAM	Cell-Cell Contact	KEGG: hsa04514	Ctrl	-0.190605788	0.13	0.403	8.43E-103	-0.469463253	0.521	0.7865	2.43E-201
Naive B	classical monocyte	ICAM2	ITGAL_ITGB2	0.013873683	0	ICAM2_ITGAL_ITGB2	ICAM2 - (ITGAL+ITGB2)	ICAM	Cell-Cell Contact	KEGG: hsa04514	Ctrl	-0.292864611	0.047	0.271	3.63E-40	-0.469463253	0.521	0.7865	2.43E-201
immature NK	classical monocyte	ICAM2	ITGAL_ITGB2	0.011369401	0	ICAM2_ITGAL_ITGB2	ICAM2 - (ITGAL+ITGB2)	ICAM	Cell-Cell Contact	KEGG: hsa04514	Ctrl	-0.303350957	0.03	0.283	6.83E-17	-0.469463253	0.521	0.7865	2.43E-201
CD4+ Naive T	classical monocyte	ICAM2	ITGAL_ITGB2	0.013306785	0	ICAM2_ITGAL_ITGB2	ICAM2 - (ITGAL+ITGB2)	ICAM	Cell-Cell Contact	KEGG: hsa04514	Ctrl	-0.167433997	0.074	0.291	7.91E-74	-0.469463253	0.521	0.7865	2.43E-201
classical monocyte	classical monocyte	ICAM2	ITGAL_ITGB2	0.010317022	0	ICAM2_ITGAL_ITGB2	ICAM2 - (ITGAL+ITGB2)	ICAM	Cell-Cell Contact	KEGG: hsa04514	Ctrl	-0.261912475	0.109	0.389	4.18E-104	-0.469463253	0.521	0.7865	2.43E-201
CD8+ Naive T	classical monocyte	ICAM2	ITGAL_ITGB2	0.012694482	0	ICAM2_ITGAL_ITGB2	ICAM2 - (ITGAL+ITGB2)	ICAM	Cell-Cell Contact	KEGG: hsa04514	Ctrl	-0.222733374	0.083	0.367	5.53E-18	-0.469463253	0.521	0.7865	2.43E-201
non-classical monocyte	classical monocyte	ICAM2	ITGAL_ITGB2	0.046424519	0	ICAM2_ITGAL_ITGB2	ICAM2 - (ITGAL+ITGB2)	ICAM	Cell-Cell Contact	KEGG: hsa04514	Ctrl	-0.517820701	0.3	0.773	0.003896973	-0.469463253	0.521	0.7865	2.43E-201
DNT	non-classical monocyte	ICAM2	ITGAL_ITGB2	0.016908403	0	ICAM2_ITGAL_ITGB2	ICAM2 - (ITGAL+ITGB2)	ICAM	Cell-Cell Contact	KEGG: hsa04514	Ctrl	-0.220445265	0.092	0.339	3.41E-76	-0.44293569	0.3	0.893	0.006311126
CD4+ Memory T	non-classical monocyte	ICAM2	ITGAL_ITGB2	0.018348639	0	ICAM2_ITGAL_ITGB2	ICAM2 - (ITGAL+ITGB2)	ICAM	Cell-Cell Contact	KEGG: hsa04514	Ctrl	-0.190605788	0.13	0.403	8.43E-103	-0.44293569	0.3	0.893	0.006311126
Naive B	non-classical monocyte	ICAM2	ITGAL_ITGB2	0.018342163	0	ICAM2_ITGAL_ITGB2	ICAM2 - (ITGAL+ITGB2)	ICAM	Cell-Cell Contact	KEGG: hsa04514	Ctrl	-0.292864611	0.047	0.271	3.63E-40	-0.44293569	0.3	0.893	0.006311126
immature NK	non-classical monocyte	ICAM2	ITGAL_ITGB2	0.015043598	0	ICAM2_ITGAL_ITGB2	ICAM2 - (ITGAL+ITGB2)	ICAM	Cell-Cell Contact	KEGG: hsa04514	Ctrl	-0.303350957	0.03	0.283	6.83E-17	-0.44293569	0.3	0.893	0.006311126
CD4+ Naive T	non-classical monocyte	ICAM2	ITGAL_ITGB2	0.017595933	0	ICAM2_ITGAL_ITGB2	ICAM2 - (ITGAL+ITGB2)	ICAM	Cell-Cell Contact	KEGG: hsa04514	Ctrl	-0.167433997	0.074	0.291	7.91E-74	-0.44293569	0.3	0.893	0.006311126
classical monocyte	non-classical monocyte	ICAM2	ITGAL_ITGB2	0.013655824	0	ICAM2_ITGAL_ITGB2	ICAM2 - (ITGAL+ITGB2)	ICAM	Cell-Cell Contact	KEGG: hsa04514	Ctrl	-0.261912475	0.109	0.389	4.18E-104	-0.44293569	0.3	0.893	0.006311126
CD8+ Naive T	non-classical monocyte	ICAM2	ITGAL_ITGB2	0.016789626	0	ICAM2_ITGAL_ITGB2	ICAM2 - (ITGAL+ITGB2)	ICAM	Cell-Cell Contact	KEGG: hsa04514	Ctrl	-0.222733374	0.083	0.367	5.53E-18	-0.44293569	0.3	0.893	0.006311126
non-classical monocyte	non-classical monocyte	ICAM2	ITGAL_ITGB2	0.060731402	0	ICAM2_ITGAL_ITGB2	ICAM2 - (ITGAL+ITGB2)	ICAM	Cell-Cell Contact	KEGG: hsa04514	Ctrl	-0.517820701	0.3	0.773	0.003896973	-0.44293569	0.3	0.893	0.006311126
DNT	NKT	ICAM2	ITGAM_ITGB2	0.008092844	0	ICAM2_ITGAM_ITGB2	ICAM2 - (ITGAM+ITGB2)	ICAM	Cell-Cell Contact	KEGG: hsa04514	Ctrl	-0.220445265	0.092	0.339	3.41E-76	-0.352375919	0.445	0.885	1.15E-20
CD4+ Memory T	NKT	ICAM2	ITGAM_ITGB2	0.008788895	0	ICAM2_ITGAM_ITGB2	ICAM2 - (ITGAM+ITGB2)	ICAM	Cell-Cell Contact	KEGG: hsa04514	Ctrl	-0.190605788	0.13	0.403	8.43E-103	-0.352375919	0.445	0.885	1.15E-20
Naive B	NKT	ICAM2	ITGAM_ITGB2	0.008785763	0	ICAM2_ITGAM_ITGB2	ICAM2 - (ITGAM+ITGB2)	ICAM	Cell-Cell Contact	KEGG: hsa04514	Ctrl	-0.292864611	0.047	0.271	3.63E-40	-0.352375919	0.445	0.885	1.15E-20
immature NK	NKT	ICAM2	ITGAM_ITGB2	0.007193181	0	ICAM2_ITGAM_ITGB2	ICAM2 - (ITGAM+ITGB2)	ICAM	Cell-Cell Contact	KEGG: hsa04514	Ctrl	-0.303350957	0.03	0.283	6.83E-17	-0.352375919	0.445	0.885	1.15E-20
CD4+ Naive T	NKT	ICAM2	ITGAM_ITGB2	0.008424988	0	ICAM2_ITGAM_ITGB2	ICAM2 - (ITGAM+ITGB2)	ICAM	Cell-Cell Contact	KEGG: hsa04514	Ctrl	-0.167433997	0.074	0.291	7.91E-74	-0.352375919	0.445	0.885	1.15E-20
classical monocyte	NKT	ICAM2	ITGAM_ITGB2	0.006524812	0	ICAM2_ITGAM_ITGB2	ICAM2 - (ITGAM+ITGB2)	ICAM	Cell-Cell Contact	KEGG: hsa04514	Ctrl	-0.261912475	0.109	0.389	4.18E-104	-0.352375919	0.445	0.885	1.15E-20
CD8+ Naive T	NKT	ICAM2	ITGAM_ITGB2	0.008035488	0	ICAM2_ITGAM_ITGB2	ICAM2 - (ITGAM+ITGB2)	ICAM	Cell-Cell Contact	KEGG: hsa04514	Ctrl	-0.222733374	0.083	0.367	5.53E-18	-0.352375919	0.445	0.885	1.15E-20
non-classical monocyte	NKT	ICAM2	ITGAM_ITGB2	0.029759421	0	ICAM2_ITGAM_ITGB2	ICAM2 - (ITGAM+ITGB2)	ICAM	Cell-Cell Contact	KEGG: hsa04514	Ctrl	-0.517820701	0.3	0.773	0.003896973	-0.352375919	0.445	0.885	1.15E-20
DNT	immature NK	ICAM2	ITGAM_ITGB2	0.012057458	0	ICAM2_ITGAM_ITGB2	ICAM2 - (ITGAM+ITGB2)	ICAM	Cell-Cell Contact	KEGG: hsa04514	Ctrl	-0.220445265	0.092	0.339	3.41E-76	-0.446697884	0.2455	0.7125	1.88E-16
CD4+ Memory T	immature NK	ICAM2	ITGAM_ITGB2	0.013089998	0	ICAM2_ITGAM_ITGB2	ICAM2 - (ITGAM+ITGB2)	ICAM	Cell-Cell Contact	KEGG: hsa04514	Ctrl	-0.190605788	0.13	0.403	8.43E-103	-0.446697884	0.2455	0.7125	1.88E-16
Naive B	immature NK	ICAM2	ITGAM_ITGB2	0.013085353	0	ICAM2_ITGAM_ITGB2	ICAM2 - (ITGAM+ITGB2)	ICAM	Cell-Cell Contact	KEGG: hsa04514	Ctrl	-0.292864611	0.047	0.271	3.63E-40	-0.446697884	0.2455	0.7125	1.88E-16
immature NK	immature NK	ICAM2	ITGAM_ITGB2	0.010721822	0	ICAM2_ITGAM_ITGB2	ICAM2 - (ITGAM+ITGB2)	ICAM	Cell-Cell Contact	KEGG: hsa04514	Ctrl	-0.303350957	0.03	0.283	6.83E-17	-0.446697884	0.2455	0.7125	1.88E-16
CD4+ Naive T	immature NK	ICAM2	ITGAM_ITGB2	0.012550257	0	ICAM2_ITGAM_ITGB2	ICAM2 - (ITGAM+ITGB2)	ICAM	Cell-Cell Contact	KEGG: hsa04514	Ctrl	-0.167433997	0.074	0.291	7.91E-74	-0.446697884	0.2455	0.7125	1.88E-16
classical monocyte	immature NK	ICAM2	ITGAM_ITGB2	0.009728795	0	ICAM2_ITGAM_ITGB2	ICAM2 - (ITGAM+ITGB2)	ICAM	Cell-Cell Contact	KEGG: hsa04514	Ctrl	-0.261912475	0.109	0.389	4.18E-104	-0.446697884	0.2455	0.7125	1.88E-16
CD8+ Naive T	immature NK	ICAM2	ITGAM_ITGB2	0.011972343	0	ICAM2_ITGAM_ITGB2	ICAM2 - (ITGAM+ITGB2)	ICAM	Cell-Cell Contact	KEGG: hsa04514	Ctrl	-0.222733374	0.083	0.367	5.53E-18	-0.446697884	0.2455	0.7125	1.88E-16
non-classical monocyte	immature NK	ICAM2	ITGAM_ITGB2	0.043868868	0	ICAM2_ITGAM_ITGB2	ICAM2 - (ITGAM+ITGB2)	ICAM	Cell-Cell Contact	KEGG: hsa04514	Ctrl	-0.517820701	0.3	0.773	0.003896973	-0.446697884	0.2455	0.7125	1.88E-16
DNT	mature NK	ICAM2	ITGAM_ITGB2	0.00922325	0	ICAM2_ITGAM_ITGB2	ICAM2 - (ITGAM+ITGB2)	ICAM	Cell-Cell Contact	KEGG: hsa04514	Ctrl	-0.220445265	0.092	0.339	3.41E-76	-0.327264826	0.3395	0.6695	1.32E-42
CD4+ Memory T	mature NK	ICAM2	ITGAM_ITGB2	0.010015544	0	ICAM2_ITGAM_ITGB2	ICAM2 - (ITGAM+ITGB2)	ICAM	Cell-Cell Contact	KEGG: hsa04514	Ctrl	-0.190605788	0.13	0.403	8.43E-103	-0.327264826	0.3395	0.6695	1.32E-42
Naive B	mature NK	ICAM2	ITGAM_ITGB2	0.010011979	0	ICAM2_ITGAM_ITGB2	ICAM2 - (ITGAM+ITGB2)	ICAM	Cell-Cell Contact	KEGG: hsa04514	Ctrl	-0.292864611	0.047	0.271	3.63E-40	-0.327264826	0.3395	0.6695	1.32E-42
immature NK	mature NK	ICAM2	ITGAM_ITGB2	0.008198962	0	ICAM2_ITGAM_ITGB2	ICAM2 - (ITGAM+ITGB2)	ICAM	Cell-Cell Contact	KEGG: hsa04514	Ctrl	-0.303350957	0.03	0.283	6.83E-17	-0.327264826	0.3395	0.6695	1.32E-42
CD4+ Naive T	mature NK	ICAM2	ITGAM_ITGB2	0.009601339	0	ICAM2_ITGAM_ITGB2	ICAM2 - (ITGAM+ITGB2)	ICAM	Cell-Cell Contact	KEGG: hsa04514	Ctrl	-0.167433997	0.074	0.291	7.91E-74	-0.327264826	0.3395	0.6695	1.32E-42
classical monocyte	mature NK	ICAM2	ITGAM_ITGB2	0.007437838	0	ICAM2_ITGAM_ITGB2	ICAM2 - (ITGAM+ITGB2)	ICAM	Cell-Cell Contact	KEGG: hsa04514	Ctrl	-0.261912475	0.109	0.389	4.18E-104	-0.327264826	0.3395	0.6695	1.32E-42
CD8+ Naive T	mature NK	ICAM2	ITGAM_ITGB2	0.009157957	0	ICAM2_ITGAM_ITGB2	ICAM2 - (ITGAM+ITGB2)	ICAM	Cell-Cell Contact	KEGG: hsa04514	Ctrl	-0.222733374	0.083	0.367	5.53E-18	-0.327264826	0.3395	0.6695	1.32E-42
non-classical monocyte	mature NK	ICAM2	ITGAM_ITGB2	0.033813044	0	ICAM2_ITGAM_ITGB2	ICAM2 - (ITGAM+ITGB2)	ICAM	Cell-Cell Contact	KEGG: hsa04514	Ctrl	-0.517820701	0.3	0.773	0.003896973	-0.327264826	0.3395	0.6695	1.32E-42
DNT	classical monocyte	ICAM2	ITGAM_ITGB2	0.014472075	0	ICAM2_ITGAM_ITGB2	ICAM2 - (ITGAM+ITGB2)	ICAM	Cell-Cell Contact	KEGG: hsa04514	Ctrl	-0.220445265	0.092	0.339	3.41E-76	-0.40980211	0.628	0.828	8.14E-89
CD4+ Memory T	classical monocyte	ICAM2	ITGAM_ITGB2	0.015708104	0	ICAM2_ITGAM_ITGB2	ICAM2 - (ITGAM+ITGB2)	ICAM	Cell-Cell Contact	KEGG: hsa04514	Ctrl	-0.190605788	0.13	0.403	8.43E-103	-0.40980211	0.628	0.828	8.14E-89
Naive B	classical monocyte	ICAM2	ITGAM_ITGB2	0.015702545	0	ICAM2_ITGAM_ITGB2	ICAM2 - (ITGAM+ITGB2)	ICAM	Cell-Cell Contact	KEGG: hsa04514	Ctrl	-0.292864611	0.047	0.271	3.63E-40	-0.40980211	0.628	0.828	8.14E-89
immature NK	classical monocyte	ICAM2	ITGAM_ITGB2	0.012872451	0	ICAM2_ITGAM_ITGB2	ICAM2 - (ITGAM+ITGB2)	ICAM	Cell-Cell Contact	KEGG: hsa04514	Ctrl	-0.303350957	0.03	0.283	6.83E-17	-0.40980211	0.628	0.828	8.14E-89
CD4+ Naive T	classical monocyte	ICAM2	ITGAM_ITGB2	0.015062057	0	ICAM2_ITGAM_ITGB2	ICAM2 - (ITGAM+ITGB2)	ICAM	Cell-Cell Contact	KEGG: hsa04514	Ctrl	-0.167433997	0.074	0.291	7.91E-74	-0.40980211	0.628	0.828	8.14E-89
classical monocyte	classical monocyte	ICAM2	ITGAM_ITGB2	0.01168259	0	ICAM2_ITGAM_ITGB2	ICAM2 - (ITGAM+ITGB2)	ICAM	Cell-Cell Contact	KEGG: hsa04514	Ctrl	-0.261912475	0.109	0.389	4.18E-104	-0.40980211	0.628	0.828	8.14E-89
CD8+ Naive T	classical monocyte	ICAM2	ITGAM_ITGB2	0.014370163	0	ICAM2_ITGAM_ITGB2	ICAM2 - (ITGAM+ITGB2)	ICAM	Cell-Cell Contact	KEGG: hsa04514	Ctrl	-0.222733374	0.083	0.367	5.53E-18	-0.40980211	0.628	0.828	8.14E-89
non-classical monocyte	classical monocyte	ICAM2	ITGAM_ITGB2	0.052316662	0	ICAM2_ITGAM_ITGB2	ICAM2 - (ITGAM+ITGB2)	ICAM	Cell-Cell Contact	KEGG: hsa04514	Ctrl	-0.517820701	0.3	0.773	0.003896973	-0.40980211	0.628	0.828	8.14E-89
NKT	NKT	ITGB2	CD226	0.028675143	0	ITGB2_CD226	ITGB2 - CD226	ITGB2	Cell-Cell Contact	KEGG: hsa04514	Ctrl	-0.352375919	0.445	0.885	1.15E-20	-0.107072097	0.137	0.34	6.08E-08
memory NK	NKT	ITGB2	CD226	0.025510546	0	ITGB2_CD226	ITGB2 - CD226	ITGB2	Cell-Cell Contact	KEGG: hsa04514	Ctrl	-0.529139718	0.331	0.834	9.16E-18	-0.107072097	0.137	0.34	6.08E-08
CD8+ Cytotoxic T	NKT	ITGB2	CD226	0.025037284	0	ITGB2_CD226	ITGB2 - CD226	ITGB2	Cell-Cell Contact	KEGG: hsa04514	Ctrl	-0.590290667	0.332	0.847	0	-0.107072097	0.137	0.34	6.08E-08
DNT	NKT	ITGB2	CD226	0.012307263	0	ITGB2_CD226	ITGB2 - CD226	ITGB2	Cell-Cell Contact	KEGG: hsa04514	Ctrl	-0.494840244	0.154	0.655	4.73E-189	-0.107072097	0.137	0.34	6.08E-08
CD4+ Memory T	NKT	ITGB2	CD226	0.013658025	0	ITGB2_CD226	ITGB2 - CD226	ITGB2	Cell-Cell Contact	KEGG: hsa04514	Ctrl	-0.530401263	0.196	0.709	5.10E-282	-0.107072097	0.137	0.34	6.08E-08
Naive B	NKT	ITGB2	CD226	0.004371834	0	ITGB2_CD226	ITGB2 - CD226	ITGB2	Cell-Cell Contact	KEGG: hsa04514	Ctrl	-0.369210503	0.067	0.384	8.25E-58	-0.107072097	0.137	0.34	6.08E-08
immature NK	NKT	ITGB2	CD226	0.028133325	0	ITGB2_CD226	ITGB2 - CD226	ITGB2	Cell-Cell Contact	KEGG: hsa04514	Ctrl	-0.620514458	0.344	0.893	3.16E-24	-0.107072097	0.137	0.34	6.08E-08
mature NK	NKT	ITGB2	CD226	0.034057239	0	ITGB2_CD226	ITGB2 - CD226	ITGB2	Cell-Cell Contact	KEGG: hsa04514	Ctrl	-0.549382458	0.516	0.948	1.94E-177	-0.107072097	0.137	0.34	6.08E-08
Memory B	NKT	ITGB2	CD226	0.003468706	0	ITGB2_CD226	ITGB2 - CD226	ITGB2	Cell-Cell Contact	KEGG: hsa04514	Ctrl	-0.295748914	0.072	0.397	1.26E-38	-0.107072097	0.137	0.34	6.08E-08
CD4+ Naive T	NKT	ITGB2	CD226	0.011134903	0	ITGB2_CD226	ITGB2 - CD226	ITGB2	Cell-Cell Contact	KEGG: hsa04514	Ctrl	-0.248772404	0.158	0.527	2.85E-115	-0.107072097	0.137	0.34	6.08E-08
classical monocyte	NKT	ITGB2	CD226	0.035377078	0	ITGB2_CD226	ITGB2 - CD226	ITGB2	Cell-Cell Contact	KEGG: hsa04514	Ctrl	-0.48711619	0.885	0.98	5.79E-274	-0.107072097	0.137	0.34	6.08E-08
CD8+ Naive T	NKT	ITGB2	CD226	0.011639198	0	ITGB2_CD226	ITGB2 - CD226	ITGB2	Cell-Cell Contact	KEGG: hsa04514	Ctrl	-0.261240933	0.207	0.622	3.50E-22	-0.107072097	0.137	0.34	6.08E-08
plasma	NKT	ITGB2	CD226	0.006523471	0	ITGB2_CD226	ITGB2 - CD226	ITGB2	Cell-Cell Contact	KEGG: hsa04514	Ctrl	-0.117905206	0.25	0.804	0.001310365	-0.107072097	0.137	0.34	6.08E-08
NKT	immature NK	ITGB2	CD226	0.026387685	0	ITGB2_CD226	ITGB2 - CD226	ITGB2	Cell-Cell Contact	KEGG: hsa04514	Ctrl	-0.352375919	0.445	0.885	1.15E-20	-0.409066046	0.078	0.41	6.49E-18
memory NK	immature NK	ITGB2	CD226	0.023469433	0	ITGB2_CD226	ITGB2 - CD226	ITGB2	Cell-Cell Contact	KEGG: hsa04514	Ctrl	-0.529139718	0.331	0.834	9.16E-18	-0.409066046	0.078	0.41	6.49E-18
CD8+ Cytotoxic T	immature NK	ITGB2	CD226	0.023033142	0	ITGB2_CD226	ITGB2 - CD226	ITGB2	Cell-Cell Contact	KEGG: hsa04514	Ctrl	-0.590290667	0.332	0.847	0	-0.409066046	0.078	0.41	6.49E-18
DNT	immature NK	ITGB2	CD226	0.011310291	0.01	ITGB2_CD226	ITGB2 - CD226	ITGB2	Cell-Cell Contact	KEGG: hsa04514	Ctrl	-0.494840244	0.154	0.655	4.73E-189	-0.409066046	0.078	0.41	6.49E-18
CD4+ Memory T	immature NK	ITGB2	CD226	0.012553023	0.01	ITGB2_CD226	ITGB2 - CD226	ITGB2	Cell-Cell Contact	KEGG: hsa04514	Ctrl	-0.530401263	0.196	0.709	5.10E-282	-0.409066046	0.078	0.41	6.49E-18
Naive B	immature NK	ITGB2	CD226	0.004015073	0.01	ITGB2_CD226	ITGB2 - CD226	ITGB2	Cell-Cell Contact	KEGG: hsa04514	Ctrl	-0.369210503	0.067	0.384	8.25E-58	-0.409066046	0.078	0.41	6.49E-18
immature NK	immature NK	ITGB2	CD226	0.025887937	0	ITGB2_CD226	ITGB2 - CD226	ITGB2	Cell-Cell Contact	KEGG: hsa04514	Ctrl	-0.620514458	0.344	0.893	3.16E-24	-0.409066046	0.078	0.41	6.49E-18
mature NK	immature NK	ITGB2	CD226	0.031354303	0	ITGB2_CD226	ITGB2 - CD226	ITGB2	Cell-Cell Contact	KEGG: hsa04514	Ctrl	-0.549382458	0.516	0.948	1.94E-177	-0.409066046	0.078	0.41	6.49E-18
Memory B	immature NK	ITGB2	CD226	0.003185408	0.01	ITGB2_CD226	ITGB2 - CD226	ITGB2	Cell-Cell Contact	KEGG: hsa04514	Ctrl	-0.295748914	0.072	0.397	1.26E-38	-0.409066046	0.078	0.41	6.49E-18
CD4+ Naive T	immature NK	ITGB2	CD226	0.010231916	0.01	ITGB2_CD226	ITGB2 - CD226	ITGB2	Cell-Cell Contact	KEGG: hsa04514	Ctrl	-0.248772404	0.158	0.527	2.85E-115	-0.409066046	0.078	0.41	6.49E-18
classical monocyte	immature NK	ITGB2	CD226	0.032572926	0	ITGB2_CD226	ITGB2 - CD226	ITGB2	Cell-Cell Contact	KEGG: hsa04514	Ctrl	-0.48711619	0.885	0.98	5.79E-274	-0.409066046	0.078	0.41	6.49E-18
CD8+ Naive T	immature NK	ITGB2	CD226	0.010695758	0.01	ITGB2_CD226	ITGB2 - CD226	ITGB2	Cell-Cell Contact	KEGG: hsa04514	Ctrl	-0.261240933	0.207	0.622	3.50E-22	-0.409066046	0.078	0.41	6.49E-18
plasma	immature NK	ITGB2	CD226	0.005992183	0.01	ITGB2_CD226	ITGB2 - CD226	ITGB2	Cell-Cell Contact	KEGG: hsa04514	Ctrl	-0.117905206	0.25	0.804	0.001310365	-0.409066046	0.078	0.41	6.49E-18
NKT	DNT	ITGB2	ICAM2	0.020752627	0	ITGB2_ICAM2	ITGB2 - ICAM2	ITGB2	Cell-Cell Contact	KEGG: hsa04514	Ctrl	-0.352375919	0.445	0.885	1.15E-20	-0.220445265	0.092	0.339	3.41E-76
memory NK	DNT	ITGB2	ICAM2	0.018445757	0	ITGB2_ICAM2	ITGB2 - ICAM2	ITGB2	Cell-Cell Contact	KEGG: hsa04514	Ctrl	-0.529139718	0.331	0.834	9.16E-18	-0.220445265	0.092	0.339	3.41E-76
CD8+ Cytotoxic T	DNT	ITGB2	ICAM2	0.018101124	0	ITGB2_ICAM2	ITGB2 - ICAM2	ITGB2	Cell-Cell Contact	KEGG: hsa04514	Ctrl	-0.590290667	0.332	0.847	0	-0.220445265	0.092	0.339	3.41E-76
immature NK	DNT	ITGB2	ICAM2	0.020357368	0	ITGB2_ICAM2	ITGB2 - ICAM2	ITGB2	Cell-Cell Contact	KEGG: hsa04514	Ctrl	-0.620514458	0.344	0.893	3.16E-24	-0.220445265	0.092	0.339	3.41E-76
mature NK	DNT	ITGB2	ICAM2	0.024685521	0	ITGB2_ICAM2	ITGB2 - ICAM2	ITGB2	Cell-Cell Contact	KEGG: hsa04514	Ctrl	-0.549382458	0.516	0.948	1.94E-177	-0.220445265	0.092	0.339	3.41E-76
classical monocyte	DNT	ITGB2	ICAM2	0.025651817	0	ITGB2_ICAM2	ITGB2 - ICAM2	ITGB2	Cell-Cell Contact	KEGG: hsa04514	Ctrl	-0.48711619	0.885	0.98	5.79E-274	-0.220445265	0.092	0.339	3.41E-76
NKT	CD4+ Memory T	ITGB2	ICAM2	0.02251281	0	ITGB2_ICAM2	ITGB2 - ICAM2	ITGB2	Cell-Cell Contact	KEGG: hsa04514	Ctrl	-0.352375919	0.445	0.885	1.15E-20	-0.190605788	0.13	0.403	8.43E-103
memory NK	CD4+ Memory T	ITGB2	ICAM2	0.020014277	0	ITGB2_ICAM2	ITGB2 - ICAM2	ITGB2	Cell-Cell Contact	KEGG: hsa04514	Ctrl	-0.529139718	0.331	0.834	9.16E-18	-0.190605788	0.13	0.403	8.43E-103
CD8+ Cytotoxic T	CD4+ Memory T	ITGB2	ICAM2	0.019640925	0	ITGB2_ICAM2	ITGB2 - ICAM2	ITGB2	Cell-Cell Contact	KEGG: hsa04514	Ctrl	-0.590290667	0.332	0.847	0	-0.190605788	0.13	0.403	8.43E-103
immature NK	CD4+ Memory T	ITGB2	ICAM2	0.022084782	0	ITGB2_ICAM2	ITGB2 - ICAM2	ITGB2	Cell-Cell Contact	KEGG: hsa04514	Ctrl	-0.620514458	0.344	0.893	3.16E-24	-0.190605788	0.13	0.403	8.43E-103
mature NK	CD4+ Memory T	ITGB2	ICAM2	0.026770163	0	ITGB2_ICAM2	ITGB2 - ICAM2	ITGB2	Cell-Cell Contact	KEGG: hsa04514	Ctrl	-0.549382458	0.516	0.948	1.94E-177	-0.190605788	0.13	0.403	8.43E-103
classical monocyte	CD4+ Memory T	ITGB2	ICAM2	0.027815734	0	ITGB2_ICAM2	ITGB2 - ICAM2	ITGB2	Cell-Cell Contact	KEGG: hsa04514	Ctrl	-0.48711619	0.885	0.98	5.79E-274	-0.190605788	0.13	0.403	8.43E-103
NKT	Naive B	ITGB2	ICAM2	0.022504898	0	ITGB2_ICAM2	ITGB2 - ICAM2	ITGB2	Cell-Cell Contact	KEGG: hsa04514	Ctrl	-0.352375919	0.445	0.885	1.15E-20	-0.292864611	0.047	0.271	3.63E-40
memory NK	Naive B	ITGB2	ICAM2	0.020007225	0	ITGB2_ICAM2	ITGB2 - ICAM2	ITGB2	Cell-Cell Contact	KEGG: hsa04514	Ctrl	-0.529139718	0.331	0.834	9.16E-18	-0.292864611	0.047	0.271	3.63E-40
CD8+ Cytotoxic T	Naive B	ITGB2	ICAM2	0.019634002	0	ITGB2_ICAM2	ITGB2 - ICAM2	ITGB2	Cell-Cell Contact	KEGG: hsa04514	Ctrl	-0.590290667	0.332	0.847	0	-0.292864611	0.047	0.271	3.63E-40
immature NK	Naive B	ITGB2	ICAM2	0.022077017	0	ITGB2_ICAM2	ITGB2 - ICAM2	ITGB2	Cell-Cell Contact	KEGG: hsa04514	Ctrl	-0.620514458	0.344	0.893	3.16E-24	-0.292864611	0.047	0.271	3.63E-40
mature NK	Naive B	ITGB2	ICAM2	0.026760796	0	ITGB2_ICAM2	ITGB2 - ICAM2	ITGB2	Cell-Cell Contact	KEGG: hsa04514	Ctrl	-0.549382458	0.516	0.948	1.94E-177	-0.292864611	0.047	0.271	3.63E-40
classical monocyte	Naive B	ITGB2	ICAM2	0.027806011	0	ITGB2_ICAM2	ITGB2 - ICAM2	ITGB2	Cell-Cell Contact	KEGG: hsa04514	Ctrl	-0.48711619	0.885	0.98	5.79E-274	-0.292864611	0.047	0.271	3.63E-40
NKT	immature NK	ITGB2	ICAM2	0.018471814	0.01	ITGB2_ICAM2	ITGB2 - ICAM2	ITGB2	Cell-Cell Contact	KEGG: hsa04514	Ctrl	-0.352375919	0.445	0.885	1.15E-20	-0.303350957	0.03	0.283	6.83E-17
mature NK	immature NK	ITGB2	ICAM2	0.021982167	0	ITGB2_ICAM2	ITGB2 - ICAM2	ITGB2	Cell-Cell Contact	KEGG: hsa04514	Ctrl	-0.549382458	0.516	0.948	1.94E-177	-0.303350957	0.03	0.283	6.83E-17
classical monocyte	immature NK	ITGB2	ICAM2	0.022845121	0	ITGB2_ICAM2	ITGB2 - ICAM2	ITGB2	Cell-Cell Contact	KEGG: hsa04514	Ctrl	-0.48711619	0.885	0.98	5.79E-274	-0.303350957	0.03	0.283	6.83E-17
NKT	CD4+ Naive T	ITGB2	ICAM2	0.021593038	0	ITGB2_ICAM2	ITGB2 - ICAM2	ITGB2	Cell-Cell Contact	KEGG: hsa04514	Ctrl	-0.352375919	0.445	0.885	1.15E-20	-0.167433997	0.074	0.291	7.91E-74
memory NK	CD4+ Naive T	ITGB2	ICAM2	0.019194579	0	ITGB2_ICAM2	ITGB2 - ICAM2	ITGB2	Cell-Cell Contact	KEGG: hsa04514	Ctrl	-0.529139718	0.331	0.834	9.16E-18	-0.167433997	0.074	0.291	7.91E-74
CD8+ Cytotoxic T	CD4+ Naive T	ITGB2	ICAM2	0.018836224	0	ITGB2_ICAM2	ITGB2 - ICAM2	ITGB2	Cell-Cell Contact	KEGG: hsa04514	Ctrl	-0.590290667	0.332	0.847	0	-0.167433997	0.074	0.291	7.91E-74
immature NK	CD4+ Naive T	ITGB2	ICAM2	0.021182119	0	ITGB2_ICAM2	ITGB2 - ICAM2	ITGB2	Cell-Cell Contact	KEGG: hsa04514	Ctrl	-0.620514458	0.344	0.893	3.16E-24	-0.167433997	0.074	0.291	7.91E-74
mature NK	CD4+ Naive T	ITGB2	ICAM2	0.025681024	0	ITGB2_ICAM2	ITGB2 - ICAM2	ITGB2	Cell-Cell Contact	KEGG: hsa04514	Ctrl	-0.549382458	0.516	0.948	1.94E-177	-0.167433997	0.074	0.291	7.91E-74
classical monocyte	CD4+ Naive T	ITGB2	ICAM2	0.026685223	0	ITGB2_ICAM2	ITGB2 - ICAM2	ITGB2	Cell-Cell Contact	KEGG: hsa04514	Ctrl	-0.48711619	0.885	0.98	5.79E-274	-0.167433997	0.074	0.291	7.91E-74
NKT	classical monocyte	ITGB2	ICAM2	0.016773172	0	ITGB2_ICAM2	ITGB2 - ICAM2	ITGB2	Cell-Cell Contact	KEGG: hsa04514	Ctrl	-0.352375919	0.445	0.885	1.15E-20	-0.261912475	0.109	0.389	4.18E-104
mature NK	classical monocyte	ITGB2	ICAM2	0.019967285	0	ITGB2_ICAM2	ITGB2 - ICAM2	ITGB2	Cell-Cell Contact	KEGG: hsa04514	Ctrl	-0.549382458	0.516	0.948	1.94E-177	-0.261912475	0.109	0.389	4.18E-104
classical monocyte	classical monocyte	ITGB2	ICAM2	0.02075282	0	ITGB2_ICAM2	ITGB2 - ICAM2	ITGB2	Cell-Cell Contact	KEGG: hsa04514	Ctrl	-0.48711619	0.885	0.98	5.79E-274	-0.261912475	0.109	0.389	4.18E-104
NKT	CD8+ Naive T	ITGB2	ICAM2	0.020607412	0	ITGB2_ICAM2	ITGB2 - ICAM2	ITGB2	Cell-Cell Contact	KEGG: hsa04514	Ctrl	-0.352375919	0.445	0.885	1.15E-20	-0.222733374	0.083	0.367	5.53E-18
memory NK	CD8+ Naive T	ITGB2	ICAM2	0.018316382	0	ITGB2_ICAM2	ITGB2 - ICAM2	ITGB2	Cell-Cell Contact	KEGG: hsa04514	Ctrl	-0.529139718	0.331	0.834	9.16E-18	-0.222733374	0.083	0.367	5.53E-18
CD8+ Cytotoxic T	CD8+ Naive T	ITGB2	ICAM2	0.017974122	0	ITGB2_ICAM2	ITGB2 - ICAM2	ITGB2	Cell-Cell Contact	KEGG: hsa04514	Ctrl	-0.590290667	0.332	0.847	0	-0.222733374	0.083	0.367	5.53E-18
immature NK	CD8+ Naive T	ITGB2	ICAM2	0.020214862	0	ITGB2_ICAM2	ITGB2 - ICAM2	ITGB2	Cell-Cell Contact	KEGG: hsa04514	Ctrl	-0.620514458	0.344	0.893	3.16E-24	-0.222733374	0.083	0.367	5.53E-18
mature NK	CD8+ Naive T	ITGB2	ICAM2	0.024513475	0	ITGB2_ICAM2	ITGB2 - ICAM2	ITGB2	Cell-Cell Contact	KEGG: hsa04514	Ctrl	-0.549382458	0.516	0.948	1.94E-177	-0.222733374	0.083	0.367	5.53E-18
classical monocyte	CD8+ Naive T	ITGB2	ICAM2	0.025473212	0	ITGB2_ICAM2	ITGB2 - ICAM2	ITGB2	Cell-Cell Contact	KEGG: hsa04514	Ctrl	-0.48711619	0.885	0.98	5.79E-274	-0.222733374	0.083	0.367	5.53E-18
NKT	non-classical monocyte	ITGB2	ICAM2	0.073791184	0	ITGB2_ICAM2	ITGB2 - ICAM2	ITGB2	Cell-Cell Contact	KEGG: hsa04514	Ctrl	-0.352375919	0.445	0.885	1.15E-20	-0.517820701	0.3	0.773	0.003896973
memory NK	non-classical monocyte	ITGB2	ICAM2	0.065985811	0	ITGB2_ICAM2	ITGB2 - ICAM2	ITGB2	Cell-Cell Contact	KEGG: hsa04514	Ctrl	-0.529139718	0.331	0.834	9.16E-18	-0.517820701	0.3	0.773	0.003896973
CD8+ Cytotoxic T	non-classical monocyte	ITGB2	ICAM2	0.064811608	0	ITGB2_ICAM2	ITGB2 - ICAM2	ITGB2	Cell-Cell Contact	KEGG: hsa04514	Ctrl	-0.590290667	0.332	0.847	0	-0.517820701	0.3	0.773	0.003896973
DNT	non-classical monocyte	ITGB2	ICAM2	0.032533446	0	ITGB2_ICAM2	ITGB2 - ICAM2	ITGB2	Cell-Cell Contact	KEGG: hsa04514	Ctrl	-0.494840244	0.154	0.655	4.73E-189	-0.517820701	0.3	0.773	0.003896973
CD4+ Memory T	non-classical monocyte	ITGB2	ICAM2	0.036023134	0	ITGB2_ICAM2	ITGB2 - ICAM2	ITGB2	Cell-Cell Contact	KEGG: hsa04514	Ctrl	-0.530401263	0.196	0.709	5.10E-282	-0.517820701	0.3	0.773	0.003896973
immature NK	non-classical monocyte	ITGB2	ICAM2	0.072460491	0	ITGB2_ICAM2	ITGB2 - ICAM2	ITGB2	Cell-Cell Contact	KEGG: hsa04514	Ctrl	-0.620514458	0.344	0.893	3.16E-24	-0.517820701	0.3	0.773	0.003896973
mature NK	non-classical monocyte	ITGB2	ICAM2	0.086883759	0	ITGB2_ICAM2	ITGB2 - ICAM2	ITGB2	Cell-Cell Contact	KEGG: hsa04514	Ctrl	-0.549382458	0.516	0.948	1.94E-177	-0.517820701	0.3	0.773	0.003896973
CD4+ Naive T	non-classical monocyte	ITGB2	ICAM2	0.029491919	0	ITGB2_ICAM2	ITGB2 - ICAM2	ITGB2	Cell-Cell Contact	KEGG: hsa04514	Ctrl	-0.248772404	0.158	0.527	2.85E-115	-0.517820701	0.3	0.773	0.003896973
classical monocyte	non-classical monocyte	ITGB2	ICAM2	0.090059939	0	ITGB2_ICAM2	ITGB2 - ICAM2	ITGB2	Cell-Cell Contact	KEGG: hsa04514	Ctrl	-0.48711619	0.885	0.98	5.79E-274	-0.517820701	0.3	0.773	0.003896973
CD8+ Naive T	non-classical monocyte	ITGB2	ICAM2	0.030801699	0	ITGB2_ICAM2	ITGB2 - ICAM2	ITGB2	Cell-Cell Contact	KEGG: hsa04514	Ctrl	-0.261240933	0.207	0.622	3.50E-22	-0.517820701	0.3	0.773	0.003896973
NKT	CD8+ Cytotoxic T	LCK	CD8 receptor	0.0539891	0	LCK_CD8A_CD8B1	LCK - (CD8A+CD8B1)	LCK	Cell-Cell Contact	PMID: 25427562	Ctrl	-0.431775605	0.195	0.605	1.16E-21	-0.546745255	0.24	0.6055	2.82E-192
memory NK	CD8+ Cytotoxic T	LCK	CD8 receptor	0.056853681	0	LCK_CD8A_CD8B1	LCK - (CD8A+CD8B1)	LCK	Cell-Cell Contact	PMID: 25427562	Ctrl	-0.523130678	0.2	0.67	2.30E-16	-0.546745255	0.24	0.6055	2.82E-192
CD8+ Cytotoxic T	CD8+ Cytotoxic T	LCK	CD8 receptor	0.056604567	0	LCK_CD8A_CD8B1	LCK - (CD8A+CD8B1)	LCK	Cell-Cell Contact	PMID: 25427562	Ctrl	-0.513896591	0.227	0.707	0	-0.546745255	0.24	0.6055	2.82E-192
DNT	CD8+ Cytotoxic T	LCK	CD8 receptor	0.046598985	0	LCK_CD8A_CD8B1	LCK - (CD8A+CD8B1)	LCK	Cell-Cell Contact	PMID: 25427562	Ctrl	-0.397995026	0.22	0.677	1.91E-117	-0.546745255	0.24	0.6055	2.82E-192
CD4+ Memory T	CD8+ Cytotoxic T	LCK	CD8 receptor	0.067216003	0	LCK_CD8A_CD8B1	LCK - (CD8A+CD8B1)	LCK	Cell-Cell Contact	PMID: 25427562	Ctrl	-0.510928931	0.286	0.778	8.38E-251	-0.546745255	0.24	0.6055	2.82E-192
immature NK	CD8+ Cytotoxic T	LCK	CD8 receptor	0.045169287	0	LCK_CD8A_CD8B1	LCK - (CD8A+CD8B1)	LCK	Cell-Cell Contact	PMID: 25427562	Ctrl	-0.588130856	0.096	0.6	3.39E-31	-0.546745255	0.24	0.6055	2.82E-192
mature NK	CD8+ Cytotoxic T	LCK	CD8 receptor	0.058354494	0	LCK_CD8A_CD8B1	LCK - (CD8A+CD8B1)	LCK	Cell-Cell Contact	PMID: 25427562	Ctrl	-0.547464284	0.191	0.668	4.09E-167	-0.546745255	0.24	0.6055	2.82E-192
CD4+ Naive T	CD8+ Cytotoxic T	LCK	CD8 receptor	0.051756865	0	LCK_CD8A_CD8B1	LCK - (CD8A+CD8B1)	LCK	Cell-Cell Contact	PMID: 25427562	Ctrl	-0.468141053	0.196	0.706	1.56E-199	-0.546745255	0.24	0.6055	2.82E-192
CD8+ Naive T	CD8+ Cytotoxic T	LCK	CD8 receptor	0.073350922	0	LCK_CD8A_CD8B1	LCK - (CD8A+CD8B1)	LCK	Cell-Cell Contact	PMID: 25427562	Ctrl	-0.496911163	0.287	0.864	2.02E-45	-0.546745255	0.24	0.6055	2.82E-192
NKT	CD8+ Naive T	LCK	CD8 receptor	0.077421124	0	LCK_CD8A_CD8B1	LCK - (CD8A+CD8B1)	LCK	Cell-Cell Contact	PMID: 25427562	Ctrl	-0.431775605	0.195	0.605	1.16E-21	-0.852122898	0.255	0.8625	1.52E-61
memory NK	CD8+ Naive T	LCK	CD8 receptor	0.081421966	0	LCK_CD8A_CD8B1	LCK - (CD8A+CD8B1)	LCK	Cell-Cell Contact	PMID: 25427562	Ctrl	-0.523130678	0.2	0.67	2.30E-16	-0.852122898	0.255	0.8625	1.52E-61
CD8+ Cytotoxic T	CD8+ Naive T	LCK	CD8 receptor	0.081074456	0	LCK_CD8A_CD8B1	LCK - (CD8A+CD8B1)	LCK	Cell-Cell Contact	PMID: 25427562	Ctrl	-0.513896591	0.227	0.707	0	-0.852122898	0.255	0.8625	1.52E-61
DNT	CD8+ Naive T	LCK	CD8 receptor	0.067050929	0	LCK_CD8A_CD8B1	LCK - (CD8A+CD8B1)	LCK	Cell-Cell Contact	PMID: 25427562	Ctrl	-0.397995026	0.22	0.677	1.91E-117	-0.852122898	0.255	0.8625	1.52E-61
CD4+ Memory T	CD8+ Naive T	LCK	CD8 receptor	0.095807302	0	LCK_CD8A_CD8B1	LCK - (CD8A+CD8B1)	LCK	Cell-Cell Contact	PMID: 25427562	Ctrl	-0.510928931	0.286	0.778	8.38E-251	-0.852122898	0.255	0.8625	1.52E-61
immature NK	CD8+ Naive T	LCK	CD8 receptor	0.065036551	0	LCK_CD8A_CD8B1	LCK - (CD8A+CD8B1)	LCK	Cell-Cell Contact	PMID: 25427562	Ctrl	-0.588130856	0.096	0.6	3.39E-31	-0.852122898	0.255	0.8625	1.52E-61
mature NK	CD8+ Naive T	LCK	CD8 receptor	0.0835139	0	LCK_CD8A_CD8B1	LCK - (CD8A+CD8B1)	LCK	Cell-Cell Contact	PMID: 25427562	Ctrl	-0.547464284	0.191	0.668	4.09E-167	-0.852122898	0.255	0.8625	1.52E-61
CD4+ Naive T	CD8+ Naive T	LCK	CD8 receptor	0.074296155	0	LCK_CD8A_CD8B1	LCK - (CD8A+CD8B1)	LCK	Cell-Cell Contact	PMID: 25427562	Ctrl	-0.468141053	0.196	0.706	1.56E-199	-0.852122898	0.255	0.8625	1.52E-61
CD8+ Naive T	CD8+ Naive T	LCK	CD8 receptor	0.104260116	0	LCK_CD8A_CD8B1	LCK - (CD8A+CD8B1)	LCK	Cell-Cell Contact	PMID: 25427562	Ctrl	-0.496911163	0.287	0.864	2.02E-45	-0.852122898	0.255	0.8625	1.52E-61
NKT	CD8+ Cytotoxic T	HLA-A	CD8A	0.212109336	0	HLA-A_CD8A	HLA-A - CD8A	MHC-I	Cell-Cell Contact	KEGG: hsa04514	Ctrl	-0.406953506	0.977	0.999	5.54E-40	-0.401527328	0.318	0.663	5.65E-192
memory NK	CD8+ Cytotoxic T	HLA-A	CD8A	0.207699131	0	HLA-A_CD8A	HLA-A - CD8A	MHC-I	Cell-Cell Contact	KEGG: hsa04514	Ctrl	-0.548631535	0.959	1	1.23E-33	-0.401527328	0.318	0.663	5.65E-192
CD8+ Cytotoxic T	CD8+ Cytotoxic T	HLA-A	CD8A	0.205354956	0	HLA-A_CD8A	HLA-A - CD8A	MHC-I	Cell-Cell Contact	KEGG: hsa04514	Ctrl	-0.59983377	0.953	1	0	-0.401527328	0.318	0.663	5.65E-192
DNT	CD8+ Cytotoxic T	HLA-A	CD8A	0.186737253	0	HLA-A_CD8A	HLA-A - CD8A	MHC-I	Cell-Cell Contact	KEGG: hsa04514	Ctrl	-0.651662886	0.914	1	7.37E-210	-0.401527328	0.318	0.663	5.65E-192
CD4+ Memory T	CD8+ Cytotoxic T	HLA-A	CD8A	0.193579532	0	HLA-A_CD8A	HLA-A - CD8A	MHC-I	Cell-Cell Contact	KEGG: hsa04514	Ctrl	-0.69882837	0.942	1	0	-0.401527328	0.318	0.663	5.65E-192
Naive B	CD8+ Cytotoxic T	HLA-A	CD8A	0.164315487	0	HLA-A_CD8A	HLA-A - CD8A	MHC-I	Cell-Cell Contact	KEGG: hsa04514	Ctrl	-0.63440656	0.764	0.996	2.64E-105	-0.401527328	0.318	0.663	5.65E-192
immature NK	CD8+ Cytotoxic T	HLA-A	CD8A	0.205059954	0	HLA-A_CD8A	HLA-A - CD8A	MHC-I	Cell-Cell Contact	KEGG: hsa04514	Ctrl	-0.459189842	0.943	1	6.76E-28	-0.401527328	0.318	0.663	5.65E-192
mature NK	CD8+ Cytotoxic T	HLA-A	CD8A	0.216046744	0	HLA-A_CD8A	HLA-A - CD8A	MHC-I	Cell-Cell Contact	KEGG: hsa04514	Ctrl	-0.499172675	0.966	1	4.54E-299	-0.401527328	0.318	0.663	5.65E-192
Memory B	CD8+ Cytotoxic T	HLA-A	CD8A	0.184252826	0	HLA-A_CD8A	HLA-A - CD8A	MHC-I	Cell-Cell Contact	KEGG: hsa04514	Ctrl	-0.602314841	0.895	0.999	7.00E-99	-0.401527328	0.318	0.663	5.65E-192
CD4+ Naive T	CD8+ Cytotoxic T	HLA-A	CD8A	0.16900313	0	HLA-A_CD8A	HLA-A - CD8A	MHC-I	Cell-Cell Contact	KEGG: hsa04514	Ctrl	-0.311812184	0.879	0.999	2.77E-138	-0.401527328	0.318	0.663	5.65E-192
classical monocyte	CD8+ Cytotoxic T	HLA-A	CD8A	0.189219665	0	HLA-A_CD8A	HLA-A - CD8A	MHC-I	Cell-Cell Contact	KEGG: hsa04514	Ctrl	-0.555127158	0.989	0.998	0	-0.401527328	0.318	0.663	5.65E-192
CD8+ Naive T	CD8+ Cytotoxic T	HLA-A	CD8A	0.177135741	0	HLA-A_CD8A	HLA-A - CD8A	MHC-I	Cell-Cell Contact	KEGG: hsa04514	Ctrl	-0.581894783	0.867	0.999	3.74E-72	-0.401527328	0.318	0.663	5.65E-192
plasma	CD8+ Cytotoxic T	HLA-A	CD8A	0.183500949	0	HLA-A_CD8A	HLA-A - CD8A	MHC-I	Cell-Cell Contact	KEGG: hsa04514	Ctrl	-0.267938161	0.917	0.98	0.015310362	-0.401527328	0.318	0.663	5.65E-192
non-classical monocyte	CD8+ Cytotoxic T	HLA-A	CD8A	0.182264434	0	HLA-A_CD8A	HLA-A - CD8A	MHC-I	Cell-Cell Contact	KEGG: hsa04514	Ctrl	-0.550145734	1	0.999	0.00023394	-0.401527328	0.318	0.663	5.65E-192
NKT	CD8+ Naive T	HLA-A	CD8A	0.223722911	0	HLA-A_CD8A	HLA-A - CD8A	MHC-I	Cell-Cell Contact	KEGG: hsa04514	Ctrl	-0.406953506	0.977	0.999	5.54E-40	-0.738920996	0.203	0.814	3.04E-61
memory NK	CD8+ Naive T	HLA-A	CD8A	0.219138396	0	HLA-A_CD8A	HLA-A - CD8A	MHC-I	Cell-Cell Contact	KEGG: hsa04514	Ctrl	-0.548631535	0.959	1	1.23E-33	-0.738920996	0.203	0.814	3.04E-61
CD8+ Cytotoxic T	CD8+ Naive T	HLA-A	CD8A	0.216700425	0	HLA-A_CD8A	HLA-A - CD8A	MHC-I	Cell-Cell Contact	KEGG: hsa04514	Ctrl	-0.59983377	0.953	1	0	-0.738920996	0.203	0.814	3.04E-61
DNT	CD8+ Naive T	HLA-A	CD8A	0.197309528	0	HLA-A_CD8A	HLA-A - CD8A	MHC-I	Cell-Cell Contact	KEGG: hsa04514	Ctrl	-0.651662886	0.914	1	7.37E-210	-0.738920996	0.203	0.814	3.04E-61
CD4+ Memory T	CD8+ Naive T	HLA-A	CD8A	0.204441806	0	HLA-A_CD8A	HLA-A - CD8A	MHC-I	Cell-Cell Contact	KEGG: hsa04514	Ctrl	-0.69882837	0.942	1	0	-0.738920996	0.203	0.814	3.04E-61
Naive B	CD8+ Naive T	HLA-A	CD8A	0.173889761	0	HLA-A_CD8A	HLA-A - CD8A	MHC-I	Cell-Cell Contact	KEGG: hsa04514	Ctrl	-0.63440656	0.764	0.996	2.64E-105	-0.738920996	0.203	0.814	3.04E-61
immature NK	CD8+ Naive T	HLA-A	CD8A	0.216393562	0	HLA-A_CD8A	HLA-A - CD8A	MHC-I	Cell-Cell Contact	KEGG: hsa04514	Ctrl	-0.459189842	0.943	1	6.76E-28	-0.738920996	0.203	0.814	3.04E-61
mature NK	CD8+ Naive T	HLA-A	CD8A	0.227813568	0	HLA-A_CD8A	HLA-A - CD8A	MHC-I	Cell-Cell Contact	KEGG: hsa04514	Ctrl	-0.499172675	0.966	1	4.54E-299	-0.738920996	0.203	0.814	3.04E-61
Memory B	CD8+ Naive T	HLA-A	CD8A	0.19471812	0	HLA-A_CD8A	HLA-A - CD8A	MHC-I	Cell-Cell Contact	KEGG: hsa04514	Ctrl	-0.602314841	0.895	0.999	7.00E-99	-0.738920996	0.203	0.814	3.04E-61
CD4+ Naive T	CD8+ Naive T	HLA-A	CD8A	0.178792105	0	HLA-A_CD8A	HLA-A - CD8A	MHC-I	Cell-Cell Contact	KEGG: hsa04514	Ctrl	-0.311812184	0.879	0.999	2.77E-138	-0.738920996	0.203	0.814	3.04E-61
classical monocyte	CD8+ Naive T	HLA-A	CD8A	0.199897938	0	HLA-A_CD8A	HLA-A - CD8A	MHC-I	Cell-Cell Contact	KEGG: hsa04514	Ctrl	-0.555127158	0.989	0.998	0	-0.738920996	0.203	0.814	3.04E-61
CD8+ Naive T	CD8+ Naive T	HLA-A	CD8A	0.187289606	0	HLA-A_CD8A	HLA-A - CD8A	MHC-I	Cell-Cell Contact	KEGG: hsa04514	Ctrl	-0.581894783	0.867	0.999	3.74E-72	-0.738920996	0.203	0.814	3.04E-61
plasma	CD8+ Naive T	HLA-A	CD8A	0.193933691	0	HLA-A_CD8A	HLA-A - CD8A	MHC-I	Cell-Cell Contact	KEGG: hsa04514	Ctrl	-0.267938161	0.917	0.98	0.015310362	-0.738920996	0.203	0.814	3.04E-61
non-classical monocyte	CD8+ Naive T	HLA-A	CD8A	0.192643461	0	HLA-A_CD8A	HLA-A - CD8A	MHC-I	Cell-Cell Contact	KEGG: hsa04514	Ctrl	-0.550145734	1	0.999	0.00023394	-0.738920996	0.203	0.814	3.04E-61
NKT	CD8+ Cytotoxic T	HLA-B	CD8A	0.229786898	0	HLA-B_CD8A	HLA-B - CD8A	MHC-I	Cell-Cell Contact	KEGG: hsa04514	Ctrl	-0.440243535	0.992	0.998	7.90E-57	-0.401527328	0.318	0.663	5.65E-192
memory NK	CD8+ Cytotoxic T	HLA-B	CD8A	0.22065972	0	HLA-B_CD8A	HLA-B - CD8A	MHC-I	Cell-Cell Contact	KEGG: hsa04514	Ctrl	-0.372773868	0.972	1	6.52E-21	-0.401527328	0.318	0.663	5.65E-192
CD8+ Cytotoxic T	CD8+ Cytotoxic T	HLA-B	CD8A	0.218725256	0	HLA-B_CD8A	HLA-B - CD8A	MHC-I	Cell-Cell Contact	KEGG: hsa04514	Ctrl	-0.354444818	0.989	1	0	-0.401527328	0.318	0.663	5.65E-192
DNT	CD8+ Cytotoxic T	HLA-B	CD8A	0.207786366	0	HLA-B_CD8A	HLA-B - CD8A	MHC-I	Cell-Cell Contact	KEGG: hsa04514	Ctrl	-0.684008148	0.964	1	2.86E-264	-0.401527328	0.318	0.663	5.65E-192
CD4+ Memory T	CD8+ Cytotoxic T	HLA-B	CD8A	0.203288946	0	HLA-B_CD8A	HLA-B - CD8A	MHC-I	Cell-Cell Contact	KEGG: hsa04514	Ctrl	-0.538581713	0.978	1	0	-0.401527328	0.318	0.663	5.65E-192
Naive B	CD8+ Cytotoxic T	HLA-B	CD8A	0.191032013	0	HLA-B_CD8A	HLA-B - CD8A	MHC-I	Cell-Cell Contact	KEGG: hsa04514	Ctrl	-0.314600675	0.958	0.995	9.57E-47	-0.401527328	0.318	0.663	5.65E-192
immature NK	CD8+ Cytotoxic T	HLA-B	CD8A	0.216313583	0	HLA-B_CD8A	HLA-B - CD8A	MHC-I	Cell-Cell Contact	KEGG: hsa04514	Ctrl	-0.239375991	0.991	1	8.96E-14	-0.401527328	0.318	0.663	5.65E-192
mature NK	CD8+ Cytotoxic T	HLA-B	CD8A	0.232080265	0	HLA-B_CD8A	HLA-B - CD8A	MHC-I	Cell-Cell Contact	KEGG: hsa04514	Ctrl	-0.53413249	0.991	1	0	-0.401527328	0.318	0.663	5.65E-192
Memory B	CD8+ Cytotoxic T	HLA-B	CD8A	0.209488636	0	HLA-B_CD8A	HLA-B - CD8A	MHC-I	Cell-Cell Contact	KEGG: hsa04514	Ctrl	-0.356253954	0.991	1	1.54E-61	-0.401527328	0.318	0.663	5.65E-192
CD4+ Naive T	CD8+ Cytotoxic T	HLA-B	CD8A	0.18908774	0	HLA-B_CD8A	HLA-B - CD8A	MHC-I	Cell-Cell Contact	KEGG: hsa04514	Ctrl	-0.488754493	0.916	0.999	0	-0.401527328	0.318	0.663	5.65E-192
classical monocyte	CD8+ Cytotoxic T	HLA-B	CD8A	0.215205187	0	HLA-B_CD8A	HLA-B - CD8A	MHC-I	Cell-Cell Contact	KEGG: hsa04514	Ctrl	-0.4437638	0.995	0.999	0	-0.401527328	0.318	0.663	5.65E-192
CD8+ Naive T	CD8+ Cytotoxic T	HLA-B	CD8A	0.194183736	0	HLA-B_CD8A	HLA-B - CD8A	MHC-I	Cell-Cell Contact	KEGG: hsa04514	Ctrl	-0.516952623	0.943	0.999	2.26E-75	-0.401527328	0.318	0.663	5.65E-192
non-classical monocyte	CD8+ Cytotoxic T	HLA-B	CD8A	0.215430684	0	HLA-B_CD8A	HLA-B - CD8A	MHC-I	Cell-Cell Contact	KEGG: hsa04514	Ctrl	-0.688364824	1	1	8.91E-06	-0.401527328	0.318	0.663	5.65E-192
NKT	CD8+ Naive T	HLA-B	CD8A	0.242070993	0	HLA-B_CD8A	HLA-B - CD8A	MHC-I	Cell-Cell Contact	KEGG: hsa04514	Ctrl	-0.440243535	0.992	0.998	7.90E-57	-0.738920996	0.203	0.814	3.04E-61
memory NK	CD8+ Naive T	HLA-B	CD8A	0.232603241	0	HLA-B_CD8A	HLA-B - CD8A	MHC-I	Cell-Cell Contact	KEGG: hsa04514	Ctrl	-0.372773868	0.972	1	6.52E-21	-0.738920996	0.203	0.814	3.04E-61
CD8+ Cytotoxic T	CD8+ Naive T	HLA-B	CD8A	0.230595052	0	HLA-B_CD8A	HLA-B - CD8A	MHC-I	Cell-Cell Contact	KEGG: hsa04514	Ctrl	-0.354444818	0.989	1	0	-0.738920996	0.203	0.814	3.04E-61
DNT	CD8+ Naive T	HLA-B	CD8A	0.219229105	0	HLA-B_CD8A	HLA-B - CD8A	MHC-I	Cell-Cell Contact	KEGG: hsa04514	Ctrl	-0.684008148	0.964	1	2.86E-264	-0.738920996	0.203	0.814	3.04E-61
CD4+ Memory T	CD8+ Naive T	HLA-B	CD8A	0.214551089	0	HLA-B_CD8A	HLA-B - CD8A	MHC-I	Cell-Cell Contact	KEGG: hsa04514	Ctrl	-0.538581713	0.978	1	0	-0.738920996	0.203	0.814	3.04E-61
Naive B	CD8+ Naive T	HLA-B	CD8A	0.201787108	0	HLA-B_CD8A	HLA-B - CD8A	MHC-I	Cell-Cell Contact	KEGG: hsa04514	Ctrl	-0.314600675	0.958	0.995	9.57E-47	-0.738920996	0.203	0.814	3.04E-61
immature NK	CD8+ Naive T	HLA-B	CD8A	0.228090711	0	HLA-B_CD8A	HLA-B - CD8A	MHC-I	Cell-Cell Contact	KEGG: hsa04514	Ctrl	-0.239375991	0.991	1	8.96E-14	-0.738920996	0.203	0.814	3.04E-61
mature NK	CD8+ Naive T	HLA-B	CD8A	0.244448049	0	HLA-B_CD8A	HLA-B - CD8A	MHC-I	Cell-Cell Contact	KEGG: hsa04514	Ctrl	-0.53413249	0.991	1	0	-0.738920996	0.203	0.814	3.04E-61
Memory B	CD8+ Naive T	HLA-B	CD8A	0.220998968	0	HLA-B_CD8A	HLA-B - CD8A	MHC-I	Cell-Cell Contact	KEGG: hsa04514	Ctrl	-0.356253954	0.991	1	1.54E-61	-0.738920996	0.203	0.814	3.04E-61
CD4+ Naive T	CD8+ Naive T	HLA-B	CD8A	0.199760403	0	HLA-B_CD8A	HLA-B - CD8A	MHC-I	Cell-Cell Contact	KEGG: hsa04514	Ctrl	-0.488754493	0.916	0.999	0	-0.738920996	0.203	0.814	3.04E-61
classical monocyte	CD8+ Naive T	HLA-B	CD8A	0.226939444	0	HLA-B_CD8A	HLA-B - CD8A	MHC-I	Cell-Cell Contact	KEGG: hsa04514	Ctrl	-0.4437638	0.995	0.999	0	-0.738920996	0.203	0.814	3.04E-61
CD8+ Naive T	CD8+ Naive T	HLA-B	CD8A	0.205071292	0	HLA-B_CD8A	HLA-B - CD8A	MHC-I	Cell-Cell Contact	KEGG: hsa04514	Ctrl	-0.516952623	0.943	0.999	2.26E-75	-0.738920996	0.203	0.814	3.04E-61
non-classical monocyte	CD8+ Naive T	HLA-B	CD8A	0.227173678	0	HLA-B_CD8A	HLA-B - CD8A	MHC-I	Cell-Cell Contact	KEGG: hsa04514	Ctrl	-0.688364824	1	1	8.91E-06	-0.738920996	0.203	0.814	3.04E-61
memory NK	CD8+ Cytotoxic T	HLA-C	CD8A	0.204152341	0	HLA-C_CD8A	HLA-C - CD8A	MHC-I	Cell-Cell Contact	KEGG: hsa04514	Ctrl	-0.392857916	0.966	1	7.95E-20	-0.401527328	0.318	0.663	5.65E-192
CD8+ Cytotoxic T	CD8+ Cytotoxic T	HLA-C	CD8A	0.200476637	0	HLA-C_CD8A	HLA-C - CD8A	MHC-I	Cell-Cell Contact	KEGG: hsa04514	Ctrl	-0.345712273	0.959	0.998	2.04E-265	-0.401527328	0.318	0.663	5.65E-192
DNT	CD8+ Cytotoxic T	HLA-C	CD8A	0.155547874	0	HLA-C_CD8A	HLA-C - CD8A	MHC-I	Cell-Cell Contact	KEGG: hsa04514	Ctrl	-0.197431515	0.881	0.999	1.90E-25	-0.401527328	0.318	0.663	5.65E-192
CD4+ Memory T	CD8+ Cytotoxic T	HLA-C	CD8A	0.178249872	0	HLA-C_CD8A	HLA-C - CD8A	MHC-I	Cell-Cell Contact	KEGG: hsa04514	Ctrl	-0.417513807	0.926	0.998	3.56E-212	-0.401527328	0.318	0.663	5.65E-192
Naive B	CD8+ Cytotoxic T	HLA-C	CD8A	0.1457923	0	HLA-C_CD8A	HLA-C - CD8A	MHC-I	Cell-Cell Contact	KEGG: hsa04514	Ctrl	-0.293042354	0.76	0.968	4.72E-22	-0.401527328	0.318	0.663	5.65E-192
immature NK	CD8+ Cytotoxic T	HLA-C	CD8A	0.1906915	0	HLA-C_CD8A	HLA-C - CD8A	MHC-I	Cell-Cell Contact	KEGG: hsa04514	Ctrl	-0.250930464	0.937	1	1.76E-08	-0.401527328	0.318	0.663	5.65E-192
mature NK	CD8+ Cytotoxic T	HLA-C	CD8A	0.197940614	0	HLA-C_CD8A	HLA-C - CD8A	MHC-I	Cell-Cell Contact	KEGG: hsa04514	Ctrl	-0.100040795	0.976	0.998	4.14E-11	-0.401527328	0.318	0.663	5.65E-192
Memory B	CD8+ Cytotoxic T	HLA-C	CD8A	0.16273804	0	HLA-C_CD8A	HLA-C - CD8A	MHC-I	Cell-Cell Contact	KEGG: hsa04514	Ctrl	-0.110084359	0.918	0.997	7.88E-08	-0.401527328	0.318	0.663	5.65E-192
CD4+ Naive T	CD8+ Cytotoxic T	HLA-C	CD8A	0.15719837	0	HLA-C_CD8A	HLA-C - CD8A	MHC-I	Cell-Cell Contact	KEGG: hsa04514	Ctrl	-0.229423547	0.839	0.993	5.60E-69	-0.401527328	0.318	0.663	5.65E-192
CD8+ Naive T	CD8+ Cytotoxic T	HLA-C	CD8A	0.159089736	0	HLA-C_CD8A	HLA-C - CD8A	MHC-I	Cell-Cell Contact	KEGG: hsa04514	Ctrl	-0.236843713	0.897	0.998	4.10E-19	-0.401527328	0.318	0.663	5.65E-192
memory NK	CD8+ Naive T	HLA-C	CD8A	0.215449381	0	HLA-C_CD8A	HLA-C - CD8A	MHC-I	Cell-Cell Contact	KEGG: hsa04514	Ctrl	-0.392857916	0.966	1	7.95E-20	-0.738920996	0.203	0.814	3.04E-61
CD8+ Cytotoxic T	CD8+ Naive T	HLA-C	CD8A	0.211624364	0	HLA-C_CD8A	HLA-C - CD8A	MHC-I	Cell-Cell Contact	KEGG: hsa04514	Ctrl	-0.345712273	0.959	0.998	2.04E-265	-0.738920996	0.203	0.814	3.04E-61
DNT	CD8+ Naive T	HLA-C	CD8A	0.164711971	0	HLA-C_CD8A	HLA-C - CD8A	MHC-I	Cell-Cell Contact	KEGG: hsa04514	Ctrl	-0.197431515	0.881	0.999	1.90E-25	-0.738920996	0.203	0.814	3.04E-61
CD4+ Memory T	CD8+ Naive T	HLA-C	CD8A	0.188452976	0	HLA-C_CD8A	HLA-C - CD8A	MHC-I	Cell-Cell Contact	KEGG: hsa04514	Ctrl	-0.417513807	0.926	0.998	3.56E-212	-0.738920996	0.203	0.814	3.04E-61
Naive B	CD8+ Naive T	HLA-C	CD8A	0.154486794	0	HLA-C_CD8A	HLA-C - CD8A	MHC-I	Cell-Cell Contact	KEGG: hsa04514	Ctrl	-0.293042354	0.76	0.968	4.72E-22	-0.738920996	0.203	0.814	3.04E-61
immature NK	CD8+ Naive T	HLA-C	CD8A	0.201432197	0	HLA-C_CD8A	HLA-C - CD8A	MHC-I	Cell-Cell Contact	KEGG: hsa04514	Ctrl	-0.250930464	0.937	1	1.76E-08	-0.738920996	0.203	0.814	3.04E-61
mature NK	CD8+ Naive T	HLA-C	CD8A	0.208984183	0	HLA-C_CD8A	HLA-C - CD8A	MHC-I	Cell-Cell Contact	KEGG: hsa04514	Ctrl	-0.100040795	0.976	0.998	4.14E-11	-0.738920996	0.203	0.814	3.04E-61
Memory B	CD8+ Naive T	HLA-C	CD8A	0.172239344	0	HLA-C_CD8A	HLA-C - CD8A	MHC-I	Cell-Cell Contact	KEGG: hsa04514	Ctrl	-0.110084359	0.918	0.997	7.88E-08	-0.738920996	0.203	0.814	3.04E-61
CD4+ Naive T	CD8+ Naive T	HLA-C	CD8A	0.16644054	0	HLA-C_CD8A	HLA-C - CD8A	MHC-I	Cell-Cell Contact	KEGG: hsa04514	Ctrl	-0.229423547	0.839	0.993	5.60E-69	-0.738920996	0.203	0.814	3.04E-61
CD8+ Naive T	CD8+ Naive T	HLA-C	CD8A	0.168420884	0	HLA-C_CD8A	HLA-C - CD8A	MHC-I	Cell-Cell Contact	KEGG: hsa04514	Ctrl	-0.236843713	0.897	0.998	4.10E-19	-0.738920996	0.203	0.814	3.04E-61
NKT	CD8+ Cytotoxic T	HLA-E	CD8A	0.185072732	0	HLA-E_CD8A	HLA-E - CD8A	MHC-I	Cell-Cell Contact	KEGG: hsa04514	Ctrl	-0.320452461	0.887	0.999	2.63E-26	-0.401527328	0.318	0.663	5.65E-192
memory NK	CD8+ Cytotoxic T	HLA-E	CD8A	0.17466565	0	HLA-E_CD8A	HLA-E - CD8A	MHC-I	Cell-Cell Contact	KEGG: hsa04514	Ctrl	-0.171821903	0.91	0.999	4.28E-07	-0.401527328	0.318	0.663	5.65E-192
CD8+ Cytotoxic T	CD8+ Cytotoxic T	HLA-E	CD8A	0.172645264	0	HLA-E_CD8A	HLA-E - CD8A	MHC-I	Cell-Cell Contact	KEGG: hsa04514	Ctrl	-0.189465382	0.917	0.998	1.95E-116	-0.401527328	0.318	0.663	5.65E-192
DNT	CD8+ Cytotoxic T	HLA-E	CD8A	0.162279087	0	HLA-E_CD8A	HLA-E - CD8A	MHC-I	Cell-Cell Contact	KEGG: hsa04514	Ctrl	-0.473349448	0.834	1	6.23E-119	-0.401527328	0.318	0.663	5.65E-192
CD4+ Memory T	CD8+ Cytotoxic T	HLA-E	CD8A	0.162326062	0	HLA-E_CD8A	HLA-E - CD8A	MHC-I	Cell-Cell Contact	KEGG: hsa04514	Ctrl	-0.335964506	0.881	0.997	1.75E-175	-0.401527328	0.318	0.663	5.65E-192
Naive B	CD8+ Cytotoxic T	HLA-E	CD8A	0.150031502	0	HLA-E_CD8A	HLA-E - CD8A	MHC-I	Cell-Cell Contact	KEGG: hsa04514	Ctrl	-0.31684251	0.746	0.983	9.70E-43	-0.401527328	0.318	0.663	5.65E-192
immature NK	CD8+ Cytotoxic T	HLA-E	CD8A	0.172416113	0	HLA-E_CD8A	HLA-E - CD8A	MHC-I	Cell-Cell Contact	KEGG: hsa04514	Ctrl	-0.258414612	0.856	1	1.89E-10	-0.401527328	0.318	0.663	5.65E-192
mature NK	CD8+ Cytotoxic T	HLA-E	CD8A	0.185872063	0	HLA-E_CD8A	HLA-E - CD8A	MHC-I	Cell-Cell Contact	KEGG: hsa04514	Ctrl	-0.202959092	0.941	1	1.57E-68	-0.401527328	0.318	0.663	5.65E-192
Memory B	CD8+ Cytotoxic T	HLA-E	CD8A	0.156655002	0	HLA-E_CD8A	HLA-E - CD8A	MHC-I	Cell-Cell Contact	KEGG: hsa04514	Ctrl	-0.225920017	0.852	0.997	1.88E-23	-0.401527328	0.318	0.663	5.65E-192
CD4+ Naive T	CD8+ Cytotoxic T	HLA-E	CD8A	0.15490248	0	HLA-E_CD8A	HLA-E - CD8A	MHC-I	Cell-Cell Contact	KEGG: hsa04514	Ctrl	-0.30268733	0.791	0.995	5.28E-113	-0.401527328	0.318	0.663	5.65E-192
classical monocyte	CD8+ Cytotoxic T	HLA-E	CD8A	0.150071104	0	HLA-E_CD8A	HLA-E - CD8A	MHC-I	Cell-Cell Contact	KEGG: hsa04514	Ctrl	-0.364340327	0.964	0.995	9.98E-201	-0.401527328	0.318	0.663	5.65E-192
CD8+ Naive T	CD8+ Cytotoxic T	HLA-E	CD8A	0.153922104	0	HLA-E_CD8A	HLA-E - CD8A	MHC-I	Cell-Cell Contact	KEGG: hsa04514	Ctrl	-0.227783222	0.817	0.998	1.05E-15	-0.401527328	0.318	0.663	5.65E-192
non-classical monocyte	CD8+ Cytotoxic T	HLA-E	CD8A	0.169877085	0	HLA-E_CD8A	HLA-E - CD8A	MHC-I	Cell-Cell Contact	KEGG: hsa04514	Ctrl	-0.361415587	1	0.996	0.008383401	-0.401527328	0.318	0.663	5.65E-192
NKT	CD8+ Naive T	HLA-E	CD8A	0.195573431	0	HLA-E_CD8A	HLA-E - CD8A	MHC-I	Cell-Cell Contact	KEGG: hsa04514	Ctrl	-0.320452461	0.887	0.999	2.63E-26	-0.738920996	0.203	0.814	3.04E-61
memory NK	CD8+ Naive T	HLA-E	CD8A	0.184709706	0	HLA-E_CD8A	HLA-E - CD8A	MHC-I	Cell-Cell Contact	KEGG: hsa04514	Ctrl	-0.171821903	0.91	0.999	4.28E-07	-0.738920996	0.203	0.814	3.04E-61
CD8+ Cytotoxic T	CD8+ Naive T	HLA-E	CD8A	0.182598843	0	HLA-E_CD8A	HLA-E - CD8A	MHC-I	Cell-Cell Contact	KEGG: hsa04514	Ctrl	-0.189465382	0.917	0.998	1.95E-116	-0.738920996	0.203	0.814	3.04E-61
DNT	CD8+ Naive T	HLA-E	CD8A	0.171759092	0	HLA-E_CD8A	HLA-E - CD8A	MHC-I	Cell-Cell Contact	KEGG: hsa04514	Ctrl	-0.473349448	0.834	1	6.23E-119	-0.738920996	0.203	0.814	3.04E-61
CD4+ Memory T	CD8+ Naive T	HLA-E	CD8A	0.171808249	0	HLA-E_CD8A	HLA-E - CD8A	MHC-I	Cell-Cell Contact	KEGG: hsa04514	Ctrl	-0.335964506	0.881	0.997	1.75E-175	-0.738920996	0.203	0.814	3.04E-61
Naive B	CD8+ Naive T	HLA-E	CD8A	0.15893177	0	HLA-E_CD8A	HLA-E - CD8A	MHC-I	Cell-Cell Contact	KEGG: hsa04514	Ctrl	-0.31684251	0.746	0.983	9.70E-43	-0.738920996	0.203	0.814	3.04E-61
immature NK	CD8+ Naive T	HLA-E	CD8A	0.182359392	0	HLA-E_CD8A	HLA-E - CD8A	MHC-I	Cell-Cell Contact	KEGG: hsa04514	Ctrl	-0.258414612	0.856	1	1.89E-10	-0.738920996	0.203	0.814	3.04E-61
mature NK	CD8+ Naive T	HLA-E	CD8A	0.196407184	0	HLA-E_CD8A	HLA-E - CD8A	MHC-I	Cell-Cell Contact	KEGG: hsa04514	Ctrl	-0.202959092	0.941	1	1.57E-68	-0.738920996	0.203	0.814	3.04E-61
Memory B	CD8+ Naive T	HLA-E	CD8A	0.165871513	0	HLA-E_CD8A	HLA-E - CD8A	MHC-I	Cell-Cell Contact	KEGG: hsa04514	Ctrl	-0.225920017	0.852	0.997	1.88E-23	-0.738920996	0.203	0.814	3.04E-61
CD4+ Naive T	CD8+ Naive T	HLA-E	CD8A	0.16403594	0	HLA-E_CD8A	HLA-E - CD8A	MHC-I	Cell-Cell Contact	KEGG: hsa04514	Ctrl	-0.30268733	0.791	0.995	5.28E-113	-0.738920996	0.203	0.814	3.04E-61
classical monocyte	CD8+ Naive T	HLA-E	CD8A	0.158973281	0	HLA-E_CD8A	HLA-E - CD8A	MHC-I	Cell-Cell Contact	KEGG: hsa04514	Ctrl	-0.364340327	0.964	0.995	9.98E-201	-0.738920996	0.203	0.814	3.04E-61
CD8+ Naive T	CD8+ Naive T	HLA-E	CD8A	0.163008908	0	HLA-E_CD8A	HLA-E - CD8A	MHC-I	Cell-Cell Contact	KEGG: hsa04514	Ctrl	-0.227783222	0.817	0.998	1.05E-15	-0.738920996	0.203	0.814	3.04E-61
non-classical monocyte	CD8+ Naive T	HLA-E	CD8A	0.179705734	0	HLA-E_CD8A	HLA-E - CD8A	MHC-I	Cell-Cell Contact	KEGG: hsa04514	Ctrl	-0.361415587	1	0.996	0.008383401	-0.738920996	0.203	0.814	3.04E-61
NKT	CD8+ Cytotoxic T	HLA-F	CD8A	0.114258167	0	HLA-F_CD8A	HLA-F - CD8A	MHC-I	Cell-Cell Contact	KEGG: hsa04514	Ctrl	-0.660091819	0.363	0.9	1.02E-40	-0.401527328	0.318	0.663	5.65E-192
memory NK	CD8+ Cytotoxic T	HLA-F	CD8A	0.102550344	0	HLA-F_CD8A	HLA-F - CD8A	MHC-I	Cell-Cell Contact	KEGG: hsa04514	Ctrl	-0.787829728	0.255	0.89	6.84E-31	-0.401527328	0.318	0.663	5.65E-192
CD8+ Cytotoxic T	CD8+ Cytotoxic T	HLA-F	CD8A	0.100313329	0	HLA-F_CD8A	HLA-F - CD8A	MHC-I	Cell-Cell Contact	KEGG: hsa04514	Ctrl	-0.610429883	0.345	0.866	0	-0.401527328	0.318	0.663	5.65E-192
DNT	CD8+ Cytotoxic T	HLA-F	CD8A	0.080962289	0	HLA-F_CD8A	HLA-F - CD8A	MHC-I	Cell-Cell Contact	KEGG: hsa04514	Ctrl	-0.614989153	0.271	0.825	1.03E-177	-0.401527328	0.318	0.663	5.65E-192
CD4+ Memory T	CD8+ Cytotoxic T	HLA-F	CD8A	0.081129558	0	HLA-F_CD8A	HLA-F - CD8A	MHC-I	Cell-Cell Contact	KEGG: hsa04514	Ctrl	-0.455489787	0.348	0.829	3.97E-217	-0.401527328	0.318	0.663	5.65E-192
Naive B	CD8+ Cytotoxic T	HLA-F	CD8A	0.053982305	0	HLA-F_CD8A	HLA-F - CD8A	MHC-I	Cell-Cell Contact	KEGG: hsa04514	Ctrl	-0.302799888	0.215	0.552	7.36E-35	-0.401527328	0.318	0.663	5.65E-192
immature NK	CD8+ Cytotoxic T	HLA-F	CD8A	0.101806674	0	HLA-F_CD8A	HLA-F - CD8A	MHC-I	Cell-Cell Contact	KEGG: hsa04514	Ctrl	-0.557662094	0.284	0.898	3.25E-26	-0.401527328	0.318	0.663	5.65E-192
mature NK	CD8+ Cytotoxic T	HLA-F	CD8A	0.110826908	0	HLA-F_CD8A	HLA-F - CD8A	MHC-I	Cell-Cell Contact	KEGG: hsa04514	Ctrl	-0.566152672	0.384	0.887	2.17E-180	-0.401527328	0.318	0.663	5.65E-192
Memory B	CD8+ Cytotoxic T	HLA-F	CD8A	0.076651492	0	HLA-F_CD8A	HLA-F - CD8A	MHC-I	Cell-Cell Contact	KEGG: hsa04514	Ctrl	-0.489877089	0.285	0.822	2.70E-56	-0.401527328	0.318	0.663	5.65E-192
CD4+ Naive T	CD8+ Cytotoxic T	HLA-F	CD8A	0.056681774	0	HLA-F_CD8A	HLA-F - CD8A	MHC-I	Cell-Cell Contact	KEGG: hsa04514	Ctrl	-0.264855472	0.244	0.693	5.20E-123	-0.401527328	0.318	0.663	5.65E-192
classical monocyte	CD8+ Cytotoxic T	HLA-F	CD8A	0.074495934	0	HLA-F_CD8A	HLA-F - CD8A	MHC-I	Cell-Cell Contact	KEGG: hsa04514	Ctrl	-0.241148692	0.616	0.833	7.09E-60	-0.401527328	0.318	0.663	5.65E-192
CD8+ Naive T	CD8+ Cytotoxic T	HLA-F	CD8A	0.079980496	0	HLA-F_CD8A	HLA-F - CD8A	MHC-I	Cell-Cell Contact	KEGG: hsa04514	Ctrl	-0.418225992	0.32	0.828	7.80E-31	-0.401527328	0.318	0.663	5.65E-192
plasma	CD8+ Cytotoxic T	HLA-F	CD8A	0.046516619	0	HLA-F_CD8A	HLA-F - CD8A	MHC-I	Cell-Cell Contact	KEGG: hsa04514	Ctrl	-0.258694043	0.333	0.863	0.003000772	-0.401527328	0.318	0.663	5.65E-192
NKT	CD8+ Naive T	HLA-F	CD8A	0.121339221	0	HLA-F_CD8A	HLA-F - CD8A	MHC-I	Cell-Cell Contact	KEGG: hsa04514	Ctrl	-0.660091819	0.363	0.9	1.02E-40	-0.738920996	0.203	0.814	3.04E-61
memory NK	CD8+ Naive T	HLA-F	CD8A	0.108995101	0	HLA-F_CD8A	HLA-F - CD8A	MHC-I	Cell-Cell Contact	KEGG: hsa04514	Ctrl	-0.787829728	0.255	0.89	6.84E-31	-0.738920996	0.203	0.814	3.04E-61
CD8+ Cytotoxic T	CD8+ Naive T	HLA-F	CD8A	0.106634206	0	HLA-F_CD8A	HLA-F - CD8A	MHC-I	Cell-Cell Contact	KEGG: hsa04514	Ctrl	-0.610429883	0.345	0.866	0	-0.738920996	0.203	0.814	3.04E-61
DNT	CD8+ Naive T	HLA-F	CD8A	0.086180631	0	HLA-F_CD8A	HLA-F - CD8A	MHC-I	Cell-Cell Contact	KEGG: hsa04514	Ctrl	-0.614989153	0.271	0.825	1.03E-177	-0.738920996	0.203	0.814	3.04E-61
CD4+ Memory T	CD8+ Naive T	HLA-F	CD8A	0.086357668	0	HLA-F_CD8A	HLA-F - CD8A	MHC-I	Cell-Cell Contact	KEGG: hsa04514	Ctrl	-0.455489787	0.348	0.829	3.97E-217	-0.738920996	0.203	0.814	3.04E-61
Naive B	CD8+ Naive T	HLA-F	CD8A	0.057570612	0	HLA-F_CD8A	HLA-F - CD8A	MHC-I	Cell-Cell Contact	KEGG: hsa04514	Ctrl	-0.302799888	0.215	0.552	7.36E-35	-0.738920996	0.203	0.814	3.04E-61
immature NK	CD8+ Naive T	HLA-F	CD8A	0.108210331	0	HLA-F_CD8A	HLA-F - CD8A	MHC-I	Cell-Cell Contact	KEGG: hsa04514	Ctrl	-0.557662094	0.284	0.898	3.25E-26	-0.738920996	0.203	0.814	3.04E-61
mature NK	CD8+ Naive T	HLA-F	CD8A	0.117723575	0	HLA-F_CD8A	HLA-F - CD8A	MHC-I	Cell-Cell Contact	KEGG: hsa04514	Ctrl	-0.566152672	0.384	0.887	2.17E-180	-0.738920996	0.203	0.814	3.04E-61
Memory B	CD8+ Naive T	HLA-F	CD8A	0.08161666	0	HLA-F_CD8A	HLA-F - CD8A	MHC-I	Cell-Cell Contact	KEGG: hsa04514	Ctrl	-0.489877089	0.285	0.822	2.70E-56	-0.738920996	0.203	0.814	3.04E-61
CD4+ Naive T	CD8+ Naive T	HLA-F	CD8A	0.060438057	0	HLA-F_CD8A	HLA-F - CD8A	MHC-I	Cell-Cell Contact	KEGG: hsa04514	Ctrl	-0.264855472	0.244	0.693	5.20E-123	-0.738920996	0.203	0.814	3.04E-61
classical monocyte	CD8+ Naive T	HLA-F	CD8A	0.079333471	0	HLA-F_CD8A	HLA-F - CD8A	MHC-I	Cell-Cell Contact	KEGG: hsa04514	Ctrl	-0.241148692	0.616	0.833	7.09E-60	-0.738920996	0.203	0.814	3.04E-61
CD8+ Naive T	CD8+ Naive T	HLA-F	CD8A	0.085141419	0	HLA-F_CD8A	HLA-F - CD8A	MHC-I	Cell-Cell Contact	KEGG: hsa04514	Ctrl	-0.418225992	0.32	0.828	7.80E-31	-0.738920996	0.203	0.814	3.04E-61
plasma	CD8+ Naive T	HLA-F	CD8A	0.049634705	0	HLA-F_CD8A	HLA-F - CD8A	MHC-I	Cell-Cell Contact	KEGG: hsa04514	Ctrl	-0.258694043	0.333	0.863	0.003000772	-0.738920996	0.203	0.814	3.04E-61
NKT	CD8+ Cytotoxic T	HLA-A	CD8B	0.172677699	0	HLA-A_CD8B	HLA-A - CD8B	MHC-I	Cell-Cell Contact	KEGG: hsa04514	Ctrl	-0.406953506	0.977	0.999	5.54E-40	-0.691963183	0.162	0.548	0
memory NK	CD8+ Cytotoxic T	HLA-A	CD8B	0.168911595	0	HLA-A_CD8B	HLA-A - CD8B	MHC-I	Cell-Cell Contact	KEGG: hsa04514	Ctrl	-0.548631535	0.959	1	1.23E-33	-0.691963183	0.162	0.548	0
CD8+ Cytotoxic T	CD8+ Cytotoxic T	HLA-A	CD8B	0.166912966	0	HLA-A_CD8B	HLA-A - CD8B	MHC-I	Cell-Cell Contact	KEGG: hsa04514	Ctrl	-0.59983377	0.953	1	0	-0.691963183	0.162	0.548	0
DNT	CD8+ Cytotoxic T	HLA-A	CD8B	0.151117677	0	HLA-A_CD8B	HLA-A - CD8B	MHC-I	Cell-Cell Contact	KEGG: hsa04514	Ctrl	-0.651662886	0.914	1	7.37E-210	-0.691963183	0.162	0.548	0
CD4+ Memory T	CD8+ Cytotoxic T	HLA-A	CD8B	0.156906619	0	HLA-A_CD8B	HLA-A - CD8B	MHC-I	Cell-Cell Contact	KEGG: hsa04514	Ctrl	-0.69882837	0.942	1	0	-0.691963183	0.162	0.548	0
Naive B	CD8+ Cytotoxic T	HLA-A	CD8B	0.132277161	0	HLA-A_CD8B	HLA-A - CD8B	MHC-I	Cell-Cell Contact	KEGG: hsa04514	Ctrl	-0.63440656	0.764	0.996	2.64E-105	-0.691963183	0.162	0.548	0
immature NK	CD8+ Cytotoxic T	HLA-A	CD8B	0.166661606	0	HLA-A_CD8B	HLA-A - CD8B	MHC-I	Cell-Cell Contact	KEGG: hsa04514	Ctrl	-0.459189842	0.943	1	6.76E-28	-0.691963183	0.162	0.548	0
mature NK	CD8+ Cytotoxic T	HLA-A	CD8B	0.176046686	0	HLA-A_CD8B	HLA-A - CD8B	MHC-I	Cell-Cell Contact	KEGG: hsa04514	Ctrl	-0.499172675	0.966	1	4.54E-299	-0.691963183	0.162	0.548	0
Memory B	CD8+ Cytotoxic T	HLA-A	CD8B	0.149020311	0	HLA-A_CD8B	HLA-A - CD8B	MHC-I	Cell-Cell Contact	KEGG: hsa04514	Ctrl	-0.602314841	0.895	0.999	7.00E-99	-0.691963183	0.162	0.548	0
CD4+ Naive T	CD8+ Cytotoxic T	HLA-A	CD8B	0.136199768	0	HLA-A_CD8B	HLA-A - CD8B	MHC-I	Cell-Cell Contact	KEGG: hsa04514	Ctrl	-0.311812184	0.879	0.999	2.77E-138	-0.691963183	0.162	0.548	0
classical monocyte	CD8+ Cytotoxic T	HLA-A	CD8B	0.153215784	0	HLA-A_CD8B	HLA-A - CD8B	MHC-I	Cell-Cell Contact	KEGG: hsa04514	Ctrl	-0.555127158	0.989	0.998	0	-0.691963183	0.162	0.548	0
CD8+ Naive T	CD8+ Cytotoxic T	HLA-A	CD8B	0.143025533	0	HLA-A_CD8B	HLA-A - CD8B	MHC-I	Cell-Cell Contact	KEGG: hsa04514	Ctrl	-0.581894783	0.867	0.999	3.74E-72	-0.691963183	0.162	0.548	0
plasma	CD8+ Cytotoxic T	HLA-A	CD8B	0.148386055	0	HLA-A_CD8B	HLA-A - CD8B	MHC-I	Cell-Cell Contact	KEGG: hsa04514	Ctrl	-0.267938161	0.917	0.98	0.015310362	-0.691963183	0.162	0.548	0
non-classical monocyte	CD8+ Cytotoxic T	HLA-A	CD8B	0.147343459	0	HLA-A_CD8B	HLA-A - CD8B	MHC-I	Cell-Cell Contact	KEGG: hsa04514	Ctrl	-0.550145734	1	0.999	0.00023394	-0.691963183	0.162	0.548	0
NKT	CD8+ Naive T	HLA-A	CD8B	0.296544715	0	HLA-A_CD8B	HLA-A - CD8B	MHC-I	Cell-Cell Contact	KEGG: hsa04514	Ctrl	-0.406953506	0.977	0.999	5.54E-40	-0.9653248	0.307	0.911	6.02E-75
memory NK	CD8+ Naive T	HLA-A	CD8B	0.29102739	0	HLA-A_CD8B	HLA-A - CD8B	MHC-I	Cell-Cell Contact	KEGG: hsa04514	Ctrl	-0.548631535	0.959	1	1.23E-33	-0.9653248	0.307	0.911	6.02E-75
CD8+ Cytotoxic T	CD8+ Naive T	HLA-A	CD8B	0.288084701	0	HLA-A_CD8B	HLA-A - CD8B	MHC-I	Cell-Cell Contact	KEGG: hsa04514	Ctrl	-0.59983377	0.953	1	0	-0.9653248	0.307	0.911	6.02E-75
DNT	CD8+ Naive T	HLA-A	CD8B	0.264462799	0	HLA-A_CD8B	HLA-A - CD8B	MHC-I	Cell-Cell Contact	KEGG: hsa04514	Ctrl	-0.651662886	0.914	1	7.37E-210	-0.9653248	0.307	0.911	6.02E-75
CD4+ Memory T	CD8+ Naive T	HLA-A	CD8B	0.273196332	0	HLA-A_CD8B	HLA-A - CD8B	MHC-I	Cell-Cell Contact	KEGG: hsa04514	Ctrl	-0.69882837	0.942	1	0	-0.9653248	0.307	0.911	6.02E-75
Naive B	CD8+ Naive T	HLA-A	CD8B	0.23540988	0	HLA-A_CD8B	HLA-A - CD8B	MHC-I	Cell-Cell Contact	KEGG: hsa04514	Ctrl	-0.63440656	0.764	0.996	2.64E-105	-0.9653248	0.307	0.911	6.02E-75
immature NK	CD8+ Naive T	HLA-A	CD8B	0.287713883	0	HLA-A_CD8B	HLA-A - CD8B	MHC-I	Cell-Cell Contact	KEGG: hsa04514	Ctrl	-0.459189842	0.943	1	6.76E-28	-0.9653248	0.307	0.911	6.02E-75
mature NK	CD8+ Naive T	HLA-A	CD8B	0.301449818	0	HLA-A_CD8B	HLA-A - CD8B	MHC-I	Cell-Cell Contact	KEGG: hsa04514	Ctrl	-0.499172675	0.966	1	4.54E-299	-0.9653248	0.307	0.911	6.02E-75
Memory B	CD8+ Naive T	HLA-A	CD8B	0.261276501	0	HLA-A_CD8B	HLA-A - CD8B	MHC-I	Cell-Cell Contact	KEGG: hsa04514	Ctrl	-0.602314841	0.895	0.999	7.00E-99	-0.9653248	0.307	0.911	6.02E-75
CD4+ Naive T	CD8+ Naive T	HLA-A	CD8B	0.241539511	0	HLA-A_CD8B	HLA-A - CD8B	MHC-I	Cell-Cell Contact	KEGG: hsa04514	Ctrl	-0.311812184	0.879	0.999	2.77E-138	-0.9653248	0.307	0.911	6.02E-75
classical monocyte	CD8+ Naive T	HLA-A	CD8B	0.267638428	0	HLA-A_CD8B	HLA-A - CD8B	MHC-I	Cell-Cell Contact	KEGG: hsa04514	Ctrl	-0.555127158	0.989	0.998	0	-0.9653248	0.307	0.911	6.02E-75
CD8+ Naive T	CD8+ Naive T	HLA-A	CD8B	0.252103711	0	HLA-A_CD8B	HLA-A - CD8B	MHC-I	Cell-Cell Contact	KEGG: hsa04514	Ctrl	-0.581894783	0.867	0.999	3.74E-72	-0.9653248	0.307	0.911	6.02E-75
plasma	CD8+ Naive T	HLA-A	CD8B	0.260310615	0	HLA-A_CD8B	HLA-A - CD8B	MHC-I	Cell-Cell Contact	KEGG: hsa04514	Ctrl	-0.267938161	0.917	0.98	0.015310362	-0.9653248	0.307	0.911	6.02E-75
non-classical monocyte	CD8+ Naive T	HLA-A	CD8B	0.258720522	0	HLA-A_CD8B	HLA-A - CD8B	MHC-I	Cell-Cell Contact	KEGG: hsa04514	Ctrl	-0.550145734	1	0.999	0.00023394	-0.9653248	0.307	0.911	6.02E-75
NKT	CD8+ Cytotoxic T	HLA-B	CD8B	0.187852495	0	HLA-B_CD8B	HLA-B - CD8B	MHC-I	Cell-Cell Contact	KEGG: hsa04514	Ctrl	-0.440243535	0.992	0.998	7.90E-57	-0.691963183	0.162	0.548	0
memory NK	CD8+ Cytotoxic T	HLA-B	CD8B	0.180001692	0	HLA-B_CD8B	HLA-B - CD8B	MHC-I	Cell-Cell Contact	KEGG: hsa04514	Ctrl	-0.372773868	0.972	1	6.52E-21	-0.691963183	0.162	0.548	0
CD8+ Cytotoxic T	CD8+ Cytotoxic T	HLA-B	CD8B	0.178342099	0	HLA-B_CD8B	HLA-B - CD8B	MHC-I	Cell-Cell Contact	KEGG: hsa04514	Ctrl	-0.354444818	0.989	1	0	-0.691963183	0.162	0.548	0
DNT	CD8+ Cytotoxic T	HLA-B	CD8B	0.168986013	0	HLA-B_CD8B	HLA-B - CD8B	MHC-I	Cell-Cell Contact	KEGG: hsa04514	Ctrl	-0.684008148	0.964	1	2.86E-264	-0.691963183	0.162	0.548	0
CD4+ Memory T	CD8+ Cytotoxic T	HLA-B	CD8B	0.165153329	0	HLA-B_CD8B	HLA-B - CD8B	MHC-I	Cell-Cell Contact	KEGG: hsa04514	Ctrl	-0.538581713	0.978	1	0	-0.691963183	0.162	0.548	0
Naive B	CD8+ Cytotoxic T	HLA-B	CD8B	0.154749106	0	HLA-B_CD8B	HLA-B - CD8B	MHC-I	Cell-Cell Contact	KEGG: hsa04514	Ctrl	-0.314600675	0.958	0.995	9.57E-47	-0.691963183	0.162	0.548	0
immature NK	CD8+ Cytotoxic T	HLA-B	CD8B	0.176275229	0	HLA-B_CD8B	HLA-B - CD8B	MHC-I	Cell-Cell Contact	KEGG: hsa04514	Ctrl	-0.239375991	0.991	1	8.96E-14	-0.691963183	0.162	0.548	0
mature NK	CD8+ Cytotoxic T	HLA-B	CD8B	0.18983049	0	HLA-B_CD8B	HLA-B - CD8B	MHC-I	Cell-Cell Contact	KEGG: hsa04514	Ctrl	-0.53413249	0.991	1	0	-0.691963183	0.162	0.548	0
Memory B	CD8+ Cytotoxic T	HLA-B	CD8B	0.170438802	0	HLA-B_CD8B	HLA-B - CD8B	MHC-I	Cell-Cell Contact	KEGG: hsa04514	Ctrl	-0.356253954	0.991	1	1.54E-61	-0.691963183	0.162	0.548	0
CD4+ Naive T	CD8+ Cytotoxic T	HLA-B	CD8B	0.153104221	0	HLA-B_CD8B	HLA-B - CD8B	MHC-I	Cell-Cell Contact	KEGG: hsa04514	Ctrl	-0.488754493	0.916	0.999	0	-0.691963183	0.162	0.548	0
classical monocyte	CD8+ Cytotoxic T	HLA-B	CD8B	0.175326093	0	HLA-B_CD8B	HLA-B - CD8B	MHC-I	Cell-Cell Contact	KEGG: hsa04514	Ctrl	-0.4437638	0.995	0.999	0	-0.691963183	0.162	0.548	0
CD8+ Naive T	CD8+ Cytotoxic T	HLA-B	CD8B	0.157418703	0	HLA-B_CD8B	HLA-B - CD8B	MHC-I	Cell-Cell Contact	KEGG: hsa04514	Ctrl	-0.516952623	0.943	0.999	2.26E-75	-0.691963183	0.162	0.548	0
non-classical monocyte	CD8+ Cytotoxic T	HLA-B	CD8B	0.17551915	0	HLA-B_CD8B	HLA-B - CD8B	MHC-I	Cell-Cell Contact	KEGG: hsa04514	Ctrl	-0.688364824	1	1	8.91E-06	-0.691963183	0.162	0.548	0
NKT	CD8+ Naive T	HLA-B	CD8B	0.318415363	0	HLA-B_CD8B	HLA-B - CD8B	MHC-I	Cell-Cell Contact	KEGG: hsa04514	Ctrl	-0.440243535	0.992	0.998	7.90E-57	-0.9653248	0.307	0.911	6.02E-75
memory NK	CD8+ Naive T	HLA-B	CD8B	0.307171806	0	HLA-B_CD8B	HLA-B - CD8B	MHC-I	Cell-Cell Contact	KEGG: hsa04514	Ctrl	-0.372773868	0.972	1	6.52E-21	-0.9653248	0.307	0.911	6.02E-75
CD8+ Cytotoxic T	CD8+ Naive T	HLA-B	CD8B	0.304775511	0	HLA-B_CD8B	HLA-B - CD8B	MHC-I	Cell-Cell Contact	KEGG: hsa04514	Ctrl	-0.354444818	0.989	1	0	-0.9653248	0.307	0.911	6.02E-75
DNT	CD8+ Naive T	HLA-B	CD8B	0.291136762	0	HLA-B_CD8B	HLA-B - CD8B	MHC-I	Cell-Cell Contact	KEGG: hsa04514	Ctrl	-0.684008148	0.964	1	2.86E-264	-0.9653248	0.307	0.911	6.02E-75
CD4+ Memory T	CD8+ Naive T	HLA-B	CD8B	0.285485393	0	HLA-B_CD8B	HLA-B - CD8B	MHC-I	Cell-Cell Contact	KEGG: hsa04514	Ctrl	-0.538581713	0.978	1	0	-0.9653248	0.307	0.911	6.02E-75
Naive B	CD8+ Naive T	HLA-B	CD8B	0.269951793	0	HLA-B_CD8B	HLA-B - CD8B	MHC-I	Cell-Cell Contact	KEGG: hsa04514	Ctrl	-0.314600675	0.958	0.995	9.57E-47	-0.9653248	0.307	0.911	6.02E-75
immature NK	CD8+ Naive T	HLA-B	CD8B	0.301781534	0	HLA-B_CD8B	HLA-B - CD8B	MHC-I	Cell-Cell Contact	KEGG: hsa04514	Ctrl	-0.239375991	0.991	1	8.96E-14	-0.9653248	0.307	0.911	6.02E-75
mature NK	CD8+ Naive T	HLA-B	CD8B	0.321224369	0	HLA-B_CD8B	HLA-B - CD8B	MHC-I	Cell-Cell Contact	KEGG: hsa04514	Ctrl	-0.53413249	0.991	1	0	-0.9653248	0.307	0.911	6.02E-75
Memory B	CD8+ Naive T	HLA-B	CD8B	0.293269093	0	HLA-B_CD8B	HLA-B - CD8B	MHC-I	Cell-Cell Contact	KEGG: hsa04514	Ctrl	-0.356253954	0.991	1	1.54E-61	-0.9653248	0.307	0.911	6.02E-75
CD4+ Naive T	CD8+ Naive T	HLA-B	CD8B	0.267469866	0	HLA-B_CD8B	HLA-B - CD8B	MHC-I	Cell-Cell Contact	KEGG: hsa04514	Ctrl	-0.488754493	0.916	0.999	0	-0.9653248	0.307	0.911	6.02E-75
classical monocyte	CD8+ Naive T	HLA-B	CD8B	0.300403069	0	HLA-B_CD8B	HLA-B - CD8B	MHC-I	Cell-Cell Contact	KEGG: hsa04514	Ctrl	-0.4437638	0.995	0.999	0	-0.9653248	0.307	0.911	6.02E-75
CD8+ Naive T	CD8+ Naive T	HLA-B	CD8B	0.273964614	0	HLA-B_CD8B	HLA-B - CD8B	MHC-I	Cell-Cell Contact	KEGG: hsa04514	Ctrl	-0.516952623	0.943	0.999	2.26E-75	-0.9653248	0.307	0.911	6.02E-75
non-classical monocyte	CD8+ Naive T	HLA-B	CD8B	0.300683636	0	HLA-B_CD8B	HLA-B - CD8B	MHC-I	Cell-Cell Contact	KEGG: hsa04514	Ctrl	-0.688364824	1	1	8.91E-06	-0.9653248	0.307	0.911	6.02E-75
memory NK	CD8+ Cytotoxic T	HLA-C	CD8B	0.165888481	0	HLA-C_CD8B	HLA-C - CD8B	MHC-I	Cell-Cell Contact	KEGG: hsa04514	Ctrl	-0.392857916	0.966	1	7.95E-20	-0.691963183	0.162	0.548	0
CD8+ Cytotoxic T	CD8+ Cytotoxic T	HLA-C	CD8B	0.162760812	0	HLA-C_CD8B	HLA-C - CD8B	MHC-I	Cell-Cell Contact	KEGG: hsa04514	Ctrl	-0.345712273	0.959	0.998	2.04E-265	-0.691963183	0.162	0.548	0
DNT	CD8+ Cytotoxic T	HLA-C	CD8B	0.124963431	0	HLA-C_CD8B	HLA-C - CD8B	MHC-I	Cell-Cell Contact	KEGG: hsa04514	Ctrl	-0.197431515	0.881	0.999	1.90E-25	-0.691963183	0.162	0.548	0
CD4+ Memory T	CD8+ Cytotoxic T	HLA-C	CD8B	0.143962656	0	HLA-C_CD8B	HLA-C - CD8B	MHC-I	Cell-Cell Contact	KEGG: hsa04514	Ctrl	-0.417513807	0.926	0.998	3.56E-212	-0.691963183	0.162	0.548	0
Naive B	CD8+ Cytotoxic T	HLA-C	CD8B	0.116860587	0	HLA-C_CD8B	HLA-C - CD8B	MHC-I	Cell-Cell Contact	KEGG: hsa04514	Ctrl	-0.293042354	0.76	0.968	4.72E-22	-0.691963183	0.162	0.548	0
immature NK	CD8+ Cytotoxic T	HLA-C	CD8B	0.154460917	0	HLA-C_CD8B	HLA-C - CD8B	MHC-I	Cell-Cell Contact	KEGG: hsa04514	Ctrl	-0.250930464	0.937	1	1.76E-08	-0.691963183	0.162	0.548	0
mature NK	CD8+ Cytotoxic T	HLA-C	CD8B	0.160606054	0	HLA-C_CD8B	HLA-C - CD8B	MHC-I	Cell-Cell Contact	KEGG: hsa04514	Ctrl	-0.100040795	0.976	0.998	4.14E-11	-0.691963183	0.162	0.548	0
Memory B	CD8+ Cytotoxic T	HLA-C	CD8B	0.130959086	0	HLA-C_CD8B	HLA-C - CD8B	MHC-I	Cell-Cell Contact	KEGG: hsa04514	Ctrl	-0.110084359	0.918	0.997	7.88E-08	-0.691963183	0.162	0.548	0
CD4+ Naive T	CD8+ Cytotoxic T	HLA-C	CD8B	0.126337952	0	HLA-C_CD8B	HLA-C - CD8B	MHC-I	Cell-Cell Contact	KEGG: hsa04514	Ctrl	-0.229423547	0.839	0.993	5.60E-69	-0.691963183	0.162	0.548	0
CD8+ Naive T	CD8+ Cytotoxic T	HLA-C	CD8B	0.127914368	0	HLA-C_CD8B	HLA-C - CD8B	MHC-I	Cell-Cell Contact	KEGG: hsa04514	Ctrl	-0.236843713	0.897	0.998	4.10E-19	-0.691963183	0.162	0.548	0
memory NK	CD8+ Naive T	HLA-C	CD8B	0.286572318	0	HLA-C_CD8B	HLA-C - CD8B	MHC-I	Cell-Cell Contact	KEGG: hsa04514	Ctrl	-0.392857916	0.966	1	7.95E-20	-0.9653248	0.307	0.911	6.02E-75
CD8+ Cytotoxic T	CD8+ Naive T	HLA-C	CD8B	0.281938372	0	HLA-C_CD8B	HLA-C - CD8B	MHC-I	Cell-Cell Contact	KEGG: hsa04514	Ctrl	-0.345712273	0.959	0.998	2.04E-265	-0.9653248	0.307	0.911	6.02E-75
DNT	CD8+ Naive T	HLA-C	CD8B	0.22386499	0	HLA-C_CD8B	HLA-C - CD8B	MHC-I	Cell-Cell Contact	KEGG: hsa04514	Ctrl	-0.197431515	0.881	0.999	1.90E-25	-0.9653248	0.307	0.911	6.02E-75
CD4+ Memory T	CD8+ Naive T	HLA-C	CD8B	0.25354408	0	HLA-C_CD8B	HLA-C - CD8B	MHC-I	Cell-Cell Contact	KEGG: hsa04514	Ctrl	-0.417513807	0.926	0.998	3.56E-212	-0.9653248	0.307	0.911	6.02E-75
Naive B	CD8+ Naive T	HLA-C	CD8B	0.210894799	0	HLA-C_CD8B	HLA-C - CD8B	MHC-I	Cell-Cell Contact	KEGG: hsa04514	Ctrl	-0.293042354	0.76	0.968	4.72E-22	-0.9653248	0.307	0.911	6.02E-75
immature NK	CD8+ Naive T	HLA-C	CD8B	0.269517472	0	HLA-C_CD8B	HLA-C - CD8B	MHC-I	Cell-Cell Contact	KEGG: hsa04514	Ctrl	-0.250930464	0.937	1	1.76E-08	-0.9653248	0.307	0.911	6.02E-75
mature NK	CD8+ Naive T	HLA-C	CD8B	0.278731112	0	HLA-C_CD8B	HLA-C - CD8B	MHC-I	Cell-Cell Contact	KEGG: hsa04514	Ctrl	-0.100040795	0.976	0.998	4.14E-11	-0.9653248	0.307	0.911	6.02E-75
Memory B	CD8+ Naive T	HLA-C	CD8B	0.233340491	0	HLA-C_CD8B	HLA-C - CD8B	MHC-I	Cell-Cell Contact	KEGG: hsa04514	Ctrl	-0.110084359	0.918	0.997	7.88E-08	-0.9653248	0.307	0.911	6.02E-75
CD4+ Naive T	CD8+ Naive T	HLA-C	CD8B	0.226046344	0	HLA-C_CD8B	HLA-C - CD8B	MHC-I	Cell-Cell Contact	KEGG: hsa04514	Ctrl	-0.229423547	0.839	0.993	5.60E-69	-0.9653248	0.307	0.911	6.02E-75
CD8+ Naive T	CD8+ Naive T	HLA-C	CD8B	0.228541444	0	HLA-C_CD8B	HLA-C - CD8B	MHC-I	Cell-Cell Contact	KEGG: hsa04514	Ctrl	-0.236843713	0.897	0.998	4.10E-19	-0.9653248	0.307	0.911	6.02E-75
NKT	CD8+ Cytotoxic T	HLA-E	CD8B	0.14971221	0	HLA-E_CD8B	HLA-E - CD8B	MHC-I	Cell-Cell Contact	KEGG: hsa04514	Ctrl	-0.320452461	0.887	0.999	2.63E-26	-0.691963183	0.162	0.548	0
memory NK	CD8+ Cytotoxic T	HLA-E	CD8B	0.14094962	0	HLA-E_CD8B	HLA-E - CD8B	MHC-I	Cell-Cell Contact	KEGG: hsa04514	Ctrl	-0.171821903	0.91	0.999	4.28E-07	-0.691963183	0.162	0.548	0
CD8+ Cytotoxic T	CD8+ Cytotoxic T	HLA-E	CD8B	0.139253431	0	HLA-E_CD8B	HLA-E - CD8B	MHC-I	Cell-Cell Contact	KEGG: hsa04514	Ctrl	-0.189465382	0.917	0.998	1.95E-116	-0.691963183	0.162	0.548	0
DNT	CD8+ Cytotoxic T	HLA-E	CD8B	0.130575779	0	HLA-E_CD8B	HLA-E - CD8B	MHC-I	Cell-Cell Contact	KEGG: hsa04514	Ctrl	-0.473349448	0.834	1	6.23E-119	-0.691963183	0.162	0.548	0
CD4+ Memory T	CD8+ Cytotoxic T	HLA-E	CD8B	0.130615008	0	HLA-E_CD8B	HLA-E - CD8B	MHC-I	Cell-Cell Contact	KEGG: hsa04514	Ctrl	-0.335964506	0.881	0.997	1.75E-175	-0.691963183	0.162	0.548	0
Naive B	CD8+ Cytotoxic T	HLA-E	CD8B	0.120377093	0	HLA-E_CD8B	HLA-E - CD8B	MHC-I	Cell-Cell Contact	KEGG: hsa04514	Ctrl	-0.31684251	0.746	0.983	9.70E-43	-0.691963183	0.162	0.548	0
immature NK	CD8+ Cytotoxic T	HLA-E	CD8B	0.139061151	0	HLA-E_CD8B	HLA-E - CD8B	MHC-I	Cell-Cell Contact	KEGG: hsa04514	Ctrl	-0.258414612	0.856	1	1.89E-10	-0.691963183	0.162	0.548	0
mature NK	CD8+ Cytotoxic T	HLA-E	CD8B	0.150387002	0	HLA-E_CD8B	HLA-E - CD8B	MHC-I	Cell-Cell Contact	KEGG: hsa04514	Ctrl	-0.202959092	0.941	1	1.57E-68	-0.691963183	0.162	0.548	0
Memory B	CD8+ Cytotoxic T	HLA-E	CD8B	0.125885322	0	HLA-E_CD8B	HLA-E - CD8B	MHC-I	Cell-Cell Contact	KEGG: hsa04514	Ctrl	-0.225920017	0.852	0.997	1.88E-23	-0.691963183	0.162	0.548	0
CD4+ Naive T	CD8+ Cytotoxic T	HLA-E	CD8B	0.124426239	0	HLA-E_CD8B	HLA-E - CD8B	MHC-I	Cell-Cell Contact	KEGG: hsa04514	Ctrl	-0.30268733	0.791	0.995	5.28E-113	-0.691963183	0.162	0.548	0
classical monocyte	CD8+ Cytotoxic T	HLA-E	CD8B	0.120409976	0	HLA-E_CD8B	HLA-E - CD8B	MHC-I	Cell-Cell Contact	KEGG: hsa04514	Ctrl	-0.364340327	0.964	0.995	9.98E-201	-0.691963183	0.162	0.548	0
CD8+ Naive T	CD8+ Cytotoxic T	HLA-E	CD8B	0.123610534	0	HLA-E_CD8B	HLA-E - CD8B	MHC-I	Cell-Cell Contact	KEGG: hsa04514	Ctrl	-0.227783222	0.817	0.998	1.05E-15	-0.691963183	0.162	0.548	0
non-classical monocyte	CD8+ Cytotoxic T	HLA-E	CD8B	0.136932041	0	HLA-E_CD8B	HLA-E - CD8B	MHC-I	Cell-Cell Contact	KEGG: hsa04514	Ctrl	-0.361415587	1	0.996	0.008383401	-0.691963183	0.162	0.548	0
NKT	CD8+ Naive T	HLA-E	CD8B	0.262328934	0	HLA-E_CD8B	HLA-E - CD8B	MHC-I	Cell-Cell Contact	KEGG: hsa04514	Ctrl	-0.320452461	0.887	0.999	2.63E-26	-0.9653248	0.307	0.911	6.02E-75
memory NK	CD8+ Naive T	HLA-E	CD8B	0.248904437	0	HLA-E_CD8B	HLA-E - CD8B	MHC-I	Cell-Cell Contact	KEGG: hsa04514	Ctrl	-0.171821903	0.91	0.999	4.28E-07	-0.9653248	0.307	0.911	6.02E-75
CD8+ Cytotoxic T	CD8+ Naive T	HLA-E	CD8B	0.246281567	0	HLA-E_CD8B	HLA-E - CD8B	MHC-I	Cell-Cell Contact	KEGG: hsa04514	Ctrl	-0.189465382	0.917	0.998	1.95E-116	-0.9653248	0.307	0.911	6.02E-75
DNT	CD8+ Naive T	HLA-E	CD8B	0.232737773	0	HLA-E_CD8B	HLA-E - CD8B	MHC-I	Cell-Cell Contact	KEGG: hsa04514	Ctrl	-0.473349448	0.834	1	6.23E-119	-0.9653248	0.307	0.911	6.02E-75
CD4+ Memory T	CD8+ Naive T	HLA-E	CD8B	0.232799477	0	HLA-E_CD8B	HLA-E - CD8B	MHC-I	Cell-Cell Contact	KEGG: hsa04514	Ctrl	-0.335964506	0.881	0.997	1.75E-175	-0.9653248	0.307	0.911	6.02E-75
Naive B	CD8+ Naive T	HLA-E	CD8B	0.216547103	0	HLA-E_CD8B	HLA-E - CD8B	MHC-I	Cell-Cell Contact	KEGG: hsa04514	Ctrl	-0.31684251	0.746	0.983	9.70E-43	-0.9653248	0.307	0.911	6.02E-75
immature NK	CD8+ Naive T	HLA-E	CD8B	0.245983737	0	HLA-E_CD8B	HLA-E - CD8B	MHC-I	Cell-Cell Contact	KEGG: hsa04514	Ctrl	-0.258414612	0.856	1	1.89E-10	-0.9653248	0.307	0.911	6.02E-75
mature NK	CD8+ Naive T	HLA-E	CD8B	0.263354106	0	HLA-E_CD8B	HLA-E - CD8B	MHC-I	Cell-Cell Contact	KEGG: hsa04514	Ctrl	-0.202959092	0.941	1	1.57E-68	-0.9653248	0.307	0.911	6.02E-75
Memory B	CD8+ Naive T	HLA-E	CD8B	0.225328622	0	HLA-E_CD8B	HLA-E - CD8B	MHC-I	Cell-Cell Contact	KEGG: hsa04514	Ctrl	-0.225920017	0.852	0.997	1.88E-23	-0.9653248	0.307	0.911	6.02E-75
CD4+ Naive T	CD8+ Naive T	HLA-E	CD8B	0.223010996	0	HLA-E_CD8B	HLA-E - CD8B	MHC-I	Cell-Cell Contact	KEGG: hsa04514	Ctrl	-0.30268733	0.791	0.995	5.28E-113	-0.9653248	0.307	0.911	6.02E-75
classical monocyte	CD8+ Naive T	HLA-E	CD8B	0.216599788	0	HLA-E_CD8B	HLA-E - CD8B	MHC-I	Cell-Cell Contact	KEGG: hsa04514	Ctrl	-0.364340327	0.964	0.995	9.98E-201	-0.9653248	0.307	0.911	6.02E-75
CD8+ Naive T	CD8+ Naive T	HLA-E	CD8B	0.22171265	0	HLA-E_CD8B	HLA-E - CD8B	MHC-I	Cell-Cell Contact	KEGG: hsa04514	Ctrl	-0.227783222	0.817	0.998	1.05E-15	-0.9653248	0.307	0.911	6.02E-75
non-classical monocyte	CD8+ Naive T	HLA-E	CD8B	0.242679025	0	HLA-E_CD8B	HLA-E - CD8B	MHC-I	Cell-Cell Contact	KEGG: hsa04514	Ctrl	-0.361415587	1	0.996	0.008383401	-0.9653248	0.307	0.911	6.02E-75
NKT	CD8+ Cytotoxic T	HLA-F	CD8B	0.090918185	0	HLA-F_CD8B	HLA-F - CD8B	MHC-I	Cell-Cell Contact	KEGG: hsa04514	Ctrl	-0.660091819	0.363	0.9	1.02E-40	-0.691963183	0.162	0.548	0
memory NK	CD8+ Cytotoxic T	HLA-F	CD8B	0.081382225	0	HLA-F_CD8B	HLA-F - CD8B	MHC-I	Cell-Cell Contact	KEGG: hsa04514	Ctrl	-0.787829728	0.255	0.89	6.84E-31	-0.691963183	0.162	0.548	0
CD8+ Cytotoxic T	CD8+ Cytotoxic T	HLA-F	CD8B	0.07956603	0	HLA-F_CD8B	HLA-F - CD8B	MHC-I	Cell-Cell Contact	KEGG: hsa04514	Ctrl	-0.610429883	0.345	0.866	0	-0.691963183	0.162	0.548	0
DNT	CD8+ Cytotoxic T	HLA-F	CD8B	0.063932861	0	HLA-F_CD8B	HLA-F - CD8B	MHC-I	Cell-Cell Contact	KEGG: hsa04514	Ctrl	-0.614989153	0.271	0.825	1.03E-177	-0.691963183	0.162	0.548	0
CD4+ Memory T	CD8+ Cytotoxic T	HLA-F	CD8B	0.064067399	0	HLA-F_CD8B	HLA-F - CD8B	MHC-I	Cell-Cell Contact	KEGG: hsa04514	Ctrl	-0.455489787	0.348	0.829	3.97E-217	-0.691963183	0.162	0.548	0
Naive B	CD8+ Cytotoxic T	HLA-F	CD8B	0.042366182	0	HLA-F_CD8B	HLA-F - CD8B	MHC-I	Cell-Cell Contact	KEGG: hsa04514	Ctrl	-0.302799888	0.215	0.552	7.36E-35	-0.691963183	0.162	0.548	0
immature NK	CD8+ Cytotoxic T	HLA-F	CD8B	0.080778245	0	HLA-F_CD8B	HLA-F - CD8B	MHC-I	Cell-Cell Contact	KEGG: hsa04514	Ctrl	-0.557662094	0.284	0.898	3.25E-26	-0.691963183	0.162	0.548	0
mature NK	CD8+ Cytotoxic T	HLA-F	CD8B	0.088118112	0	HLA-F_CD8B	HLA-F - CD8B	MHC-I	Cell-Cell Contact	KEGG: hsa04514	Ctrl	-0.566152672	0.384	0.887	2.17E-180	-0.691963183	0.162	0.548	0
Memory B	CD8+ Cytotoxic T	HLA-F	CD8B	0.060469128	0	HLA-F_CD8B	HLA-F - CD8B	MHC-I	Cell-Cell Contact	KEGG: hsa04514	Ctrl	-0.489877089	0.285	0.822	2.70E-56	-0.691963183	0.162	0.548	0
CD4+ Naive T	CD8+ Cytotoxic T	HLA-F	CD8B	0.044512101	0	HLA-F_CD8B	HLA-F - CD8B	MHC-I	Cell-Cell Contact	KEGG: hsa04514	Ctrl	-0.264855472	0.244	0.693	5.20E-123	-0.691963183	0.162	0.548	0
classical monocyte	CD8+ Cytotoxic T	HLA-F	CD8B	0.058739693	0	HLA-F_CD8B	HLA-F - CD8B	MHC-I	Cell-Cell Contact	KEGG: hsa04514	Ctrl	-0.241148692	0.616	0.833	7.09E-60	-0.691963183	0.162	0.548	0
CD8+ Naive T	CD8+ Cytotoxic T	HLA-F	CD8B	0.063143387	0	HLA-F_CD8B	HLA-F - CD8B	MHC-I	Cell-Cell Contact	KEGG: hsa04514	Ctrl	-0.418225992	0.32	0.828	7.80E-31	-0.691963183	0.162	0.548	0
plasma	CD8+ Cytotoxic T	HLA-F	CD8B	0.036445102	0	HLA-F_CD8B	HLA-F - CD8B	MHC-I	Cell-Cell Contact	KEGG: hsa04514	Ctrl	-0.258694043	0.333	0.863	0.003000772	-0.691963183	0.162	0.548	0
NKT	CD8+ Naive T	HLA-F	CD8B	0.168049571	0	HLA-F_CD8B	HLA-F - CD8B	MHC-I	Cell-Cell Contact	KEGG: hsa04514	Ctrl	-0.660091819	0.363	0.9	1.02E-40	-0.9653248	0.307	0.911	6.02E-75
memory NK	CD8+ Naive T	HLA-F	CD8B	0.151774322	0	HLA-F_CD8B	HLA-F - CD8B	MHC-I	Cell-Cell Contact	KEGG: hsa04514	Ctrl	-0.787829728	0.255	0.89	6.84E-31	-0.9653248	0.307	0.911	6.02E-75
CD8+ Cytotoxic T	CD8+ Naive T	HLA-F	CD8B	0.148641388	0	HLA-F_CD8B	HLA-F - CD8B	MHC-I	Cell-Cell Contact	KEGG: hsa04514	Ctrl	-0.610429883	0.345	0.866	0	-0.9653248	0.307	0.911	6.02E-75
DNT	CD8+ Naive T	HLA-F	CD8B	0.121223726	0	HLA-F_CD8B	HLA-F - CD8B	MHC-I	Cell-Cell Contact	KEGG: hsa04514	Ctrl	-0.614989153	0.271	0.825	1.03E-177	-0.9653248	0.307	0.911	6.02E-75
CD4+ Memory T	CD8+ Naive T	HLA-F	CD8B	0.121463182	0	HLA-F_CD8B	HLA-F - CD8B	MHC-I	Cell-Cell Contact	KEGG: hsa04514	Ctrl	-0.455489787	0.348	0.829	3.97E-217	-0.9653248	0.307	0.911	6.02E-75
Naive B	CD8+ Naive T	HLA-F	CD8B	0.082024417	0	HLA-F_CD8B	HLA-F - CD8B	MHC-I	Cell-Cell Contact	KEGG: hsa04514	Ctrl	-0.302799888	0.215	0.552	7.36E-35	-0.9653248	0.307	0.911	6.02E-75
immature NK	CD8+ Naive T	HLA-F	CD8B	0.150733646	0	HLA-F_CD8B	HLA-F - CD8B	MHC-I	Cell-Cell Contact	KEGG: hsa04514	Ctrl	-0.557662094	0.284	0.898	3.25E-26	-0.9653248	0.307	0.911	6.02E-75
mature NK	CD8+ Naive T	HLA-F	CD8B	0.163300739	0	HLA-F_CD8B	HLA-F - CD8B	MHC-I	Cell-Cell Contact	KEGG: hsa04514	Ctrl	-0.566152672	0.384	0.887	2.17E-180	-0.9653248	0.307	0.911	6.02E-75
Memory B	CD8+ Naive T	HLA-F	CD8B	0.11503756	0	HLA-F_CD8B	HLA-F - CD8B	MHC-I	Cell-Cell Contact	KEGG: hsa04514	Ctrl	-0.489877089	0.285	0.822	2.70E-56	-0.9653248	0.307	0.911	6.02E-75
CD4+ Naive T	CD8+ Naive T	HLA-F	CD8B	0.0859987	0	HLA-F_CD8B	HLA-F - CD8B	MHC-I	Cell-Cell Contact	KEGG: hsa04514	Ctrl	-0.264855472	0.244	0.693	5.20E-123	-0.9653248	0.307	0.911	6.02E-75
classical monocyte	CD8+ Naive T	HLA-F	CD8B	0.111933386	0	HLA-F_CD8B	HLA-F - CD8B	MHC-I	Cell-Cell Contact	KEGG: hsa04514	Ctrl	-0.241148692	0.616	0.833	7.09E-60	-0.9653248	0.307	0.911	6.02E-75
CD8+ Naive T	CD8+ Naive T	HLA-F	CD8B	0.119817352	0	HLA-F_CD8B	HLA-F - CD8B	MHC-I	Cell-Cell Contact	KEGG: hsa04514	Ctrl	-0.418225992	0.32	0.828	7.80E-31	-0.9653248	0.307	0.911	6.02E-75
plasma	CD8+ Naive T	HLA-F	CD8B	0.070971489	0	HLA-F_CD8B	HLA-F - CD8B	MHC-I	Cell-Cell Contact	KEGG: hsa04514	Ctrl	-0.258694043	0.333	0.863	0.003000772	-0.9653248	0.307	0.911	6.02E-75
NKT	NKT	HLA-E	KLRC1	0.067515953	0	HLA-E_KLRC1	HLA-E - KLRC1	MHC-I	Cell-Cell Contact	PMID: 24223577	Ctrl	-0.320452461	0.887	0.999	2.63E-26	-0.770677691	0.062	0.446	4.25E-28
memory NK	NKT	HLA-E	KLRC1	0.063206652	0	HLA-E_KLRC1	HLA-E - KLRC1	MHC-I	Cell-Cell Contact	PMID: 24223577	Ctrl	-0.171821903	0.91	0.999	4.28E-07	-0.770677691	0.062	0.446	4.25E-28
CD8+ Cytotoxic T	NKT	HLA-E	KLRC1	0.062378089	0	HLA-E_KLRC1	HLA-E - KLRC1	MHC-I	Cell-Cell Contact	PMID: 24223577	Ctrl	-0.189465382	0.917	0.998	1.95E-116	-0.770677691	0.062	0.446	4.25E-28
DNT	NKT	HLA-E	KLRC1	0.058167232	0	HLA-E_KLRC1	HLA-E - KLRC1	MHC-I	Cell-Cell Contact	PMID: 24223577	Ctrl	-0.473349448	0.834	1	6.23E-119	-0.770677691	0.062	0.446	4.25E-28
CD4+ Memory T	NKT	HLA-E	KLRC1	0.058186164	0	HLA-E_KLRC1	HLA-E - KLRC1	MHC-I	Cell-Cell Contact	PMID: 24223577	Ctrl	-0.335964506	0.881	0.997	1.75E-175	-0.770677691	0.062	0.446	4.25E-28
Naive B	NKT	HLA-E	KLRC1	0.053277488	0	HLA-E_KLRC1	HLA-E - KLRC1	MHC-I	Cell-Cell Contact	PMID: 24223577	Ctrl	-0.31684251	0.746	0.983	9.70E-43	-0.770677691	0.062	0.446	4.25E-28
immature NK	NKT	HLA-E	KLRC1	0.062284277	0	HLA-E_KLRC1	HLA-E - KLRC1	MHC-I	Cell-Cell Contact	PMID: 24223577	Ctrl	-0.258414612	0.856	1	1.89E-10	-0.770677691	0.062	0.446	4.25E-28
mature NK	NKT	HLA-E	KLRC1	0.067849828	0	HLA-E_KLRC1	HLA-E - KLRC1	MHC-I	Cell-Cell Contact	PMID: 24223577	Ctrl	-0.202959092	0.941	1	1.57E-68	-0.770677691	0.062	0.446	4.25E-28
Memory B	NKT	HLA-E	KLRC1	0.055910523	0	HLA-E_KLRC1	HLA-E - KLRC1	MHC-I	Cell-Cell Contact	PMID: 24223577	Ctrl	-0.225920017	0.852	0.997	1.88E-23	-0.770677691	0.062	0.446	4.25E-28
CD4+ Naive T	NKT	HLA-E	KLRC1	0.05521126	0	HLA-E_KLRC1	HLA-E - KLRC1	MHC-I	Cell-Cell Contact	PMID: 24223577	Ctrl	-0.30268733	0.791	0.995	5.28E-113	-0.770677691	0.062	0.446	4.25E-28
classical monocyte	NKT	HLA-E	KLRC1	0.053293152	0	HLA-E_KLRC1	HLA-E - KLRC1	MHC-I	Cell-Cell Contact	PMID: 24223577	Ctrl	-0.364340327	0.964	0.995	9.98E-201	-0.770677691	0.062	0.446	4.25E-28
CD8+ Naive T	NKT	HLA-E	KLRC1	0.0548209	0	HLA-E_KLRC1	HLA-E - KLRC1	MHC-I	Cell-Cell Contact	PMID: 24223577	Ctrl	-0.227783222	0.817	0.998	1.05E-15	-0.770677691	0.062	0.446	4.25E-28
non-classical monocyte	NKT	HLA-E	KLRC1	0.061247042	0	HLA-E_KLRC1	HLA-E - KLRC1	MHC-I	Cell-Cell Contact	PMID: 24223577	Ctrl	-0.361415587	1	0.996	0.008383401	-0.770677691	0.062	0.446	4.25E-28
NKT	immature NK	HLA-E	KLRC1	0.145981884	0	HLA-E_KLRC1	HLA-E - KLRC1	MHC-I	Cell-Cell Contact	PMID: 24223577	Ctrl	-0.320452461	0.887	0.999	2.63E-26	-0.517278562	0.207	0.59	1.58E-15
memory NK	immature NK	HLA-E	KLRC1	0.137402347	0	HLA-E_KLRC1	HLA-E - KLRC1	MHC-I	Cell-Cell Contact	PMID: 24223577	Ctrl	-0.171821903	0.91	0.999	4.28E-07	-0.517278562	0.207	0.59	1.58E-15
CD8+ Cytotoxic T	immature NK	HLA-E	KLRC1	0.1357421	0	HLA-E_KLRC1	HLA-E - KLRC1	MHC-I	Cell-Cell Contact	PMID: 24223577	Ctrl	-0.189465382	0.917	0.998	1.95E-116	-0.517278562	0.207	0.59	1.58E-15
DNT	immature NK	HLA-E	KLRC1	0.12725091	0	HLA-E_KLRC1	HLA-E - KLRC1	MHC-I	Cell-Cell Contact	PMID: 24223577	Ctrl	-0.473349448	0.834	1	6.23E-119	-0.517278562	0.207	0.59	1.58E-15
CD4+ Memory T	immature NK	HLA-E	KLRC1	0.127289287	0	HLA-E_KLRC1	HLA-E - KLRC1	MHC-I	Cell-Cell Contact	PMID: 24223577	Ctrl	-0.335964506	0.881	0.997	1.75E-175	-0.517278562	0.207	0.59	1.58E-15
Naive B	immature NK	HLA-E	KLRC1	0.117276885	0	HLA-E_KLRC1	HLA-E - KLRC1	MHC-I	Cell-Cell Contact	PMID: 24223577	Ctrl	-0.31684251	0.746	0.983	9.70E-43	-0.517278562	0.207	0.59	1.58E-15
immature NK	immature NK	HLA-E	KLRC1	0.135553905	0	HLA-E_KLRC1	HLA-E - KLRC1	MHC-I	Cell-Cell Contact	PMID: 24223577	Ctrl	-0.258414612	0.856	1	1.89E-10	-0.517278562	0.207	0.59	1.58E-15
mature NK	immature NK	HLA-E	KLRC1	0.146642762	0	HLA-E_KLRC1	HLA-E - KLRC1	MHC-I	Cell-Cell Contact	PMID: 24223577	Ctrl	-0.202959092	0.941	1	1.57E-68	-0.517278562	0.207	0.59	1.58E-15
Memory B	immature NK	HLA-E	KLRC1	0.122663037	0	HLA-E_KLRC1	HLA-E - KLRC1	MHC-I	Cell-Cell Contact	PMID: 24223577	Ctrl	-0.225920017	0.852	0.997	1.88E-23	-0.517278562	0.207	0.59	1.58E-15
CD4+ Naive T	immature NK	HLA-E	KLRC1	0.121236122	0	HLA-E_KLRC1	HLA-E - KLRC1	MHC-I	Cell-Cell Contact	PMID: 24223577	Ctrl	-0.30268733	0.791	0.995	5.28E-113	-0.517278562	0.207	0.59	1.58E-15
classical monocyte	immature NK	HLA-E	KLRC1	0.117309034	0	HLA-E_KLRC1	HLA-E - KLRC1	MHC-I	Cell-Cell Contact	PMID: 24223577	Ctrl	-0.364340327	0.964	0.995	9.98E-201	-0.517278562	0.207	0.59	1.58E-15
CD8+ Naive T	immature NK	HLA-E	KLRC1	0.120438453	0	HLA-E_KLRC1	HLA-E - KLRC1	MHC-I	Cell-Cell Contact	PMID: 24223577	Ctrl	-0.227783222	0.817	0.998	1.05E-15	-0.517278562	0.207	0.59	1.58E-15
non-classical monocyte	immature NK	HLA-E	KLRC1	0.133470169	0	HLA-E_KLRC1	HLA-E - KLRC1	MHC-I	Cell-Cell Contact	PMID: 24223577	Ctrl	-0.361415587	1	0.996	0.008383401	-0.517278562	0.207	0.59	1.58E-15
NKT	memory NK	HLA-E	KLRC2	0.214376351	0	HLA-E_KLRC2	HLA-E - KLRC2	MHC-I	Cell-Cell Contact	PMID: 26697006	Ctrl	-0.320452461	0.887	0.999	2.63E-26	-1.13707366	0.172	0.723	1.57E-28
memory NK	memory NK	HLA-E	KLRC2	0.202731386	0	HLA-E_KLRC2	HLA-E - KLRC2	MHC-I	Cell-Cell Contact	PMID: 26697006	Ctrl	-0.171821903	0.91	0.999	4.28E-07	-1.13707366	0.172	0.723	1.57E-28
CD8+ Cytotoxic T	memory NK	HLA-E	KLRC2	0.200465212	0	HLA-E_KLRC2	HLA-E - KLRC2	MHC-I	Cell-Cell Contact	PMID: 26697006	Ctrl	-0.189465382	0.917	0.998	1.95E-116	-1.13707366	0.172	0.723	1.57E-28
DNT	memory NK	HLA-E	KLRC2	0.188809835	0	HLA-E_KLRC2	HLA-E - KLRC2	MHC-I	Cell-Cell Contact	PMID: 26697006	Ctrl	-0.473349448	0.834	1	6.23E-119	-1.13707366	0.172	0.723	1.57E-28
CD4+ Memory T	memory NK	HLA-E	KLRC2	0.188862759	0	HLA-E_KLRC2	HLA-E - KLRC2	MHC-I	Cell-Cell Contact	PMID: 26697006	Ctrl	-0.335964506	0.881	0.997	1.75E-175	-1.13707366	0.172	0.723	1.57E-28
Naive B	memory NK	HLA-E	KLRC2	0.174978149	0	HLA-E_KLRC2	HLA-E - KLRC2	MHC-I	Cell-Cell Contact	PMID: 26697006	Ctrl	-0.31684251	0.746	0.983	9.70E-43	-1.13707366	0.172	0.723	1.57E-28
immature NK	memory NK	HLA-E	KLRC2	0.20020807	0	HLA-E_KLRC2	HLA-E - KLRC2	MHC-I	Cell-Cell Contact	PMID: 26697006	Ctrl	-0.258414612	0.856	1	1.89E-10	-1.13707366	0.172	0.723	1.57E-28
mature NK	memory NK	HLA-E	KLRC2	0.215268812	0	HLA-E_KLRC2	HLA-E - KLRC2	MHC-I	Cell-Cell Contact	PMID: 26697006	Ctrl	-0.202959092	0.941	1	1.57E-68	-1.13707366	0.172	0.723	1.57E-28
Memory B	memory NK	HLA-E	KLRC2	0.182466551	0	HLA-E_KLRC2	HLA-E - KLRC2	MHC-I	Cell-Cell Contact	PMID: 26697006	Ctrl	-0.225920017	0.852	0.997	1.88E-23	-1.13707366	0.172	0.723	1.57E-28
CD4+ Naive T	memory NK	HLA-E	KLRC2	0.18048707	0	HLA-E_KLRC2	HLA-E - KLRC2	MHC-I	Cell-Cell Contact	PMID: 26697006	Ctrl	-0.30268733	0.791	0.995	5.28E-113	-1.13707366	0.172	0.723	1.57E-28
classical monocyte	memory NK	HLA-E	KLRC2	0.17502298	0	HLA-E_KLRC2	HLA-E - KLRC2	MHC-I	Cell-Cell Contact	PMID: 26697006	Ctrl	-0.364340327	0.964	0.995	9.98E-201	-1.13707366	0.172	0.723	1.57E-28
CD8+ Naive T	memory NK	HLA-E	KLRC2	0.179379139	0	HLA-E_KLRC2	HLA-E - KLRC2	MHC-I	Cell-Cell Contact	PMID: 26697006	Ctrl	-0.227783222	0.817	0.998	1.05E-15	-1.13707366	0.172	0.723	1.57E-28
non-classical monocyte	memory NK	HLA-E	KLRC2	0.197357374	0	HLA-E_KLRC2	HLA-E - KLRC2	MHC-I	Cell-Cell Contact	PMID: 26697006	Ctrl	-0.361415587	1	0.996	0.008383401	-1.13707366	0.172	0.723	1.57E-28
NKT	immature NK	HLA-E	KLRC2	0.050443573	0	HLA-E_KLRC2	HLA-E - KLRC2	MHC-I	Cell-Cell Contact	PMID: 26697006	Ctrl	-0.320452461	0.887	0.999	2.63E-26	-0.247267727	0.177	0.4	7.61E-07
memory NK	immature NK	HLA-E	KLRC2	0.04716882	0	HLA-E_KLRC2	HLA-E - KLRC2	MHC-I	Cell-Cell Contact	PMID: 26697006	Ctrl	-0.171821903	0.91	0.999	4.28E-07	-0.247267727	0.177	0.4	7.61E-07
CD8+ Cytotoxic T	immature NK	HLA-E	KLRC2	0.046540049	0	HLA-E_KLRC2	HLA-E - KLRC2	MHC-I	Cell-Cell Contact	PMID: 26697006	Ctrl	-0.189465382	0.917	0.998	1.95E-116	-0.247267727	0.177	0.4	7.61E-07
DNT	immature NK	HLA-E	KLRC2	0.043348916	0	HLA-E_KLRC2	HLA-E - KLRC2	MHC-I	Cell-Cell Contact	PMID: 26697006	Ctrl	-0.473349448	0.834	1	6.23E-119	-0.247267727	0.177	0.4	7.61E-07
CD4+ Memory T	immature NK	HLA-E	KLRC2	0.043363246	0	HLA-E_KLRC2	HLA-E - KLRC2	MHC-I	Cell-Cell Contact	PMID: 26697006	Ctrl	-0.335964506	0.881	0.997	1.75E-175	-0.247267727	0.177	0.4	7.61E-07
Naive B	immature NK	HLA-E	KLRC2	0.039652407	0	HLA-E_KLRC2	HLA-E - KLRC2	MHC-I	Cell-Cell Contact	PMID: 26697006	Ctrl	-0.31684251	0.746	0.983	9.70E-43	-0.247267727	0.177	0.4	7.61E-07
immature NK	immature NK	HLA-E	KLRC2	0.046468876	0	HLA-E_KLRC2	HLA-E - KLRC2	MHC-I	Cell-Cell Contact	PMID: 26697006	Ctrl	-0.258414612	0.856	1	1.89E-10	-0.247267727	0.177	0.4	7.61E-07
mature NK	immature NK	HLA-E	KLRC2	0.050697612	0	HLA-E_KLRC2	HLA-E - KLRC2	MHC-I	Cell-Cell Contact	PMID: 26697006	Ctrl	-0.202959092	0.941	1	1.57E-68	-0.247267727	0.177	0.4	7.61E-07
Memory B	immature NK	HLA-E	KLRC2	0.041641693	0	HLA-E_KLRC2	HLA-E - KLRC2	MHC-I	Cell-Cell Contact	PMID: 26697006	Ctrl	-0.225920017	0.852	0.997	1.88E-23	-0.247267727	0.177	0.4	7.61E-07
CD4+ Naive T	immature NK	HLA-E	KLRC2	0.041113116	0	HLA-E_KLRC2	HLA-E - KLRC2	MHC-I	Cell-Cell Contact	PMID: 26697006	Ctrl	-0.30268733	0.791	0.995	5.28E-113	-0.247267727	0.177	0.4	7.61E-07
classical monocyte	immature NK	HLA-E	KLRC2	0.039664233	0	HLA-E_KLRC2	HLA-E - KLRC2	MHC-I	Cell-Cell Contact	PMID: 26697006	Ctrl	-0.364340327	0.964	0.995	9.98E-201	-0.247267727	0.177	0.4	7.61E-07
CD8+ Naive T	immature NK	HLA-E	KLRC2	0.040818127	0	HLA-E_KLRC2	HLA-E - KLRC2	MHC-I	Cell-Cell Contact	PMID: 26697006	Ctrl	-0.227783222	0.817	0.998	1.05E-15	-0.247267727	0.177	0.4	7.61E-07
non-classical monocyte	immature NK	HLA-E	KLRC2	0.045682188	0	HLA-E_KLRC2	HLA-E - KLRC2	MHC-I	Cell-Cell Contact	PMID: 26697006	Ctrl	-0.361415587	1	0.996	0.008383401	-0.247267727	0.177	0.4	7.61E-07
NKT	mature NK	HLA-E	KLRC2	0.052387642	0	HLA-E_KLRC2	HLA-E - KLRC2	MHC-I	Cell-Cell Contact	PMID: 26697006	Ctrl	-0.320452461	0.887	0.999	2.63E-26	-0.376706234	0.125	0.335	2.55E-54
memory NK	mature NK	HLA-E	KLRC2	0.048993194	0	HLA-E_KLRC2	HLA-E - KLRC2	MHC-I	Cell-Cell Contact	PMID: 26697006	Ctrl	-0.171821903	0.91	0.999	4.28E-07	-0.376706234	0.125	0.335	2.55E-54
CD8+ Cytotoxic T	mature NK	HLA-E	KLRC2	0.048341338	0	HLA-E_KLRC2	HLA-E - KLRC2	MHC-I	Cell-Cell Contact	PMID: 26697006	Ctrl	-0.189465382	0.917	0.998	1.95E-116	-0.376706234	0.125	0.335	2.55E-54
DNT	mature NK	HLA-E	KLRC2	0.045032528	0	HLA-E_KLRC2	HLA-E - KLRC2	MHC-I	Cell-Cell Contact	PMID: 26697006	Ctrl	-0.473349448	0.834	1	6.23E-119	-0.376706234	0.125	0.335	2.55E-54
CD4+ Memory T	mature NK	HLA-E	KLRC2	0.045047388	0	HLA-E_KLRC2	HLA-E - KLRC2	MHC-I	Cell-Cell Contact	PMID: 26697006	Ctrl	-0.335964506	0.881	0.997	1.75E-175	-0.376706234	0.125	0.335	2.55E-54
Naive B	mature NK	HLA-E	KLRC2	0.041198634	0	HLA-E_KLRC2	HLA-E - KLRC2	MHC-I	Cell-Cell Contact	PMID: 26697006	Ctrl	-0.31684251	0.746	0.983	9.70E-43	-0.376706234	0.125	0.335	2.55E-54
immature NK	mature NK	HLA-E	KLRC2	0.048267549	0	HLA-E_KLRC2	HLA-E - KLRC2	MHC-I	Cell-Cell Contact	PMID: 26697006	Ctrl	-0.258414612	0.856	1	1.89E-10	-0.376706234	0.125	0.335	2.55E-54
mature NK	mature NK	HLA-E	KLRC2	0.052650929	0	HLA-E_KLRC2	HLA-E - KLRC2	MHC-I	Cell-Cell Contact	PMID: 26697006	Ctrl	-0.202959092	0.941	1	1.57E-68	-0.376706234	0.125	0.335	2.55E-54
Memory B	mature NK	HLA-E	KLRC2	0.043261997	0	HLA-E_KLRC2	HLA-E - KLRC2	MHC-I	Cell-Cell Contact	PMID: 26697006	Ctrl	-0.225920017	0.852	0.997	1.88E-23	-0.376706234	0.125	0.335	2.55E-54
CD4+ Naive T	mature NK	HLA-E	KLRC2	0.04271377	0	HLA-E_KLRC2	HLA-E - KLRC2	MHC-I	Cell-Cell Contact	PMID: 26697006	Ctrl	-0.30268733	0.791	0.995	5.28E-113	-0.376706234	0.125	0.335	2.55E-54
classical monocyte	mature NK	HLA-E	KLRC2	0.041210902	0	HLA-E_KLRC2	HLA-E - KLRC2	MHC-I	Cell-Cell Contact	PMID: 26697006	Ctrl	-0.364340327	0.964	0.995	9.98E-201	-0.376706234	0.125	0.335	2.55E-54
CD8+ Naive T	mature NK	HLA-E	KLRC2	0.042407804	0	HLA-E_KLRC2	HLA-E - KLRC2	MHC-I	Cell-Cell Contact	PMID: 26697006	Ctrl	-0.227783222	0.817	0.998	1.05E-15	-0.376706234	0.125	0.335	2.55E-54
non-classical monocyte	mature NK	HLA-E	KLRC2	0.047451926	0	HLA-E_KLRC2	HLA-E - KLRC2	MHC-I	Cell-Cell Contact	PMID: 26697006	Ctrl	-0.361415587	1	0.996	0.008383401	-0.376706234	0.125	0.335	2.55E-54
NKT	classical monocyte	HLA-F	LILRB1	0.051876143	0	HLA-F_LILRB1	HLA-F - LILRB1	MHC-I	Cell-Cell Contact	PMID: 28484462	Ctrl	-0.660091819	0.363	0.9	1.02E-40	-0.323963496	0.231	0.546	3.83E-100
memory NK	classical monocyte	HLA-F	LILRB1	0.046226883	0	HLA-F_LILRB1	HLA-F - LILRB1	MHC-I	Cell-Cell Contact	PMID: 28484462	Ctrl	-0.787829728	0.255	0.89	6.84E-31	-0.323963496	0.231	0.546	3.83E-100
CD8+ Cytotoxic T	classical monocyte	HLA-F	LILRB1	0.045156678	0	HLA-F_LILRB1	HLA-F - LILRB1	MHC-I	Cell-Cell Contact	PMID: 28484462	Ctrl	-0.610429883	0.345	0.866	0	-0.323963496	0.231	0.546	3.83E-100
DNT	classical monocyte	HLA-F	LILRB1	0.036019702	0	HLA-F_LILRB1	HLA-F - LILRB1	MHC-I	Cell-Cell Contact	PMID: 28484462	Ctrl	-0.614989153	0.271	0.825	1.03E-177	-0.323963496	0.231	0.546	3.83E-100
CD4+ Memory T	classical monocyte	HLA-F	LILRB1	0.036097766	0	HLA-F_LILRB1	HLA-F - LILRB1	MHC-I	Cell-Cell Contact	PMID: 28484462	Ctrl	-0.455489787	0.348	0.829	3.97E-217	-0.323963496	0.231	0.546	3.83E-100
Naive B	classical monocyte	HLA-F	LILRB1	0.023631348	0	HLA-F_LILRB1	HLA-F - LILRB1	MHC-I	Cell-Cell Contact	PMID: 28484462	Ctrl	-0.302799888	0.215	0.552	7.36E-35	-0.323963496	0.231	0.546	3.83E-100
immature NK	classical monocyte	HLA-F	LILRB1	0.045870781	0	HLA-F_LILRB1	HLA-F - LILRB1	MHC-I	Cell-Cell Contact	PMID: 28484462	Ctrl	-0.557662094	0.284	0.898	3.25E-26	-0.323963496	0.231	0.546	3.83E-100
mature NK	classical monocyte	HLA-F	LILRB1	0.050212063	0	HLA-F_LILRB1	HLA-F - LILRB1	MHC-I	Cell-Cell Contact	PMID: 28484462	Ctrl	-0.566152672	0.384	0.887	2.17E-180	-0.323963496	0.231	0.546	3.83E-100
Memory B	classical monocyte	HLA-F	LILRB1	0.034013289	0	HLA-F_LILRB1	HLA-F - LILRB1	MHC-I	Cell-Cell Contact	PMID: 28484462	Ctrl	-0.489877089	0.285	0.822	2.70E-56	-0.323963496	0.231	0.546	3.83E-100
CD4+ Naive T	classical monocyte	HLA-F	LILRB1	0.024852944	0	HLA-F_LILRB1	HLA-F - LILRB1	MHC-I	Cell-Cell Contact	PMID: 28484462	Ctrl	-0.264855472	0.244	0.693	5.20E-123	-0.323963496	0.231	0.546	3.83E-100
classical monocyte	classical monocyte	HLA-F	LILRB1	0.033013911	0	HLA-F_LILRB1	HLA-F - LILRB1	MHC-I	Cell-Cell Contact	PMID: 28484462	Ctrl	-0.241148692	0.616	0.833	7.09E-60	-0.323963496	0.231	0.546	3.83E-100
CD8+ Naive T	classical monocyte	HLA-F	LILRB1	0.035561818	0	HLA-F_LILRB1	HLA-F - LILRB1	MHC-I	Cell-Cell Contact	PMID: 28484462	Ctrl	-0.418225992	0.32	0.828	7.80E-31	-0.323963496	0.231	0.546	3.83E-100
plasma	classical monocyte	HLA-F	LILRB1	0.020273209	0	HLA-F_LILRB1	HLA-F - LILRB1	MHC-I	Cell-Cell Contact	PMID: 28484462	Ctrl	-0.258694043	0.333	0.863	0.003000772	-0.323963496	0.231	0.546	3.83E-100
NKT	NKT	HLA-E	KLRK1	0.160826702	0	HLA-E_KLRK1	HLA-E - KLRK1	MHC-I	Cell-Cell Contact	PMID: 28484462	Ctrl	-0.320452461	0.887	0.999	2.63E-26	-0.494672968	0.207	0.664	2.70E-27
memory NK	NKT	HLA-E	KLRK1	0.151529516	0	HLA-E_KLRK1	HLA-E - KLRK1	MHC-I	Cell-Cell Contact	PMID: 28484462	Ctrl	-0.171821903	0.91	0.999	4.28E-07	-0.494672968	0.207	0.664	2.70E-27
CD8+ Cytotoxic T	NKT	HLA-E	KLRK1	0.149728199	0	HLA-E_KLRK1	HLA-E - KLRK1	MHC-I	Cell-Cell Contact	PMID: 28484462	Ctrl	-0.189465382	0.917	0.998	1.95E-116	-0.494672968	0.207	0.664	2.70E-27
DNT	NKT	HLA-E	KLRK1	0.140504357	0	HLA-E_KLRK1	HLA-E - KLRK1	MHC-I	Cell-Cell Contact	PMID: 28484462	Ctrl	-0.473349448	0.834	1	6.23E-119	-0.494672968	0.207	0.664	2.70E-27
CD4+ Memory T	NKT	HLA-E	KLRK1	0.140546087	0	HLA-E_KLRK1	HLA-E - KLRK1	MHC-I	Cell-Cell Contact	PMID: 28484462	Ctrl	-0.335964506	0.881	0.997	1.75E-175	-0.494672968	0.207	0.664	2.70E-27
Naive B	NKT	HLA-E	KLRK1	0.129645831	0	HLA-E_KLRK1	HLA-E - KLRK1	MHC-I	Cell-Cell Contact	PMID: 28484462	Ctrl	-0.31684251	0.746	0.983	9.70E-43	-0.494672968	0.207	0.664	2.70E-27
immature NK	NKT	HLA-E	KLRK1	0.149523969	0	HLA-E_KLRK1	HLA-E - KLRK1	MHC-I	Cell-Cell Contact	PMID: 28484462	Ctrl	-0.258414612	0.856	1	1.89E-10	-0.494672968	0.207	0.664	2.70E-27
mature NK	NKT	HLA-E	KLRK1	0.161542073	0	HLA-E_KLRK1	HLA-E - KLRK1	MHC-I	Cell-Cell Contact	PMID: 28484462	Ctrl	-0.202959092	0.941	1	1.57E-68	-0.494672968	0.207	0.664	2.70E-27
Memory B	NKT	HLA-E	KLRK1	0.135512842	0	HLA-E_KLRK1	HLA-E - KLRK1	MHC-I	Cell-Cell Contact	PMID: 28484462	Ctrl	-0.225920017	0.852	0.997	1.88E-23	-0.494672968	0.207	0.664	2.70E-27
CD4+ Naive T	NKT	HLA-E	KLRK1	0.133959271	0	HLA-E_KLRK1	HLA-E - KLRK1	MHC-I	Cell-Cell Contact	PMID: 28484462	Ctrl	-0.30268733	0.791	0.995	5.28E-113	-0.494672968	0.207	0.664	2.70E-27
classical monocyte	NKT	HLA-E	KLRK1	0.129680873	0	HLA-E_KLRK1	HLA-E - KLRK1	MHC-I	Cell-Cell Contact	PMID: 28484462	Ctrl	-0.364340327	0.964	0.995	9.98E-201	-0.494672968	0.207	0.664	2.70E-27
CD8+ Naive T	NKT	HLA-E	KLRK1	0.133090569	0	HLA-E_KLRK1	HLA-E - KLRK1	MHC-I	Cell-Cell Contact	PMID: 28484462	Ctrl	-0.227783222	0.817	0.998	1.05E-15	-0.494672968	0.207	0.664	2.70E-27
non-classical monocyte	NKT	HLA-E	KLRK1	0.147262067	0	HLA-E_KLRK1	HLA-E - KLRK1	MHC-I	Cell-Cell Contact	PMID: 28484462	Ctrl	-0.361415587	1	0.996	0.008383401	-0.494672968	0.207	0.664	2.70E-27
NKT	memory NK	HLA-E	KLRK1	0.159480297	0	HLA-E_KLRK1	HLA-E - KLRK1	MHC-I	Cell-Cell Contact	PMID: 28484462	Ctrl	-0.320452461	0.887	0.999	2.63E-26	-0.542254085	0.214	0.711	4.25E-18
memory NK	memory NK	HLA-E	KLRK1	0.150247009	0	HLA-E_KLRK1	HLA-E - KLRK1	MHC-I	Cell-Cell Contact	PMID: 28484462	Ctrl	-0.171821903	0.91	0.999	4.28E-07	-0.542254085	0.214	0.711	4.25E-18
CD8+ Cytotoxic T	memory NK	HLA-E	KLRK1	0.14845827	0	HLA-E_KLRK1	HLA-E - KLRK1	MHC-I	Cell-Cell Contact	PMID: 28484462	Ctrl	-0.189465382	0.917	0.998	1.95E-116	-0.542254085	0.214	0.711	4.25E-18
DNT	memory NK	HLA-E	KLRK1	0.139299844	0	HLA-E_KLRK1	HLA-E - KLRK1	MHC-I	Cell-Cell Contact	PMID: 28484462	Ctrl	-0.473349448	0.834	1	6.23E-119	-0.542254085	0.214	0.711	4.25E-18
CD4+ Memory T	memory NK	HLA-E	KLRK1	0.139341274	0	HLA-E_KLRK1	HLA-E - KLRK1	MHC-I	Cell-Cell Contact	PMID: 28484462	Ctrl	-0.335964506	0.881	0.997	1.75E-175	-0.542254085	0.214	0.711	4.25E-18
Naive B	memory NK	HLA-E	KLRK1	0.128520486	0	HLA-E_KLRK1	HLA-E - KLRK1	MHC-I	Cell-Cell Contact	PMID: 28484462	Ctrl	-0.31684251	0.746	0.983	9.70E-43	-0.542254085	0.214	0.711	4.25E-18
immature NK	memory NK	HLA-E	KLRK1	0.14825547	0	HLA-E_KLRK1	HLA-E - KLRK1	MHC-I	Cell-Cell Contact	PMID: 28484462	Ctrl	-0.258414612	0.856	1	1.89E-10	-0.542254085	0.214	0.711	4.25E-18
mature NK	memory NK	HLA-E	KLRK1	0.160190821	0	HLA-E_KLRK1	HLA-E - KLRK1	MHC-I	Cell-Cell Contact	PMID: 28484462	Ctrl	-0.202959092	0.941	1	1.57E-68	-0.542254085	0.214	0.711	4.25E-18
Memory B	memory NK	HLA-E	KLRK1	0.134344431	0	HLA-E_KLRK1	HLA-E - KLRK1	MHC-I	Cell-Cell Contact	PMID: 28484462	Ctrl	-0.225920017	0.852	0.997	1.88E-23	-0.542254085	0.214	0.711	4.25E-18
CD4+ Naive T	memory NK	HLA-E	KLRK1	0.132802198	0	HLA-E_KLRK1	HLA-E - KLRK1	MHC-I	Cell-Cell Contact	PMID: 28484462	Ctrl	-0.30268733	0.791	0.995	5.28E-113	-0.542254085	0.214	0.711	4.25E-18
classical monocyte	memory NK	HLA-E	KLRK1	0.128555269	0	HLA-E_KLRK1	HLA-E - KLRK1	MHC-I	Cell-Cell Contact	PMID: 28484462	Ctrl	-0.364340327	0.964	0.995	9.98E-201	-0.542254085	0.214	0.711	4.25E-18
CD8+ Naive T	memory NK	HLA-E	KLRK1	0.131939856	0	HLA-E_KLRK1	HLA-E - KLRK1	MHC-I	Cell-Cell Contact	PMID: 28484462	Ctrl	-0.227783222	0.817	0.998	1.05E-15	-0.542254085	0.214	0.711	4.25E-18
non-classical monocyte	memory NK	HLA-E	KLRK1	0.146009463	0	HLA-E_KLRK1	HLA-E - KLRK1	MHC-I	Cell-Cell Contact	PMID: 28484462	Ctrl	-0.361415587	1	0.996	0.008383401	-0.542254085	0.214	0.711	4.25E-18
NKT	CD8+ Cytotoxic T	HLA-E	KLRK1	0.149422116	0	HLA-E_KLRK1	HLA-E - KLRK1	MHC-I	Cell-Cell Contact	PMID: 28484462	Ctrl	-0.320452461	0.887	0.999	2.63E-26	-0.546047228	0.184	0.63	0
memory NK	CD8+ Cytotoxic T	HLA-E	KLRK1	0.140673696	0	HLA-E_KLRK1	HLA-E - KLRK1	MHC-I	Cell-Cell Contact	PMID: 28484462	Ctrl	-0.171821903	0.91	0.999	4.28E-07	-0.546047228	0.184	0.63	0
CD8+ Cytotoxic T	CD8+ Cytotoxic T	HLA-E	KLRK1	0.13898029	0	HLA-E_KLRK1	HLA-E - KLRK1	MHC-I	Cell-Cell Contact	PMID: 28484462	Ctrl	-0.189465382	0.917	0.998	1.95E-116	-0.546047228	0.184	0.63	0
DNT	CD8+ Cytotoxic T	HLA-E	KLRK1	0.130317082	0	HLA-E_KLRK1	HLA-E - KLRK1	MHC-I	Cell-Cell Contact	PMID: 28484462	Ctrl	-0.473349448	0.834	1	6.23E-119	-0.546047228	0.184	0.63	0
CD4+ Memory T	CD8+ Cytotoxic T	HLA-E	KLRK1	0.130356245	0	HLA-E_KLRK1	HLA-E - KLRK1	MHC-I	Cell-Cell Contact	PMID: 28484462	Ctrl	-0.335964506	0.881	0.997	1.75E-175	-0.546047228	0.184	0.63	0
Naive B	CD8+ Cytotoxic T	HLA-E	KLRK1	0.12013581	0	HLA-E_KLRK1	HLA-E - KLRK1	MHC-I	Cell-Cell Contact	PMID: 28484462	Ctrl	-0.31684251	0.746	0.983	9.70E-43	-0.546047228	0.184	0.63	0
immature NK	CD8+ Cytotoxic T	HLA-E	KLRK1	0.138788327	0	HLA-E_KLRK1	HLA-E - KLRK1	MHC-I	Cell-Cell Contact	PMID: 28484462	Ctrl	-0.258414612	0.856	1	1.89E-10	-0.546047228	0.184	0.63	0
mature NK	CD8+ Cytotoxic T	HLA-E	KLRK1	0.150095832	0	HLA-E_KLRK1	HLA-E - KLRK1	MHC-I	Cell-Cell Contact	PMID: 28484462	Ctrl	-0.202959092	0.941	1	1.57E-68	-0.546047228	0.184	0.63	0
Memory B	CD8+ Cytotoxic T	HLA-E	KLRK1	0.125634576	0	HLA-E_KLRK1	HLA-E - KLRK1	MHC-I	Cell-Cell Contact	PMID: 28484462	Ctrl	-0.225920017	0.852	0.997	1.88E-23	-0.546047228	0.184	0.63	0
CD4+ Naive T	CD8+ Cytotoxic T	HLA-E	KLRK1	0.124177986	0	HLA-E_KLRK1	HLA-E - KLRK1	MHC-I	Cell-Cell Contact	PMID: 28484462	Ctrl	-0.30268733	0.791	0.995	5.28E-113	-0.546047228	0.184	0.63	0
classical monocyte	CD8+ Cytotoxic T	HLA-E	KLRK1	0.120168636	0	HLA-E_KLRK1	HLA-E - KLRK1	MHC-I	Cell-Cell Contact	PMID: 28484462	Ctrl	-0.364340327	0.964	0.995	9.98E-201	-0.546047228	0.184	0.63	0
CD8+ Naive T	CD8+ Cytotoxic T	HLA-E	KLRK1	0.123363679	0	HLA-E_KLRK1	HLA-E - KLRK1	MHC-I	Cell-Cell Contact	PMID: 28484462	Ctrl	-0.227783222	0.817	0.998	1.05E-15	-0.546047228	0.184	0.63	0
non-classical monocyte	CD8+ Cytotoxic T	HLA-E	KLRK1	0.136662731	0	HLA-E_KLRK1	HLA-E - KLRK1	MHC-I	Cell-Cell Contact	PMID: 28484462	Ctrl	-0.361415587	1	0.996	0.008383401	-0.546047228	0.184	0.63	0
NKT	immature NK	HLA-E	KLRK1	0.155389427	0	HLA-E_KLRK1	HLA-E - KLRK1	MHC-I	Cell-Cell Contact	PMID: 28484462	Ctrl	-0.320452461	0.887	0.999	2.63E-26	-0.647213044	0.198	0.678	5.46E-23
memory NK	immature NK	HLA-E	KLRK1	0.146351745	0	HLA-E_KLRK1	HLA-E - KLRK1	MHC-I	Cell-Cell Contact	PMID: 28484462	Ctrl	-0.171821903	0.91	0.999	4.28E-07	-0.647213044	0.198	0.678	5.46E-23
CD8+ Cytotoxic T	immature NK	HLA-E	KLRK1	0.144601489	0	HLA-E_KLRK1	HLA-E - KLRK1	MHC-I	Cell-Cell Contact	PMID: 28484462	Ctrl	-0.189465382	0.917	0.998	1.95E-116	-0.647213044	0.198	0.678	5.46E-23
DNT	immature NK	HLA-E	KLRK1	0.135643089	0	HLA-E_KLRK1	HLA-E - KLRK1	MHC-I	Cell-Cell Contact	PMID: 28484462	Ctrl	-0.473349448	0.834	1	6.23E-119	-0.647213044	0.198	0.678	5.46E-23
CD4+ Memory T	immature NK	HLA-E	KLRK1	0.135683603	0	HLA-E_KLRK1	HLA-E - KLRK1	MHC-I	Cell-Cell Contact	PMID: 28484462	Ctrl	-0.335964506	0.881	0.997	1.75E-175	-0.647213044	0.198	0.678	5.46E-23
Naive B	immature NK	HLA-E	KLRK1	0.12510557	0	HLA-E_KLRK1	HLA-E - KLRK1	MHC-I	Cell-Cell Contact	PMID: 28484462	Ctrl	-0.31684251	0.746	0.983	9.70E-43	-0.647213044	0.198	0.678	5.46E-23
immature NK	immature NK	HLA-E	KLRK1	0.144403064	0	HLA-E_KLRK1	HLA-E - KLRK1	MHC-I	Cell-Cell Contact	PMID: 28484462	Ctrl	-0.258414612	0.856	1	1.89E-10	-0.647213044	0.198	0.678	5.46E-23
mature NK	immature NK	HLA-E	KLRK1	0.156085111	0	HLA-E_KLRK1	HLA-E - KLRK1	MHC-I	Cell-Cell Contact	PMID: 28484462	Ctrl	-0.202959092	0.941	1	1.57E-68	-0.647213044	0.198	0.678	5.46E-23
Memory B	immature NK	HLA-E	KLRK1	0.130797992	0	HLA-E_KLRK1	HLA-E - KLRK1	MHC-I	Cell-Cell Contact	PMID: 28484462	Ctrl	-0.225920017	0.852	0.997	1.88E-23	-0.647213044	0.198	0.678	5.46E-23
CD4+ Naive T	immature NK	HLA-E	KLRK1	0.12929039	0	HLA-E_KLRK1	HLA-E - KLRK1	MHC-I	Cell-Cell Contact	PMID: 28484462	Ctrl	-0.30268733	0.791	0.995	5.28E-113	-0.647213044	0.198	0.678	5.46E-23
classical monocyte	immature NK	HLA-E	KLRK1	0.125139561	0	HLA-E_KLRK1	HLA-E - KLRK1	MHC-I	Cell-Cell Contact	PMID: 28484462	Ctrl	-0.364340327	0.964	0.995	9.98E-201	-0.647213044	0.198	0.678	5.46E-23
CD8+ Naive T	immature NK	HLA-E	KLRK1	0.128447475	0	HLA-E_KLRK1	HLA-E - KLRK1	MHC-I	Cell-Cell Contact	PMID: 28484462	Ctrl	-0.227783222	0.817	0.998	1.05E-15	-0.647213044	0.198	0.678	5.46E-23
non-classical monocyte	immature NK	HLA-E	KLRK1	0.142205676	0	HLA-E_KLRK1	HLA-E - KLRK1	MHC-I	Cell-Cell Contact	PMID: 28484462	Ctrl	-0.361415587	1	0.996	0.008383401	-0.647213044	0.198	0.678	5.46E-23
NKT	mature NK	HLA-E	KLRK1	0.165964348	0	HLA-E_KLRK1	HLA-E - KLRK1	MHC-I	Cell-Cell Contact	PMID: 28484462	Ctrl	-0.320452461	0.887	0.999	2.63E-26	-0.477622554	0.26	0.722	7.22E-139
memory NK	mature NK	HLA-E	KLRK1	0.156425523	0	HLA-E_KLRK1	HLA-E - KLRK1	MHC-I	Cell-Cell Contact	PMID: 28484462	Ctrl	-0.171821903	0.91	0.999	4.28E-07	-0.477622554	0.26	0.722	7.22E-139
CD8+ Cytotoxic T	mature NK	HLA-E	KLRK1	0.154576608	0	HLA-E_KLRK1	HLA-E - KLRK1	MHC-I	Cell-Cell Contact	PMID: 28484462	Ctrl	-0.189465382	0.917	0.998	1.95E-116	-0.477622554	0.26	0.722	7.22E-139
DNT	mature NK	HLA-E	KLRK1	0.145105057	0	HLA-E_KLRK1	HLA-E - KLRK1	MHC-I	Cell-Cell Contact	PMID: 28484462	Ctrl	-0.473349448	0.834	1	6.23E-119	-0.477622554	0.26	0.722	7.22E-139
CD4+ Memory T	mature NK	HLA-E	KLRK1	0.145147922	0	HLA-E_KLRK1	HLA-E - KLRK1	MHC-I	Cell-Cell Contact	PMID: 28484462	Ctrl	-0.335964506	0.881	0.997	1.75E-175	-0.477622554	0.26	0.722	7.22E-139
Naive B	mature NK	HLA-E	KLRK1	0.133946388	0	HLA-E_KLRK1	HLA-E - KLRK1	MHC-I	Cell-Cell Contact	PMID: 28484462	Ctrl	-0.31684251	0.746	0.983	9.70E-43	-0.477622554	0.26	0.722	7.22E-139
immature NK	mature NK	HLA-E	KLRK1	0.154366965	0	HLA-E_KLRK1	HLA-E - KLRK1	MHC-I	Cell-Cell Contact	PMID: 28484462	Ctrl	-0.258414612	0.856	1	1.89E-10	-0.477622554	0.26	0.722	7.22E-139
mature NK	mature NK	HLA-E	KLRK1	0.166698032	0	HLA-E_KLRK1	HLA-E - KLRK1	MHC-I	Cell-Cell Contact	PMID: 28484462	Ctrl	-0.202959092	0.941	1	1.57E-68	-0.477622554	0.26	0.722	7.22E-139
Memory B	mature NK	HLA-E	KLRK1	0.139976717	0	HLA-E_KLRK1	HLA-E - KLRK1	MHC-I	Cell-Cell Contact	PMID: 28484462	Ctrl	-0.225920017	0.852	0.997	1.88E-23	-0.477622554	0.26	0.722	7.22E-139
CD4+ Naive T	mature NK	HLA-E	KLRK1	0.138380162	0	HLA-E_KLRK1	HLA-E - KLRK1	MHC-I	Cell-Cell Contact	PMID: 28484462	Ctrl	-0.30268733	0.791	0.995	5.28E-113	-0.477622554	0.26	0.722	7.22E-139
classical monocyte	mature NK	HLA-E	KLRK1	0.133982413	0	HLA-E_KLRK1	HLA-E - KLRK1	MHC-I	Cell-Cell Contact	PMID: 28484462	Ctrl	-0.364340327	0.964	0.995	9.98E-201	-0.477622554	0.26	0.722	7.22E-139
CD8+ Naive T	mature NK	HLA-E	KLRK1	0.137487343	0	HLA-E_KLRK1	HLA-E - KLRK1	MHC-I	Cell-Cell Contact	PMID: 28484462	Ctrl	-0.227783222	0.817	0.998	1.05E-15	-0.477622554	0.26	0.722	7.22E-139
non-classical monocyte	mature NK	HLA-E	KLRK1	0.152044899	0	HLA-E_KLRK1	HLA-E - KLRK1	MHC-I	Cell-Cell Contact	PMID: 28484462	Ctrl	-0.361415587	1	0.996	0.008383401	-0.477622554	0.26	0.722	7.22E-139
NKT	CD8+ Naive T	HLA-E	KLRK1	0.178078814	0	HLA-E_KLRK1	HLA-E - KLRK1	MHC-I	Cell-Cell Contact	PMID: 28484462	Ctrl	-0.320452461	0.887	0.999	2.63E-26	-0.551522982	0.223	0.768	6.63E-43
memory NK	CD8+ Naive T	HLA-E	KLRK1	0.167983947	0	HLA-E_KLRK1	HLA-E - KLRK1	MHC-I	Cell-Cell Contact	PMID: 28484462	Ctrl	-0.171821903	0.91	0.999	4.28E-07	-0.551522982	0.223	0.768	6.63E-43
CD8+ Cytotoxic T	CD8+ Naive T	HLA-E	KLRK1	0.166025302	0	HLA-E_KLRK1	HLA-E - KLRK1	MHC-I	Cell-Cell Contact	PMID: 28484462	Ctrl	-0.189465382	0.917	0.998	1.95E-116	-0.551522982	0.223	0.768	6.63E-43
DNT	CD8+ Naive T	HLA-E	KLRK1	0.155981671	0	HLA-E_KLRK1	HLA-E - KLRK1	MHC-I	Cell-Cell Contact	PMID: 28484462	Ctrl	-0.473349448	0.834	1	6.23E-119	-0.551522982	0.223	0.768	6.63E-43
CD4+ Memory T	CD8+ Naive T	HLA-E	KLRK1	0.156027163	0	HLA-E_KLRK1	HLA-E - KLRK1	MHC-I	Cell-Cell Contact	PMID: 28484462	Ctrl	-0.335964506	0.881	0.997	1.75E-175	-0.551522982	0.223	0.768	6.63E-43
Naive B	CD8+ Naive T	HLA-E	KLRK1	0.144127596	0	HLA-E_KLRK1	HLA-E - KLRK1	MHC-I	Cell-Cell Contact	PMID: 28484462	Ctrl	-0.31684251	0.746	0.983	9.70E-43	-0.551522982	0.223	0.768	6.63E-43
immature NK	CD8+ Naive T	HLA-E	KLRK1	0.165803176	0	HLA-E_KLRK1	HLA-E - KLRK1	MHC-I	Cell-Cell Contact	PMID: 28484462	Ctrl	-0.258414612	0.856	1	1.89E-10	-0.551522982	0.223	0.768	6.63E-43
mature NK	CD8+ Naive T	HLA-E	KLRK1	0.178854567	0	HLA-E_KLRK1	HLA-E - KLRK1	MHC-I	Cell-Cell Contact	PMID: 28484462	Ctrl	-0.202959092	0.941	1	1.57E-68	-0.551522982	0.223	0.768	6.63E-43
Memory B	CD8+ Naive T	HLA-E	KLRK1	0.150536615	0	HLA-E_KLRK1	HLA-E - KLRK1	MHC-I	Cell-Cell Contact	PMID: 28484462	Ctrl	-0.225920017	0.852	0.997	1.88E-23	-0.551522982	0.223	0.768	6.63E-43
CD4+ Naive T	CD8+ Naive T	HLA-E	KLRK1	0.148840461	0	HLA-E_KLRK1	HLA-E - KLRK1	MHC-I	Cell-Cell Contact	PMID: 28484462	Ctrl	-0.30268733	0.791	0.995	5.28E-113	-0.551522982	0.223	0.768	6.63E-43
classical monocyte	CD8+ Naive T	HLA-E	KLRK1	0.144165904	0	HLA-E_KLRK1	HLA-E - KLRK1	MHC-I	Cell-Cell Contact	PMID: 28484462	Ctrl	-0.364340327	0.964	0.995	9.98E-201	-0.551522982	0.223	0.768	6.63E-43
CD8+ Naive T	CD8+ Naive T	HLA-E	KLRK1	0.147891737	0	HLA-E_KLRK1	HLA-E - KLRK1	MHC-I	Cell-Cell Contact	PMID: 28484462	Ctrl	-0.227783222	0.817	0.998	1.05E-15	-0.551522982	0.223	0.768	6.63E-43
non-classical monocyte	CD8+ Naive T	HLA-E	KLRK1	0.163342311	0	HLA-E_KLRK1	HLA-E - KLRK1	MHC-I	Cell-Cell Contact	PMID: 28484462	Ctrl	-0.361415587	1	0.996	0.008383401	-0.551522982	0.223	0.768	6.63E-43
NKT	NKT	HLA-E	CD94:NKG2A	0.144249939	0	HLA-E_CD94:NKG2A	HLA-E - CD94:NKG2A	MHC-I	Cell-Cell Contact	PMID: 28484462	Ctrl	-0.320452461	0.887	0.999	2.63E-26	-0.551040761	0.3065	0.6955	7.91E-19
memory NK	NKT	HLA-E	CD94:NKG2A	0.135756009	0	HLA-E_CD94:NKG2A	HLA-E - CD94:NKG2A	MHC-I	Cell-Cell Contact	PMID: 28484462	Ctrl	-0.171821903	0.91	0.999	4.28E-07	-0.551040761	0.3065	0.6955	7.91E-19
CD8+ Cytotoxic T	NKT	HLA-E	CD94:NKG2A	0.134112563	0	HLA-E_CD94:NKG2A	HLA-E - CD94:NKG2A	MHC-I	Cell-Cell Contact	PMID: 28484462	Ctrl	-0.189465382	0.917	0.998	1.95E-116	-0.551040761	0.3065	0.6955	7.91E-19
DNT	NKT	HLA-E	CD94:NKG2A	0.12570848	0	HLA-E_CD94:NKG2A	HLA-E - CD94:NKG2A	MHC-I	Cell-Cell Contact	PMID: 28484462	Ctrl	-0.473349448	0.834	1	6.23E-119	-0.551040761	0.3065	0.6955	7.91E-19
CD4+ Memory T	NKT	HLA-E	CD94:NKG2A	0.125746458	0	HLA-E_CD94:NKG2A	HLA-E - CD94:NKG2A	MHC-I	Cell-Cell Contact	PMID: 28484462	Ctrl	-0.335964506	0.881	0.997	1.75E-175	-0.551040761	0.3065	0.6955	7.91E-19
Naive B	NKT	HLA-E	CD94:NKG2A	0.115839305	0	HLA-E_CD94:NKG2A	HLA-E - CD94:NKG2A	MHC-I	Cell-Cell Contact	PMID: 28484462	Ctrl	-0.31684251	0.746	0.983	9.70E-43	-0.551040761	0.3065	0.6955	7.91E-19
immature NK	NKT	HLA-E	CD94:NKG2A	0.133926277	0	HLA-E_CD94:NKG2A	HLA-E - CD94:NKG2A	MHC-I	Cell-Cell Contact	PMID: 28484462	Ctrl	-0.258414612	0.856	1	1.89E-10	-0.551040761	0.3065	0.6955	7.91E-19
mature NK	NKT	HLA-E	CD94:NKG2A	0.144904307	0	HLA-E_CD94:NKG2A	HLA-E - CD94:NKG2A	MHC-I	Cell-Cell Contact	PMID: 28484462	Ctrl	-0.202959092	0.941	1	1.57E-68	-0.551040761	0.3065	0.6955	7.91E-19
Memory B	NKT	HLA-E	CD94:NKG2A	0.121168497	0	HLA-E_CD94:NKG2A	HLA-E - CD94:NKG2A	MHC-I	Cell-Cell Contact	PMID: 28484462	Ctrl	-0.225920017	0.852	0.997	1.88E-23	-0.551040761	0.3065	0.6955	7.91E-19
CD4+ Naive T	NKT	HLA-E	CD94:NKG2A	0.119756594	0	HLA-E_CD94:NKG2A	HLA-E - CD94:NKG2A	MHC-I	Cell-Cell Contact	PMID: 28484462	Ctrl	-0.30268733	0.791	0.995	5.28E-113	-0.551040761	0.3065	0.6955	7.91E-19
classical monocyte	NKT	HLA-E	CD94:NKG2A	0.115871112	0	HLA-E_CD94:NKG2A	HLA-E - CD94:NKG2A	MHC-I	Cell-Cell Contact	PMID: 28484462	Ctrl	-0.364340327	0.964	0.995	9.98E-201	-0.551040761	0.3065	0.6955	7.91E-19
CD8+ Naive T	NKT	HLA-E	CD94:NKG2A	0.118967342	0	HLA-E_CD94:NKG2A	HLA-E - CD94:NKG2A	MHC-I	Cell-Cell Contact	PMID: 28484462	Ctrl	-0.227783222	0.817	0.998	1.05E-15	-0.551040761	0.3065	0.6955	7.91E-19
non-classical monocyte	NKT	HLA-E	CD94:NKG2A	0.131863744	0	HLA-E_CD94:NKG2A	HLA-E - CD94:NKG2A	MHC-I	Cell-Cell Contact	PMID: 28484462	Ctrl	-0.361415587	1	0.996	0.008383401	-0.551040761	0.3065	0.6955	7.91E-19
NKT	immature NK	HLA-E	CD94:NKG2A	0.203765045	0	HLA-E_CD94:NKG2A	HLA-E - CD94:NKG2A	MHC-I	Cell-Cell Contact	PMID: 28484462	Ctrl	-0.320452461	0.887	0.999	2.63E-26	-0.614593511	0.3295	0.756	7.91E-16
memory NK	immature NK	HLA-E	CD94:NKG2A	0.192555212	0	HLA-E_CD94:NKG2A	HLA-E - CD94:NKG2A	MHC-I	Cell-Cell Contact	PMID: 28484462	Ctrl	-0.171821903	0.91	0.999	4.28E-07	-0.614593511	0.3295	0.756	7.91E-16
CD8+ Cytotoxic T	immature NK	HLA-E	CD94:NKG2A	0.190375626	0	HLA-E_CD94:NKG2A	HLA-E - CD94:NKG2A	MHC-I	Cell-Cell Contact	PMID: 28484462	Ctrl	-0.189465382	0.917	0.998	1.95E-116	-0.614593511	0.3295	0.756	7.91E-16
DNT	immature NK	HLA-E	CD94:NKG2A	0.179175413	0	HLA-E_CD94:NKG2A	HLA-E - CD94:NKG2A	MHC-I	Cell-Cell Contact	PMID: 28484462	Ctrl	-0.473349448	0.834	1	6.23E-119	-0.614593511	0.3295	0.756	7.91E-16
CD4+ Memory T	immature NK	HLA-E	CD94:NKG2A	0.179226233	0	HLA-E_CD94:NKG2A	HLA-E - CD94:NKG2A	MHC-I	Cell-Cell Contact	PMID: 28484462	Ctrl	-0.335964506	0.881	0.997	1.75E-175	-0.614593511	0.3295	0.756	7.91E-16
Naive B	immature NK	HLA-E	CD94:NKG2A	0.165905169	0	HLA-E_CD94:NKG2A	HLA-E - CD94:NKG2A	MHC-I	Cell-Cell Contact	PMID: 28484462	Ctrl	-0.31684251	0.746	0.983	9.70E-43	-0.614593511	0.3295	0.756	7.91E-16
immature NK	immature NK	HLA-E	CD94:NKG2A	0.19012835	0	HLA-E_CD94:NKG2A	HLA-E - CD94:NKG2A	MHC-I	Cell-Cell Contact	PMID: 28484462	Ctrl	-0.258414612	0.856	1	1.89E-10	-0.614593511	0.3295	0.756	7.91E-16
mature NK	immature NK	HLA-E	CD94:NKG2A	0.204624837	0	HLA-E_CD94:NKG2A	HLA-E - CD94:NKG2A	MHC-I	Cell-Cell Contact	PMID: 28484462	Ctrl	-0.202959092	0.941	1	1.57E-68	-0.614593511	0.3295	0.756	7.91E-16
Memory B	immature NK	HLA-E	CD94:NKG2A	0.173086743	0	HLA-E_CD94:NKG2A	HLA-E - CD94:NKG2A	MHC-I	Cell-Cell Contact	PMID: 28484462	Ctrl	-0.225920017	0.852	0.997	1.88E-23	-0.614593511	0.3295	0.756	7.91E-16
CD4+ Naive T	immature NK	HLA-E	CD94:NKG2A	0.171187711	0	HLA-E_CD94:NKG2A	HLA-E - CD94:NKG2A	MHC-I	Cell-Cell Contact	PMID: 28484462	Ctrl	-0.30268733	0.791	0.995	5.28E-113	-0.614593511	0.3295	0.756	7.91E-16
classical monocyte	immature NK	HLA-E	CD94:NKG2A	0.165948143	0	HLA-E_CD94:NKG2A	HLA-E - CD94:NKG2A	MHC-I	Cell-Cell Contact	PMID: 28484462	Ctrl	-0.364340327	0.964	0.995	9.98E-201	-0.614593511	0.3295	0.756	7.91E-16
CD8+ Naive T	immature NK	HLA-E	CD94:NKG2A	0.170125014	0	HLA-E_CD94:NKG2A	HLA-E - CD94:NKG2A	MHC-I	Cell-Cell Contact	PMID: 28484462	Ctrl	-0.227783222	0.817	0.998	1.05E-15	-0.614593511	0.3295	0.756	7.91E-16
non-classical monocyte	immature NK	HLA-E	CD94:NKG2A	0.187387548	0	HLA-E_CD94:NKG2A	HLA-E - CD94:NKG2A	MHC-I	Cell-Cell Contact	PMID: 28484462	Ctrl	-0.361415587	1	0.996	0.008383401	-0.614593511	0.3295	0.756	7.91E-16
NKT	memory NK	HLA-E	CD94:NKG2C	0.243078456	0	HLA-E_CD94:NKG2C	HLA-E - CD94:NKG2C	MHC-I	Cell-Cell Contact	PMID: 28484462	Ctrl	-0.320452461	0.887	0.999	2.63E-26	-0.936435593	0.262	0.8355	8.96E-29
memory NK	memory NK	HLA-E	CD94:NKG2C	0.23033149	0	HLA-E_CD94:NKG2C	HLA-E - CD94:NKG2C	MHC-I	Cell-Cell Contact	PMID: 28484462	Ctrl	-0.171821903	0.91	0.999	4.28E-07	-0.936435593	0.262	0.8355	8.96E-29
CD8+ Cytotoxic T	memory NK	HLA-E	CD94:NKG2C	0.227844965	0	HLA-E_CD94:NKG2C	HLA-E - CD94:NKG2C	MHC-I	Cell-Cell Contact	PMID: 28484462	Ctrl	-0.189465382	0.917	0.998	1.95E-116	-0.936435593	0.262	0.8355	8.96E-29
DNT	memory NK	HLA-E	CD94:NKG2C	0.215025809	0	HLA-E_CD94:NKG2C	HLA-E - CD94:NKG2C	MHC-I	Cell-Cell Contact	PMID: 28484462	Ctrl	-0.473349448	0.834	1	6.23E-119	-0.936435593	0.262	0.8355	8.96E-29
CD4+ Memory T	memory NK	HLA-E	CD94:NKG2C	0.215084133	0	HLA-E_CD94:NKG2C	HLA-E - CD94:NKG2C	MHC-I	Cell-Cell Contact	PMID: 28484462	Ctrl	-0.335964506	0.881	0.997	1.75E-175	-0.936435593	0.262	0.8355	8.96E-29
Naive B	memory NK	HLA-E	CD94:NKG2C	0.199746518	0	HLA-E_CD94:NKG2C	HLA-E - CD94:NKG2C	MHC-I	Cell-Cell Contact	PMID: 28484462	Ctrl	-0.31684251	0.746	0.983	9.70E-43	-0.936435593	0.262	0.8355	8.96E-29
immature NK	memory NK	HLA-E	CD94:NKG2C	0.227562699	0	HLA-E_CD94:NKG2C	HLA-E - CD94:NKG2C	MHC-I	Cell-Cell Contact	PMID: 28484462	Ctrl	-0.258414612	0.856	1	1.89E-10	-0.936435593	0.262	0.8355	8.96E-29
mature NK	memory NK	HLA-E	CD94:NKG2C	0.244053287	0	HLA-E_CD94:NKG2C	HLA-E - CD94:NKG2C	MHC-I	Cell-Cell Contact	PMID: 28484462	Ctrl	-0.202959092	0.941	1	1.57E-68	-0.936435593	0.262	0.8355	8.96E-29
Memory B	memory NK	HLA-E	CD94:NKG2C	0.208027636	0	HLA-E_CD94:NKG2C	HLA-E - CD94:NKG2C	MHC-I	Cell-Cell Contact	PMID: 28484462	Ctrl	-0.225920017	0.852	0.997	1.88E-23	-0.936435593	0.262	0.8355	8.96E-29
CD4+ Naive T	memory NK	HLA-E	CD94:NKG2C	0.205840676	0	HLA-E_CD94:NKG2C	HLA-E - CD94:NKG2C	MHC-I	Cell-Cell Contact	PMID: 28484462	Ctrl	-0.30268733	0.791	0.995	5.28E-113	-0.936435593	0.262	0.8355	8.96E-29
classical monocyte	memory NK	HLA-E	CD94:NKG2C	0.199796157	0	HLA-E_CD94:NKG2C	HLA-E - CD94:NKG2C	MHC-I	Cell-Cell Contact	PMID: 28484462	Ctrl	-0.364340327	0.964	0.995	9.98E-201	-0.936435593	0.262	0.8355	8.96E-29
CD8+ Naive T	memory NK	HLA-E	CD94:NKG2C	0.204615969	0	HLA-E_CD94:NKG2C	HLA-E - CD94:NKG2C	MHC-I	Cell-Cell Contact	PMID: 28484462	Ctrl	-0.227783222	0.817	0.998	1.05E-15	-0.936435593	0.262	0.8355	8.96E-29
non-classical monocyte	memory NK	HLA-E	CD94:NKG2C	0.224431805	0	HLA-E_CD94:NKG2C	HLA-E - CD94:NKG2C	MHC-I	Cell-Cell Contact	PMID: 28484462	Ctrl	-0.361415587	1	0.996	0.008383401	-0.936435593	0.262	0.8355	8.96E-29
NKT	immature NK	HLA-E	CD94:NKG2C	0.124852261	0	HLA-E_CD94:NKG2C	HLA-E - CD94:NKG2C	MHC-I	Cell-Cell Contact	PMID: 28484462	Ctrl	-0.320452461	0.887	0.999	2.63E-26	-0.479588094	0.3145	0.661	3.81E-07
memory NK	immature NK	HLA-E	CD94:NKG2C	0.11734391	0	HLA-E_CD94:NKG2C	HLA-E - CD94:NKG2C	MHC-I	Cell-Cell Contact	PMID: 28484462	Ctrl	-0.171821903	0.91	0.999	4.28E-07	-0.479588094	0.3145	0.661	3.81E-07
CD8+ Cytotoxic T	immature NK	HLA-E	CD94:NKG2C	0.115893468	0	HLA-E_CD94:NKG2C	HLA-E - CD94:NKG2C	MHC-I	Cell-Cell Contact	PMID: 28484462	Ctrl	-0.189465382	0.917	0.998	1.95E-116	-0.479588094	0.3145	0.661	3.81E-07
DNT	immature NK	HLA-E	CD94:NKG2C	0.10848803	0	HLA-E_CD94:NKG2C	HLA-E - CD94:NKG2C	MHC-I	Cell-Cell Contact	PMID: 28484462	Ctrl	-0.473349448	0.834	1	6.23E-119	-0.479588094	0.3145	0.661	3.81E-07
CD4+ Memory T	immature NK	HLA-E	CD94:NKG2C	0.108521452	0	HLA-E_CD94:NKG2C	HLA-E - CD94:NKG2C	MHC-I	Cell-Cell Contact	PMID: 28484462	Ctrl	-0.335964506	0.881	0.997	1.75E-175	-0.479588094	0.3145	0.661	3.81E-07
Naive B	immature NK	HLA-E	CD94:NKG2C	0.099816456	0	HLA-E_CD94:NKG2C	HLA-E - CD94:NKG2C	MHC-I	Cell-Cell Contact	PMID: 28484462	Ctrl	-0.31684251	0.746	0.983	9.70E-43	-0.479588094	0.3145	0.661	3.81E-07
immature NK	immature NK	HLA-E	CD94:NKG2C	0.115729107	0	HLA-E_CD94:NKG2C	HLA-E - CD94:NKG2C	MHC-I	Cell-Cell Contact	PMID: 28484462	Ctrl	-0.258414612	0.856	1	1.89E-10	-0.479588094	0.3145	0.661	3.81E-07
mature NK	immature NK	HLA-E	CD94:NKG2C	0.125431532	0	HLA-E_CD94:NKG2C	HLA-E - CD94:NKG2C	MHC-I	Cell-Cell Contact	PMID: 28484462	Ctrl	-0.202959092	0.941	1	1.57E-68	-0.479588094	0.3145	0.661	3.81E-07
Memory B	immature NK	HLA-E	CD94:NKG2C	0.104495635	0	HLA-E_CD94:NKG2C	HLA-E - CD94:NKG2C	MHC-I	Cell-Cell Contact	PMID: 28484462	Ctrl	-0.225920017	0.852	0.997	1.88E-23	-0.479588094	0.3145	0.661	3.81E-07
CD4+ Naive T	immature NK	HLA-E	CD94:NKG2C	0.103255185	0	HLA-E_CD94:NKG2C	HLA-E - CD94:NKG2C	MHC-I	Cell-Cell Contact	PMID: 28484462	Ctrl	-0.30268733	0.791	0.995	5.28E-113	-0.479588094	0.3145	0.661	3.81E-07
classical monocyte	immature NK	HLA-E	CD94:NKG2C	0.09984436	0	HLA-E_CD94:NKG2C	HLA-E - CD94:NKG2C	MHC-I	Cell-Cell Contact	PMID: 28484462	Ctrl	-0.364340327	0.964	0.995	9.98E-201	-0.479588094	0.3145	0.661	3.81E-07
CD8+ Naive T	immature NK	HLA-E	CD94:NKG2C	0.102562013	0	HLA-E_CD94:NKG2C	HLA-E - CD94:NKG2C	MHC-I	Cell-Cell Contact	PMID: 28484462	Ctrl	-0.227783222	0.817	0.998	1.05E-15	-0.479588094	0.3145	0.661	3.81E-07
non-classical monocyte	immature NK	HLA-E	CD94:NKG2C	0.11390996	0	HLA-E_CD94:NKG2C	HLA-E - CD94:NKG2C	MHC-I	Cell-Cell Contact	PMID: 28484462	Ctrl	-0.361415587	1	0.996	0.008383401	-0.479588094	0.3145	0.661	3.81E-07
NKT	mature NK	HLA-E	CD94:NKG2C	0.130778439	0	HLA-E_CD94:NKG2C	HLA-E - CD94:NKG2C	MHC-I	Cell-Cell Contact	PMID: 28484462	Ctrl	-0.320452461	0.887	0.999	2.63E-26	-0.393261755	0.361	0.644	1.27E-54
memory NK	mature NK	HLA-E	CD94:NKG2C	0.122963775	0	HLA-E_CD94:NKG2C	HLA-E - CD94:NKG2C	MHC-I	Cell-Cell Contact	PMID: 28484462	Ctrl	-0.171821903	0.91	0.999	4.28E-07	-0.393261755	0.361	0.644	1.27E-54
CD8+ Cytotoxic T	mature NK	HLA-E	CD94:NKG2C	0.121453427	0	HLA-E_CD94:NKG2C	HLA-E - CD94:NKG2C	MHC-I	Cell-Cell Contact	PMID: 28484462	Ctrl	-0.189465382	0.917	0.998	1.95E-116	-0.393261755	0.361	0.644	1.27E-54
DNT	mature NK	HLA-E	CD94:NKG2C	0.113738421	0	HLA-E_CD94:NKG2C	HLA-E - CD94:NKG2C	MHC-I	Cell-Cell Contact	PMID: 28484462	Ctrl	-0.473349448	0.834	1	6.23E-119	-0.393261755	0.361	0.644	1.27E-54
CD4+ Memory T	mature NK	HLA-E	CD94:NKG2C	0.113773253	0	HLA-E_CD94:NKG2C	HLA-E - CD94:NKG2C	MHC-I	Cell-Cell Contact	PMID: 28484462	Ctrl	-0.335964506	0.881	0.997	1.75E-175	-0.393261755	0.361	0.644	1.27E-54
Naive B	mature NK	HLA-E	CD94:NKG2C	0.104696461	0	HLA-E_CD94:NKG2C	HLA-E - CD94:NKG2C	MHC-I	Cell-Cell Contact	PMID: 28484462	Ctrl	-0.31684251	0.746	0.983	9.70E-43	-0.393261755	0.361	0.644	1.27E-54
immature NK	mature NK	HLA-E	CD94:NKG2C	0.121282262	0	HLA-E_CD94:NKG2C	HLA-E - CD94:NKG2C	MHC-I	Cell-Cell Contact	PMID: 28484462	Ctrl	-0.258414612	0.856	1	1.89E-10	-0.393261755	0.361	0.644	1.27E-54
mature NK	mature NK	HLA-E	CD94:NKG2C	0.131381078	0	HLA-E_CD94:NKG2C	HLA-E - CD94:NKG2C	MHC-I	Cell-Cell Contact	PMID: 28484462	Ctrl	-0.202959092	0.941	1	1.57E-68	-0.393261755	0.361	0.644	1.27E-54
Memory B	mature NK	HLA-E	CD94:NKG2C	0.109576557	0	HLA-E_CD94:NKG2C	HLA-E - CD94:NKG2C	MHC-I	Cell-Cell Contact	PMID: 28484462	Ctrl	-0.225920017	0.852	0.997	1.88E-23	-0.393261755	0.361	0.644	1.27E-54
CD4+ Naive T	mature NK	HLA-E	CD94:NKG2C	0.108283085	0	HLA-E_CD94:NKG2C	HLA-E - CD94:NKG2C	MHC-I	Cell-Cell Contact	PMID: 28484462	Ctrl	-0.30268733	0.791	0.995	5.28E-113	-0.393261755	0.361	0.644	1.27E-54
classical monocyte	mature NK	HLA-E	CD94:NKG2C	0.104725571	0	HLA-E_CD94:NKG2C	HLA-E - CD94:NKG2C	MHC-I	Cell-Cell Contact	PMID: 28484462	Ctrl	-0.364340327	0.964	0.995	9.98E-201	-0.393261755	0.361	0.644	1.27E-54
CD8+ Naive T	mature NK	HLA-E	CD94:NKG2C	0.10756021	0	HLA-E_CD94:NKG2C	HLA-E - CD94:NKG2C	MHC-I	Cell-Cell Contact	PMID: 28484462	Ctrl	-0.227783222	0.817	0.998	1.05E-15	-0.393261755	0.361	0.644	1.27E-54
non-classical monocyte	mature NK	HLA-E	CD94:NKG2C	0.119387611	0	HLA-E_CD94:NKG2C	HLA-E - CD94:NKG2C	MHC-I	Cell-Cell Contact	PMID: 28484462	Ctrl	-0.361415587	1	0.996	0.008383401	-0.393261755	0.361	0.644	1.27E-54
NKT	memory NK	HLA-E	CD94:NKG2E	0.244057056	0	HLA-E_CD94:NKG2E	HLA-E - CD94:NKG2E	MHC-I	Cell-Cell Contact	PMID: 28484462	Ctrl	-0.320452461	0.887	0.999	2.63E-26	-0.599959953	0.3175	0.8575	3.96E-16
memory NK	memory NK	HLA-E	CD94:NKG2E	0.231274453	0	HLA-E_CD94:NKG2E	HLA-E - CD94:NKG2E	MHC-I	Cell-Cell Contact	PMID: 28484462	Ctrl	-0.171821903	0.91	0.999	4.28E-07	-0.599959953	0.3175	0.8575	3.96E-16
CD8+ Cytotoxic T	memory NK	HLA-E	CD94:NKG2E	0.228780774	0	HLA-E_CD94:NKG2E	HLA-E - CD94:NKG2E	MHC-I	Cell-Cell Contact	PMID: 28484462	Ctrl	-0.189465382	0.917	0.998	1.95E-116	-0.599959953	0.3175	0.8575	3.96E-16
DNT	memory NK	HLA-E	CD94:NKG2E	0.21592369	0	HLA-E_CD94:NKG2E	HLA-E - CD94:NKG2E	MHC-I	Cell-Cell Contact	PMID: 28484462	Ctrl	-0.473349448	0.834	1	6.23E-119	-0.599959953	0.3175	0.8575	3.96E-16
CD4+ Memory T	memory NK	HLA-E	CD94:NKG2E	0.215982191	0	HLA-E_CD94:NKG2E	HLA-E - CD94:NKG2E	MHC-I	Cell-Cell Contact	PMID: 28484462	Ctrl	-0.335964506	0.881	0.997	1.75E-175	-0.599959953	0.3175	0.8575	3.96E-16
Naive B	memory NK	HLA-E	CD94:NKG2E	0.200596901	0	HLA-E_CD94:NKG2E	HLA-E - CD94:NKG2E	MHC-I	Cell-Cell Contact	PMID: 28484462	Ctrl	-0.31684251	0.746	0.983	9.70E-43	-0.599959953	0.3175	0.8575	3.96E-16
immature NK	memory NK	HLA-E	CD94:NKG2E	0.228497692	0	HLA-E_CD94:NKG2E	HLA-E - CD94:NKG2E	MHC-I	Cell-Cell Contact	PMID: 28484462	Ctrl	-0.258414612	0.856	1	1.89E-10	-0.599959953	0.3175	0.8575	3.96E-16
mature NK	memory NK	HLA-E	CD94:NKG2E	0.245034541	0	HLA-E_CD94:NKG2E	HLA-E - CD94:NKG2E	MHC-I	Cell-Cell Contact	PMID: 28484462	Ctrl	-0.202959092	0.941	1	1.57E-68	-0.599959953	0.3175	0.8575	3.96E-16
Memory B	memory NK	HLA-E	CD94:NKG2E	0.208904072	0	HLA-E_CD94:NKG2E	HLA-E - CD94:NKG2E	MHC-I	Cell-Cell Contact	PMID: 28484462	Ctrl	-0.225920017	0.852	0.997	1.88E-23	-0.599959953	0.3175	0.8575	3.96E-16
CD4+ Naive T	memory NK	HLA-E	CD94:NKG2E	0.206710303	0	HLA-E_CD94:NKG2E	HLA-E - CD94:NKG2E	MHC-I	Cell-Cell Contact	PMID: 28484462	Ctrl	-0.30268733	0.791	0.995	5.28E-113	-0.599959953	0.3175	0.8575	3.96E-16
classical monocyte	memory NK	HLA-E	CD94:NKG2E	0.200646699	0	HLA-E_CD94:NKG2E	HLA-E - CD94:NKG2E	MHC-I	Cell-Cell Contact	PMID: 28484462	Ctrl	-0.364340327	0.964	0.995	9.98E-201	-0.599959953	0.3175	0.8575	3.96E-16
CD8+ Naive T	memory NK	HLA-E	CD94:NKG2E	0.20548176	0	HLA-E_CD94:NKG2E	HLA-E - CD94:NKG2E	MHC-I	Cell-Cell Contact	PMID: 28484462	Ctrl	-0.227783222	0.817	0.998	1.05E-15	-0.599959953	0.3175	0.8575	3.96E-16
non-classical monocyte	memory NK	HLA-E	CD94:NKG2E	0.225357687	0	HLA-E_CD94:NKG2E	HLA-E - CD94:NKG2E	MHC-I	Cell-Cell Contact	PMID: 28484462	Ctrl	-0.361415587	1	0.996	0.008383401	-0.599959953	0.3175	0.8575	3.96E-16
NKT	immature NK	HLA-E	CD94:NKG2E	0.208937318	0	HLA-E_CD94:NKG2E	HLA-E - CD94:NKG2E	MHC-I	Cell-Cell Contact	PMID: 28484462	Ctrl	-0.320452461	0.887	0.999	2.63E-26	-0.487992839	0.353	0.8	6.37E-14
memory NK	immature NK	HLA-E	CD94:NKG2E	0.197513523	0	HLA-E_CD94:NKG2E	HLA-E - CD94:NKG2E	MHC-I	Cell-Cell Contact	PMID: 28484462	Ctrl	-0.171821903	0.91	0.999	4.28E-07	-0.487992839	0.353	0.8	6.37E-14
CD8+ Cytotoxic T	immature NK	HLA-E	CD94:NKG2E	0.195291388	0	HLA-E_CD94:NKG2E	HLA-E - CD94:NKG2E	MHC-I	Cell-Cell Contact	PMID: 28484462	Ctrl	-0.189465382	0.917	0.998	1.95E-116	-0.487992839	0.353	0.8	6.37E-14
DNT	immature NK	HLA-E	CD94:NKG2E	0.183867649	0	HLA-E_CD94:NKG2E	HLA-E - CD94:NKG2E	MHC-I	Cell-Cell Contact	PMID: 28484462	Ctrl	-0.473349448	0.834	1	6.23E-119	-0.487992839	0.353	0.8	6.37E-14
CD4+ Memory T	immature NK	HLA-E	CD94:NKG2E	0.183919501	0	HLA-E_CD94:NKG2E	HLA-E - CD94:NKG2E	MHC-I	Cell-Cell Contact	PMID: 28484462	Ctrl	-0.335964506	0.881	0.997	1.75E-175	-0.487992839	0.353	0.8	6.37E-14
Naive B	immature NK	HLA-E	CD94:NKG2E	0.170321995	0	HLA-E_CD94:NKG2E	HLA-E - CD94:NKG2E	MHC-I	Cell-Cell Contact	PMID: 28484462	Ctrl	-0.31684251	0.746	0.983	9.70E-43	-0.487992839	0.353	0.8	6.37E-14
immature NK	immature NK	HLA-E	CD94:NKG2E	0.195039264	0	HLA-E_CD94:NKG2E	HLA-E - CD94:NKG2E	MHC-I	Cell-Cell Contact	PMID: 28484462	Ctrl	-0.258414612	0.856	1	1.89E-10	-0.487992839	0.353	0.8	6.37E-14
mature NK	immature NK	HLA-E	CD94:NKG2E	0.209813183	0	HLA-E_CD94:NKG2E	HLA-E - CD94:NKG2E	MHC-I	Cell-Cell Contact	PMID: 28484462	Ctrl	-0.202959092	0.941	1	1.57E-68	-0.487992839	0.353	0.8	6.37E-14
Memory B	immature NK	HLA-E	CD94:NKG2E	0.177654039	0	HLA-E_CD94:NKG2E	HLA-E - CD94:NKG2E	MHC-I	Cell-Cell Contact	PMID: 28484462	Ctrl	-0.225920017	0.852	0.997	1.88E-23	-0.487992839	0.353	0.8	6.37E-14
CD4+ Naive T	immature NK	HLA-E	CD94:NKG2E	0.175715545	0	HLA-E_CD94:NKG2E	HLA-E - CD94:NKG2E	MHC-I	Cell-Cell Contact	PMID: 28484462	Ctrl	-0.30268733	0.791	0.995	5.28E-113	-0.487992839	0.353	0.8	6.37E-14
classical monocyte	immature NK	HLA-E	CD94:NKG2E	0.170365879	0	HLA-E_CD94:NKG2E	HLA-E - CD94:NKG2E	MHC-I	Cell-Cell Contact	PMID: 28484462	Ctrl	-0.364340327	0.964	0.995	9.98E-201	-0.487992839	0.353	0.8	6.37E-14
CD8+ Naive T	immature NK	HLA-E	CD94:NKG2E	0.174630663	0	HLA-E_CD94:NKG2E	HLA-E - CD94:NKG2E	MHC-I	Cell-Cell Contact	PMID: 28484462	Ctrl	-0.227783222	0.817	0.998	1.05E-15	-0.487992839	0.353	0.8	6.37E-14
non-classical monocyte	immature NK	HLA-E	CD94:NKG2E	0.192244474	0	HLA-E_CD94:NKG2E	HLA-E - CD94:NKG2E	MHC-I	Cell-Cell Contact	PMID: 28484462	Ctrl	-0.361415587	1	0.996	0.008383401	-0.487992839	0.353	0.8	6.37E-14
NKT	mature NK	HLA-E	CD94:NKG2E	0.145801693	0	HLA-E_CD94:NKG2E	HLA-E - CD94:NKG2E	MHC-I	Cell-Cell Contact	PMID: 28484462	Ctrl	-0.320452461	0.887	0.999	2.63E-26	-0.337363749	0.406	0.7085	2.61E-50
memory NK	mature NK	HLA-E	CD94:NKG2E	0.137231043	0	HLA-E_CD94:NKG2E	HLA-E - CD94:NKG2E	MHC-I	Cell-Cell Contact	PMID: 28484462	Ctrl	-0.171821903	0.91	0.999	4.28E-07	-0.337363749	0.406	0.7085	2.61E-50
CD8+ Cytotoxic T	mature NK	HLA-E	CD94:NKG2E	0.135572542	0	HLA-E_CD94:NKG2E	HLA-E - CD94:NKG2E	MHC-I	Cell-Cell Contact	PMID: 28484462	Ctrl	-0.189465382	0.917	0.998	1.95E-116	-0.337363749	0.406	0.7085	2.61E-50
DNT	mature NK	HLA-E	CD94:NKG2E	0.127090398	0	HLA-E_CD94:NKG2E	HLA-E - CD94:NKG2E	MHC-I	Cell-Cell Contact	PMID: 28484462	Ctrl	-0.473349448	0.834	1	6.23E-119	-0.337363749	0.406	0.7085	2.61E-50
CD4+ Memory T	mature NK	HLA-E	CD94:NKG2E	0.127128733	0	HLA-E_CD94:NKG2E	HLA-E - CD94:NKG2E	MHC-I	Cell-Cell Contact	PMID: 28484462	Ctrl	-0.335964506	0.881	0.997	1.75E-175	-0.337363749	0.406	0.7085	2.61E-50
Naive B	mature NK	HLA-E	CD94:NKG2E	0.117127266	0	HLA-E_CD94:NKG2E	HLA-E - CD94:NKG2E	MHC-I	Cell-Cell Contact	PMID: 28484462	Ctrl	-0.31684251	0.746	0.983	9.70E-43	-0.337363749	0.406	0.7085	2.61E-50
immature NK	mature NK	HLA-E	CD94:NKG2E	0.135384545	0	HLA-E_CD94:NKG2E	HLA-E - CD94:NKG2E	MHC-I	Cell-Cell Contact	PMID: 28484462	Ctrl	-0.258414612	0.856	1	1.89E-10	-0.337363749	0.406	0.7085	2.61E-50
mature NK	mature NK	HLA-E	CD94:NKG2E	0.146461895	0	HLA-E_CD94:NKG2E	HLA-E - CD94:NKG2E	MHC-I	Cell-Cell Contact	PMID: 28484462	Ctrl	-0.202959092	0.941	1	1.57E-68	-0.337363749	0.406	0.7085	2.61E-50
Memory B	mature NK	HLA-E	CD94:NKG2E	0.1225075	0	HLA-E_CD94:NKG2E	HLA-E - CD94:NKG2E	MHC-I	Cell-Cell Contact	PMID: 28484462	Ctrl	-0.225920017	0.852	0.997	1.88E-23	-0.337363749	0.406	0.7085	2.61E-50
CD4+ Naive T	mature NK	HLA-E	CD94:NKG2E	0.121082144	0	HLA-E_CD94:NKG2E	HLA-E - CD94:NKG2E	MHC-I	Cell-Cell Contact	PMID: 28484462	Ctrl	-0.30268733	0.791	0.995	5.28E-113	-0.337363749	0.406	0.7085	2.61E-50
classical monocyte	mature NK	HLA-E	CD94:NKG2E	0.117159379	0	HLA-E_CD94:NKG2E	HLA-E - CD94:NKG2E	MHC-I	Cell-Cell Contact	PMID: 28484462	Ctrl	-0.364340327	0.964	0.995	9.98E-201	-0.337363749	0.406	0.7085	2.61E-50
CD8+ Naive T	mature NK	HLA-E	CD94:NKG2E	0.12028535	0	HLA-E_CD94:NKG2E	HLA-E - CD94:NKG2E	MHC-I	Cell-Cell Contact	PMID: 28484462	Ctrl	-0.227783222	0.817	0.998	1.05E-15	-0.337363749	0.406	0.7085	2.61E-50
non-classical monocyte	mature NK	HLA-E	CD94:NKG2E	0.13330301	0	HLA-E_CD94:NKG2E	HLA-E - CD94:NKG2E	MHC-I	Cell-Cell Contact	PMID: 28484462	Ctrl	-0.361415587	1	0.996	0.008383401	-0.337363749	0.406	0.7085	2.61E-50
NKT	DNT	HLA-DPA1	CD4	0.013042947	0	HLA-DPA1_CD4	HLA-DPA1 - CD4	MHC-II	Cell-Cell Contact	KEGG: hsa04514	Ctrl	-0.910144473	0.125	0.73	2.68E-54	-0.263030127	0.08	0.372	1.27E-114
memory NK	DNT	HLA-DPA1	CD4	0.018977408	0	HLA-DPA1_CD4	HLA-DPA1 - CD4	MHC-II	Cell-Cell Contact	KEGG: hsa04514	Ctrl	-0.742128352	0.276	0.848	4.34E-25	-0.263030127	0.08	0.372	1.27E-114
CD8+ Cytotoxic T	DNT	HLA-DPA1	CD4	0.012467438	0	HLA-DPA1_CD4	HLA-DPA1 - CD4	MHC-II	Cell-Cell Contact	KEGG: hsa04514	Ctrl	-0.671125979	0.212	0.717	0	-0.263030127	0.08	0.372	1.27E-114
Naive B	DNT	HLA-DPA1	CD4	0.034171432	0	HLA-DPA1_CD4	HLA-DPA1 - CD4	MHC-II	Cell-Cell Contact	KEGG: hsa04514	Ctrl	-0.823209057	0.672	0.986	1.78E-140	-0.263030127	0.08	0.372	1.27E-114
mature NK	DNT	HLA-DPA1	CD4	0.012361582	0	HLA-DPA1_CD4	HLA-DPA1 - CD4	MHC-II	Cell-Cell Contact	KEGG: hsa04514	Ctrl	-0.749967097	0.141	0.626	2.85E-207	-0.263030127	0.08	0.372	1.27E-114
Memory B	DNT	HLA-DPA1	CD4	0.034708265	0	HLA-DPA1_CD4	HLA-DPA1 - CD4	MHC-II	Cell-Cell Contact	KEGG: hsa04514	Ctrl	-1.035794379	0.633	0.997	2.42E-139	-0.263030127	0.08	0.372	1.27E-114
classical monocyte	DNT	HLA-DPA1	CD4	0.025371017	0	HLA-DPA1_CD4	HLA-DPA1 - CD4	MHC-II	Cell-Cell Contact	KEGG: hsa04514	Ctrl	-0.697436477	0.686	0.918	8.95E-164	-0.263030127	0.08	0.372	1.27E-114
non-classical monocyte	DNT	HLA-DPA1	CD4	0.03760659	0	HLA-DPA1_CD4	HLA-DPA1 - CD4	MHC-II	Cell-Cell Contact	KEGG: hsa04514	Ctrl	-0.763032828	0.8	0.991	0.000421762	-0.263030127	0.08	0.372	1.27E-114
NKT	CD4+ Memory T	HLA-DPA1	CD4	0.013538921	0	HLA-DPA1_CD4	HLA-DPA1 - CD4	MHC-II	Cell-Cell Contact	KEGG: hsa04514	Ctrl	-0.910144473	0.125	0.73	2.68E-54	-0.137942874	0.148	0.388	3.34E-76
memory NK	CD4+ Memory T	HLA-DPA1	CD4	0.019694543	0	HLA-DPA1_CD4	HLA-DPA1 - CD4	MHC-II	Cell-Cell Contact	KEGG: hsa04514	Ctrl	-0.742128352	0.276	0.848	4.34E-25	-0.137942874	0.148	0.388	3.34E-76
CD8+ Cytotoxic T	CD4+ Memory T	HLA-DPA1	CD4	0.012941815	0	HLA-DPA1_CD4	HLA-DPA1 - CD4	MHC-II	Cell-Cell Contact	KEGG: hsa04514	Ctrl	-0.671125979	0.212	0.717	0	-0.137942874	0.148	0.388	3.34E-76
Naive B	CD4+ Memory T	HLA-DPA1	CD4	0.03544199	0	HLA-DPA1_CD4	HLA-DPA1 - CD4	MHC-II	Cell-Cell Contact	KEGG: hsa04514	Ctrl	-0.823209057	0.672	0.986	1.78E-140	-0.137942874	0.148	0.388	3.34E-76
mature NK	CD4+ Memory T	HLA-DPA1	CD4	0.012831983	0	HLA-DPA1_CD4	HLA-DPA1 - CD4	MHC-II	Cell-Cell Contact	KEGG: hsa04514	Ctrl	-0.749967097	0.141	0.626	2.85E-207	-0.137942874	0.148	0.388	3.34E-76
Memory B	CD4+ Memory T	HLA-DPA1	CD4	0.03599804	0	HLA-DPA1_CD4	HLA-DPA1 - CD4	MHC-II	Cell-Cell Contact	KEGG: hsa04514	Ctrl	-1.035794379	0.633	0.997	2.42E-139	-0.137942874	0.148	0.388	3.34E-76
classical monocyte	CD4+ Memory T	HLA-DPA1	CD4	0.026323277	0	HLA-DPA1_CD4	HLA-DPA1 - CD4	MHC-II	Cell-Cell Contact	KEGG: hsa04514	Ctrl	-0.697436477	0.686	0.918	8.95E-164	-0.137942874	0.148	0.388	3.34E-76
plasma	CD4+ Memory T	HLA-DPA1	CD4	0.009774079	0	HLA-DPA1_CD4	HLA-DPA1 - CD4	MHC-II	Cell-Cell Contact	KEGG: hsa04514	Ctrl	-0.316614675	0.292	0.863	9.95E-05	-0.137942874	0.148	0.388	3.34E-76
non-classical monocyte	CD4+ Memory T	HLA-DPA1	CD4	0.038999717	0	HLA-DPA1_CD4	HLA-DPA1 - CD4	MHC-II	Cell-Cell Contact	KEGG: hsa04514	Ctrl	-0.763032828	0.8	0.991	0.000421762	-0.137942874	0.148	0.388	3.34E-76
NKT	CD4+ Naive T	HLA-DPA1	CD4	0.013399409	0	HLA-DPA1_CD4	HLA-DPA1 - CD4	MHC-II	Cell-Cell Contact	KEGG: hsa04514	Ctrl	-0.910144473	0.125	0.73	2.68E-54	-0.162569073	0.084	0.318	1.13E-77
memory NK	CD4+ Naive T	HLA-DPA1	CD4	0.019492854	0	HLA-DPA1_CD4	HLA-DPA1 - CD4	MHC-II	Cell-Cell Contact	KEGG: hsa04514	Ctrl	-0.742128352	0.276	0.848	4.34E-25	-0.162569073	0.084	0.318	1.13E-77
CD8+ Cytotoxic T	CD4+ Naive T	HLA-DPA1	CD4	0.012808376	0	HLA-DPA1_CD4	HLA-DPA1 - CD4	MHC-II	Cell-Cell Contact	KEGG: hsa04514	Ctrl	-0.671125979	0.212	0.717	0	-0.162569073	0.084	0.318	1.13E-77
Naive B	CD4+ Naive T	HLA-DPA1	CD4	0.035084805	0	HLA-DPA1_CD4	HLA-DPA1 - CD4	MHC-II	Cell-Cell Contact	KEGG: hsa04514	Ctrl	-0.823209057	0.672	0.986	1.78E-140	-0.162569073	0.084	0.318	1.13E-77
mature NK	CD4+ Naive T	HLA-DPA1	CD4	0.012699662	0	HLA-DPA1_CD4	HLA-DPA1 - CD4	MHC-II	Cell-Cell Contact	KEGG: hsa04514	Ctrl	-0.749967097	0.141	0.626	2.85E-207	-0.162569073	0.084	0.318	1.13E-77
Memory B	CD4+ Naive T	HLA-DPA1	CD4	0.035635459	0	HLA-DPA1_CD4	HLA-DPA1 - CD4	MHC-II	Cell-Cell Contact	KEGG: hsa04514	Ctrl	-1.035794379	0.633	0.997	2.42E-139	-0.162569073	0.084	0.318	1.13E-77
classical monocyte	CD4+ Naive T	HLA-DPA1	CD4	0.026055508	0	HLA-DPA1_CD4	HLA-DPA1 - CD4	MHC-II	Cell-Cell Contact	KEGG: hsa04514	Ctrl	-0.697436477	0.686	0.918	8.95E-164	-0.162569073	0.084	0.318	1.13E-77
plasma	CD4+ Naive T	HLA-DPA1	CD4	0.009672982	0.01	HLA-DPA1_CD4	HLA-DPA1 - CD4	MHC-II	Cell-Cell Contact	KEGG: hsa04514	Ctrl	-0.316614675	0.292	0.863	9.95E-05	-0.162569073	0.084	0.318	1.13E-77
non-classical monocyte	CD4+ Naive T	HLA-DPA1	CD4	0.038608113	0	HLA-DPA1_CD4	HLA-DPA1 - CD4	MHC-II	Cell-Cell Contact	KEGG: hsa04514	Ctrl	-0.763032828	0.8	0.991	0.000421762	-0.162569073	0.084	0.318	1.13E-77
NKT	classical monocyte	HLA-DPA1	CD4	0.042465468	0	HLA-DPA1_CD4	HLA-DPA1 - CD4	MHC-II	Cell-Cell Contact	KEGG: hsa04514	Ctrl	-0.910144473	0.125	0.73	2.68E-54	-0.282537426	0.401	0.696	7.62E-81
memory NK	classical monocyte	HLA-DPA1	CD4	0.060960134	0	HLA-DPA1_CD4	HLA-DPA1 - CD4	MHC-II	Cell-Cell Contact	KEGG: hsa04514	Ctrl	-0.742128352	0.276	0.848	4.34E-25	-0.282537426	0.401	0.696	7.62E-81
CD8+ Cytotoxic T	classical monocyte	HLA-DPA1	CD4	0.040645182	0	HLA-DPA1_CD4	HLA-DPA1 - CD4	MHC-II	Cell-Cell Contact	KEGG: hsa04514	Ctrl	-0.671125979	0.212	0.717	0	-0.282537426	0.401	0.696	7.62E-81
DNT	classical monocyte	HLA-DPA1	CD4	0.008698648	0	HLA-DPA1_CD4	HLA-DPA1 - CD4	MHC-II	Cell-Cell Contact	KEGG: hsa04514	Ctrl	-0.366046751	0.047	0.325	1.01E-161	-0.282537426	0.401	0.696	7.62E-81
CD4+ Memory T	classical monocyte	HLA-DPA1	CD4	0.009102728	0	HLA-DPA1_CD4	HLA-DPA1 - CD4	MHC-II	Cell-Cell Contact	KEGG: hsa04514	Ctrl	-0.318305586	0.089	0.341	4.84E-118	-0.282537426	0.401	0.696	7.62E-81
Naive B	classical monocyte	HLA-DPA1	CD4	0.106130727	0	HLA-DPA1_CD4	HLA-DPA1 - CD4	MHC-II	Cell-Cell Contact	KEGG: hsa04514	Ctrl	-0.823209057	0.672	0.986	1.78E-140	-0.282537426	0.401	0.696	7.62E-81
immature NK	classical monocyte	HLA-DPA1	CD4	0.012088565	0	HLA-DPA1_CD4	HLA-DPA1 - CD4	MHC-II	Cell-Cell Contact	KEGG: hsa04514	Ctrl	-0.436356975	0.132	0.478	8.83E-16	-0.282537426	0.401	0.696	7.62E-81
mature NK	classical monocyte	HLA-DPA1	CD4	0.040309844	0	HLA-DPA1_CD4	HLA-DPA1 - CD4	MHC-II	Cell-Cell Contact	KEGG: hsa04514	Ctrl	-0.749967097	0.141	0.626	2.85E-207	-0.282537426	0.401	0.696	7.62E-81
Memory B	classical monocyte	HLA-DPA1	CD4	0.107672014	0	HLA-DPA1_CD4	HLA-DPA1 - CD4	MHC-II	Cell-Cell Contact	KEGG: hsa04514	Ctrl	-1.035794379	0.633	0.997	2.42E-139	-0.282537426	0.401	0.696	7.62E-81
classical monocyte	classical monocyte	HLA-DPA1	CD4	0.080339663	0	HLA-DPA1_CD4	HLA-DPA1 - CD4	MHC-II	Cell-Cell Contact	KEGG: hsa04514	Ctrl	-0.697436477	0.686	0.918	8.95E-164	-0.282537426	0.401	0.696	7.62E-81
plasma	classical monocyte	HLA-DPA1	CD4	0.030908901	0	HLA-DPA1_CD4	HLA-DPA1 - CD4	MHC-II	Cell-Cell Contact	KEGG: hsa04514	Ctrl	-0.316614675	0.292	0.863	9.95E-05	-0.282537426	0.401	0.696	7.62E-81
non-classical monocyte	classical monocyte	HLA-DPA1	CD4	0.11593145	0	HLA-DPA1_CD4	HLA-DPA1 - CD4	MHC-II	Cell-Cell Contact	KEGG: hsa04514	Ctrl	-0.763032828	0.8	0.991	0.000421762	-0.282537426	0.401	0.696	7.62E-81
NKT	non-classical monocyte	HLA-DPA1	CD4	0.048049252	0	HLA-DPA1_CD4	HLA-DPA1 - CD4	MHC-II	Cell-Cell Contact	KEGG: hsa04514	Ctrl	-0.910144473	0.125	0.73	2.68E-54	-0.458013	0.4	0.798	0.011024868
memory NK	non-classical monocyte	HLA-DPA1	CD4	0.068801046	0	HLA-DPA1_CD4	HLA-DPA1 - CD4	MHC-II	Cell-Cell Contact	KEGG: hsa04514	Ctrl	-0.742128352	0.276	0.848	4.34E-25	-0.458013	0.4	0.798	0.011024868
CD8+ Cytotoxic T	non-classical monocyte	HLA-DPA1	CD4	0.046001115	0	HLA-DPA1_CD4	HLA-DPA1 - CD4	MHC-II	Cell-Cell Contact	KEGG: hsa04514	Ctrl	-0.671125979	0.212	0.717	0	-0.458013	0.4	0.798	0.011024868
DNT	non-classical monocyte	HLA-DPA1	CD4	0.009888284	0.02	HLA-DPA1_CD4	HLA-DPA1 - CD4	MHC-II	Cell-Cell Contact	KEGG: hsa04514	Ctrl	-0.366046751	0.047	0.325	1.01E-161	-0.458013	0.4	0.798	0.011024868
CD4+ Memory T	non-classical monocyte	HLA-DPA1	CD4	0.01034705	0	HLA-DPA1_CD4	HLA-DPA1 - CD4	MHC-II	Cell-Cell Contact	KEGG: hsa04514	Ctrl	-0.318305586	0.089	0.341	4.84E-118	-0.458013	0.4	0.798	0.011024868
Naive B	non-classical monocyte	HLA-DPA1	CD4	0.119045092	0	HLA-DPA1_CD4	HLA-DPA1 - CD4	MHC-II	Cell-Cell Contact	KEGG: hsa04514	Ctrl	-0.823209057	0.672	0.986	1.78E-140	-0.458013	0.4	0.798	0.011024868
immature NK	non-classical monocyte	HLA-DPA1	CD4	0.013735387	0	HLA-DPA1_CD4	HLA-DPA1 - CD4	MHC-II	Cell-Cell Contact	KEGG: hsa04514	Ctrl	-0.436356975	0.132	0.478	8.83E-16	-0.458013	0.4	0.798	0.011024868
mature NK	non-classical monocyte	HLA-DPA1	CD4	0.04562369	0	HLA-DPA1_CD4	HLA-DPA1 - CD4	MHC-II	Cell-Cell Contact	KEGG: hsa04514	Ctrl	-0.749967097	0.141	0.626	2.85E-207	-0.458013	0.4	0.798	0.011024868
Memory B	non-classical monocyte	HLA-DPA1	CD4	0.120748593	0	HLA-DPA1_CD4	HLA-DPA1 - CD4	MHC-II	Cell-Cell Contact	KEGG: hsa04514	Ctrl	-1.035794379	0.633	0.997	2.42E-139	-0.458013	0.4	0.798	0.011024868
classical monocyte	non-classical monocyte	HLA-DPA1	CD4	0.090433188	0	HLA-DPA1_CD4	HLA-DPA1 - CD4	MHC-II	Cell-Cell Contact	KEGG: hsa04514	Ctrl	-0.697436477	0.686	0.918	8.95E-164	-0.458013	0.4	0.798	0.011024868
plasma	non-classical monocyte	HLA-DPA1	CD4	0.035028701	0	HLA-DPA1_CD4	HLA-DPA1 - CD4	MHC-II	Cell-Cell Contact	KEGG: hsa04514	Ctrl	-0.316614675	0.292	0.863	9.95E-05	-0.458013	0.4	0.798	0.011024868
non-classical monocyte	non-classical monocyte	HLA-DPA1	CD4	0.129865137	0	HLA-DPA1_CD4	HLA-DPA1 - CD4	MHC-II	Cell-Cell Contact	KEGG: hsa04514	Ctrl	-0.763032828	0.8	0.991	0.000421762	-0.458013	0.4	0.798	0.011024868
NKT	DNT	HLA-DPB1	CD4	0.019945507	0	HLA-DPB1_CD4	HLA-DPB1 - CD4	MHC-II	Cell-Cell Contact	KEGG: hsa04514	Ctrl	-0.896991444	0.199	0.843	2.40E-59	-0.263030127	0.08	0.372	1.27E-114
memory NK	DNT	HLA-DPB1	CD4	0.022946733	0	HLA-DPB1_CD4	HLA-DPB1 - CD4	MHC-II	Cell-Cell Contact	KEGG: hsa04514	Ctrl	-0.499723098	0.483	0.916	1.53E-15	-0.263030127	0.08	0.372	1.27E-114
CD8+ Cytotoxic T	DNT	HLA-DPB1	CD4	0.019561353	0	HLA-DPB1_CD4	HLA-DPB1 - CD4	MHC-II	Cell-Cell Contact	KEGG: hsa04514	Ctrl	-0.70843764	0.332	0.821	0	-0.263030127	0.08	0.372	1.27E-114
Naive B	DNT	HLA-DPB1	CD4	0.034493277	0	HLA-DPB1_CD4	HLA-DPB1 - CD4	MHC-II	Cell-Cell Contact	KEGG: hsa04514	Ctrl	-0.424612408	0.791	0.994	2.00E-58	-0.263030127	0.08	0.372	1.27E-114
mature NK	DNT	HLA-DPB1	CD4	0.013829877	0	HLA-DPB1_CD4	HLA-DPB1 - CD4	MHC-II	Cell-Cell Contact	KEGG: hsa04514	Ctrl	-0.765647181	0.197	0.709	1.12E-216	-0.263030127	0.08	0.372	1.27E-114
Memory B	DNT	HLA-DPB1	CD4	0.034813374	0	HLA-DPB1_CD4	HLA-DPB1 - CD4	MHC-II	Cell-Cell Contact	KEGG: hsa04514	Ctrl	-0.574751552	0.755	0.999	3.83E-63	-0.263030127	0.08	0.372	1.27E-114
classical monocyte	DNT	HLA-DPB1	CD4	0.021636805	0	HLA-DPB1_CD4	HLA-DPB1 - CD4	MHC-II	Cell-Cell Contact	KEGG: hsa04514	Ctrl	-0.423838481	0.659	0.865	2.13E-81	-0.263030127	0.08	0.372	1.27E-114
non-classical monocyte	DNT	HLA-DPB1	CD4	0.031276638	0	HLA-DPB1_CD4	HLA-DPB1 - CD4	MHC-II	Cell-Cell Contact	KEGG: hsa04514	Ctrl	-0.431398079	0.6	0.977	0.009873164	-0.263030127	0.08	0.372	1.27E-114
NKT	CD4+ Memory T	HLA-DPB1	CD4	0.020698454	0	HLA-DPB1_CD4	HLA-DPB1 - CD4	MHC-II	Cell-Cell Contact	KEGG: hsa04514	Ctrl	-0.896991444	0.199	0.843	2.40E-59	-0.137942874	0.148	0.388	3.34E-76
memory NK	CD4+ Memory T	HLA-DPB1	CD4	0.023810225	0	HLA-DPB1_CD4	HLA-DPB1 - CD4	MHC-II	Cell-Cell Contact	KEGG: hsa04514	Ctrl	-0.499723098	0.483	0.916	1.53E-15	-0.137942874	0.148	0.388	3.34E-76
CD8+ Cytotoxic T	CD4+ Memory T	HLA-DPB1	CD4	0.020300099	0	HLA-DPB1_CD4	HLA-DPB1 - CD4	MHC-II	Cell-Cell Contact	KEGG: hsa04514	Ctrl	-0.70843764	0.332	0.821	0	-0.137942874	0.148	0.388	3.34E-76
Naive B	CD4+ Memory T	HLA-DPB1	CD4	0.035775359	0	HLA-DPB1_CD4	HLA-DPB1 - CD4	MHC-II	Cell-Cell Contact	KEGG: hsa04514	Ctrl	-0.424612408	0.791	0.994	2.00E-58	-0.137942874	0.148	0.388	3.34E-76
immature NK	CD4+ Memory T	HLA-DPB1	CD4	0.009798568	0	HLA-DPB1_CD4	HLA-DPB1 - CD4	MHC-II	Cell-Cell Contact	KEGG: hsa04514	Ctrl	-0.48771829	0.135	0.551	2.10E-20	-0.137942874	0.148	0.388	3.34E-76
mature NK	CD4+ Memory T	HLA-DPB1	CD4	0.01435534	0	HLA-DPB1_CD4	HLA-DPB1 - CD4	MHC-II	Cell-Cell Contact	KEGG: hsa04514	Ctrl	-0.765647181	0.197	0.709	1.12E-216	-0.137942874	0.148	0.388	3.34E-76
Memory B	CD4+ Memory T	HLA-DPB1	CD4	0.036106909	0	HLA-DPB1_CD4	HLA-DPB1 - CD4	MHC-II	Cell-Cell Contact	KEGG: hsa04514	Ctrl	-0.574751552	0.755	0.999	3.83E-63	-0.137942874	0.148	0.388	3.34E-76
classical monocyte	CD4+ Memory T	HLA-DPB1	CD4	0.022452137	0	HLA-DPB1_CD4	HLA-DPB1 - CD4	MHC-II	Cell-Cell Contact	KEGG: hsa04514	Ctrl	-0.423838481	0.659	0.865	2.13E-81	-0.137942874	0.148	0.388	3.34E-76
non-classical monocyte	CD4+ Memory T	HLA-DPB1	CD4	0.032443178	0	HLA-DPB1_CD4	HLA-DPB1 - CD4	MHC-II	Cell-Cell Contact	KEGG: hsa04514	Ctrl	-0.431398079	0.6	0.977	0.009873164	-0.137942874	0.148	0.388	3.34E-76
NKT	CD4+ Naive T	HLA-DPB1	CD4	0.020486699	0	HLA-DPB1_CD4	HLA-DPB1 - CD4	MHC-II	Cell-Cell Contact	KEGG: hsa04514	Ctrl	-0.896991444	0.199	0.843	2.40E-59	-0.162569073	0.084	0.318	1.13E-77
memory NK	CD4+ Naive T	HLA-DPB1	CD4	0.023567401	0	HLA-DPB1_CD4	HLA-DPB1 - CD4	MHC-II	Cell-Cell Contact	KEGG: hsa04514	Ctrl	-0.499723098	0.483	0.916	1.53E-15	-0.162569073	0.084	0.318	1.13E-77
CD8+ Cytotoxic T	CD4+ Naive T	HLA-DPB1	CD4	0.020092335	0	HLA-DPB1_CD4	HLA-DPB1 - CD4	MHC-II	Cell-Cell Contact	KEGG: hsa04514	Ctrl	-0.70843764	0.332	0.821	0	-0.162569073	0.084	0.318	1.13E-77
Naive B	CD4+ Naive T	HLA-DPB1	CD4	0.035414938	0	HLA-DPB1_CD4	HLA-DPB1 - CD4	MHC-II	Cell-Cell Contact	KEGG: hsa04514	Ctrl	-0.424612408	0.791	0.994	2.00E-58	-0.162569073	0.084	0.318	1.13E-77
immature NK	CD4+ Naive T	HLA-DPB1	CD4	0.009697219	0	HLA-DPB1_CD4	HLA-DPB1 - CD4	MHC-II	Cell-Cell Contact	KEGG: hsa04514	Ctrl	-0.48771829	0.135	0.551	2.10E-20	-0.162569073	0.084	0.318	1.13E-77
mature NK	CD4+ Naive T	HLA-DPB1	CD4	0.014207537	0	HLA-DPB1_CD4	HLA-DPB1 - CD4	MHC-II	Cell-Cell Contact	KEGG: hsa04514	Ctrl	-0.765647181	0.197	0.709	1.12E-216	-0.162569073	0.084	0.318	1.13E-77
Memory B	CD4+ Naive T	HLA-DPB1	CD4	0.035743272	0	HLA-DPB1_CD4	HLA-DPB1 - CD4	MHC-II	Cell-Cell Contact	KEGG: hsa04514	Ctrl	-0.574751552	0.755	0.999	3.83E-63	-0.162569073	0.084	0.318	1.13E-77
classical monocyte	CD4+ Naive T	HLA-DPB1	CD4	0.022222848	0	HLA-DPB1_CD4	HLA-DPB1 - CD4	MHC-II	Cell-Cell Contact	KEGG: hsa04514	Ctrl	-0.423838481	0.659	0.865	2.13E-81	-0.162569073	0.084	0.318	1.13E-77
non-classical monocyte	CD4+ Naive T	HLA-DPB1	CD4	0.032115209	0	HLA-DPB1_CD4	HLA-DPB1 - CD4	MHC-II	Cell-Cell Contact	KEGG: hsa04514	Ctrl	-0.431398079	0.6	0.977	0.009873164	-0.162569073	0.084	0.318	1.13E-77
NKT	classical monocyte	HLA-DPB1	CD4	0.063930342	0	HLA-DPB1_CD4	HLA-DPB1 - CD4	MHC-II	Cell-Cell Contact	KEGG: hsa04514	Ctrl	-0.896991444	0.199	0.843	2.40E-59	-0.282537426	0.401	0.696	7.62E-81
memory NK	classical monocyte	HLA-DPB1	CD4	0.07305666	0	HLA-DPB1_CD4	HLA-DPB1 - CD4	MHC-II	Cell-Cell Contact	KEGG: hsa04514	Ctrl	-0.499723098	0.483	0.916	1.53E-15	-0.282537426	0.401	0.696	7.62E-81
CD8+ Cytotoxic T	classical monocyte	HLA-DPB1	CD4	0.062753275	0	HLA-DPB1_CD4	HLA-DPB1 - CD4	MHC-II	Cell-Cell Contact	KEGG: hsa04514	Ctrl	-0.70843764	0.332	0.821	0	-0.282537426	0.401	0.696	7.62E-81
DNT	classical monocyte	HLA-DPB1	CD4	0.009827397	0	HLA-DPB1_CD4	HLA-DPB1 - CD4	MHC-II	Cell-Cell Contact	KEGG: hsa04514	Ctrl	-0.431769875	0.077	0.427	3.35E-170	-0.282537426	0.401	0.696	7.62E-81
CD4+ Memory T	classical monocyte	HLA-DPB1	CD4	0.010824557	0	HLA-DPB1_CD4	HLA-DPB1 - CD4	MHC-II	Cell-Cell Contact	KEGG: hsa04514	Ctrl	-0.432704984	0.12	0.432	6.78E-150	-0.282537426	0.401	0.696	7.62E-81
Naive B	classical monocyte	HLA-DPB1	CD4	0.107055201	0	HLA-DPB1_CD4	HLA-DPB1 - CD4	MHC-II	Cell-Cell Contact	KEGG: hsa04514	Ctrl	-0.424612408	0.791	0.994	2.00E-58	-0.282537426	0.401	0.696	7.62E-81
immature NK	classical monocyte	HLA-DPB1	CD4	0.030984684	0	HLA-DPB1_CD4	HLA-DPB1 - CD4	MHC-II	Cell-Cell Contact	KEGG: hsa04514	Ctrl	-0.48771829	0.135	0.551	2.10E-20	-0.282537426	0.401	0.696	7.62E-81
mature NK	classical monocyte	HLA-DPB1	CD4	0.044946729	0	HLA-DPB1_CD4	HLA-DPB1 - CD4	MHC-II	Cell-Cell Contact	KEGG: hsa04514	Ctrl	-0.765647181	0.197	0.709	1.12E-216	-0.282537426	0.401	0.696	7.62E-81
Memory B	classical monocyte	HLA-DPB1	CD4	0.107973368	0	HLA-DPB1_CD4	HLA-DPB1 - CD4	MHC-II	Cell-Cell Contact	KEGG: hsa04514	Ctrl	-0.574751552	0.755	0.999	3.83E-63	-0.282537426	0.401	0.696	7.62E-81
classical monocyte	classical monocyte	HLA-DPB1	CD4	0.069088451	0	HLA-DPB1_CD4	HLA-DPB1 - CD4	MHC-II	Cell-Cell Contact	KEGG: hsa04514	Ctrl	-0.423838481	0.659	0.865	2.13E-81	-0.282537426	0.401	0.696	7.62E-81
plasma	classical monocyte	HLA-DPB1	CD4	0.01542079	0	HLA-DPB1_CD4	HLA-DPB1 - CD4	MHC-II	Cell-Cell Contact	KEGG: hsa04514	Ctrl	-0.2971147	0.25	0.706	0.003049932	-0.282537426	0.401	0.696	7.62E-81
non-classical monocyte	classical monocyte	HLA-DPB1	CD4	0.097756989	0	HLA-DPB1_CD4	HLA-DPB1 - CD4	MHC-II	Cell-Cell Contact	KEGG: hsa04514	Ctrl	-0.431398079	0.6	0.977	0.009873164	-0.282537426	0.401	0.696	7.62E-81
NKT	non-classical monocyte	HLA-DPB1	CD4	0.07212395	0	HLA-DPB1_CD4	HLA-DPB1 - CD4	MHC-II	Cell-Cell Contact	KEGG: hsa04514	Ctrl	-0.896991444	0.199	0.843	2.40E-59	-0.458013	0.4	0.798	0.011024868
memory NK	non-classical monocyte	HLA-DPB1	CD4	0.082317081	0	HLA-DPB1_CD4	HLA-DPB1 - CD4	MHC-II	Cell-Cell Contact	KEGG: hsa04514	Ctrl	-0.499723098	0.483	0.916	1.53E-15	-0.458013	0.4	0.798	0.011024868
CD8+ Cytotoxic T	non-classical monocyte	HLA-DPB1	CD4	0.070807437	0	HLA-DPB1_CD4	HLA-DPB1 - CD4	MHC-II	Cell-Cell Contact	KEGG: hsa04514	Ctrl	-0.70843764	0.332	0.821	0	-0.458013	0.4	0.798	0.011024868
DNT	non-classical monocyte	HLA-DPB1	CD4	0.011169663	0.02	HLA-DPB1_CD4	HLA-DPB1 - CD4	MHC-II	Cell-Cell Contact	KEGG: hsa04514	Ctrl	-0.431769875	0.077	0.427	3.35E-170	-0.458013	0.4	0.798	0.011024868
CD4+ Memory T	non-classical monocyte	HLA-DPB1	CD4	0.012301327	0	HLA-DPB1_CD4	HLA-DPB1 - CD4	MHC-II	Cell-Cell Contact	KEGG: hsa04514	Ctrl	-0.432704984	0.12	0.432	6.78E-150	-0.458013	0.4	0.798	0.011024868
Naive B	non-classical monocyte	HLA-DPB1	CD4	0.120066949	0	HLA-DPB1_CD4	HLA-DPB1 - CD4	MHC-II	Cell-Cell Contact	KEGG: hsa04514	Ctrl	-0.424612408	0.791	0.994	2.00E-58	-0.458013	0.4	0.798	0.011024868
immature NK	non-classical monocyte	HLA-DPB1	CD4	0.035114219	0	HLA-DPB1_CD4	HLA-DPB1 - CD4	MHC-II	Cell-Cell Contact	KEGG: hsa04514	Ctrl	-0.48771829	0.135	0.551	2.10E-20	-0.458013	0.4	0.798	0.011024868
mature NK	non-classical monocyte	HLA-DPB1	CD4	0.050839452	0	HLA-DPB1_CD4	HLA-DPB1 - CD4	MHC-II	Cell-Cell Contact	KEGG: hsa04514	Ctrl	-0.765647181	0.197	0.709	1.12E-216	-0.458013	0.4	0.798	0.011024868
Memory B	non-classical monocyte	HLA-DPB1	CD4	0.12108158	0	HLA-DPB1_CD4	HLA-DPB1 - CD4	MHC-II	Cell-Cell Contact	KEGG: hsa04514	Ctrl	-0.574751552	0.755	0.999	3.83E-63	-0.458013	0.4	0.798	0.011024868
classical monocyte	non-classical monocyte	HLA-DPB1	CD4	0.077888139	0	HLA-DPB1_CD4	HLA-DPB1 - CD4	MHC-II	Cell-Cell Contact	KEGG: hsa04514	Ctrl	-0.423838481	0.659	0.865	2.13E-81	-0.458013	0.4	0.798	0.011024868
plasma	non-classical monocyte	HLA-DPB1	CD4	0.017513512	0	HLA-DPB1_CD4	HLA-DPB1 - CD4	MHC-II	Cell-Cell Contact	KEGG: hsa04514	Ctrl	-0.2971147	0.25	0.706	0.003049932	-0.458013	0.4	0.798	0.011024868
non-classical monocyte	non-classical monocyte	HLA-DPB1	CD4	0.109777546	0	HLA-DPB1_CD4	HLA-DPB1 - CD4	MHC-II	Cell-Cell Contact	KEGG: hsa04514	Ctrl	-0.431398079	0.6	0.977	0.009873164	-0.458013	0.4	0.798	0.011024868
Naive B	DNT	HLA-DQA1	CD4	0.028346973	0	HLA-DQA1_CD4	HLA-DQA1 - CD4	MHC-II	Cell-Cell Contact	KEGG: hsa04514	Ctrl	-0.865099585	0.466	0.946	3.40E-120	-0.263030127	0.08	0.372	1.27E-114
Memory B	DNT	HLA-DQA1	CD4	0.028606203	0	HLA-DQA1_CD4	HLA-DQA1 - CD4	MHC-II	Cell-Cell Contact	KEGG: hsa04514	Ctrl	-0.905968274	0.505	0.981	9.65E-104	-0.263030127	0.08	0.372	1.27E-114
classical monocyte	DNT	HLA-DQA1	CD4	0.003970829	0	HLA-DQA1_CD4	HLA-DQA1 - CD4	MHC-II	Cell-Cell Contact	KEGG: hsa04514	Ctrl	-0.580097151	0.203	0.457	1.40E-84	-0.263030127	0.08	0.372	1.27E-114
Naive B	CD4+ Memory T	HLA-DQA1	CD4	0.029407561	0	HLA-DQA1_CD4	HLA-DQA1 - CD4	MHC-II	Cell-Cell Contact	KEGG: hsa04514	Ctrl	-0.865099585	0.466	0.946	3.40E-120	-0.137942874	0.148	0.388	3.34E-76
Memory B	CD4+ Memory T	HLA-DQA1	CD4	0.029676194	0	HLA-DQA1_CD4	HLA-DQA1 - CD4	MHC-II	Cell-Cell Contact	KEGG: hsa04514	Ctrl	-0.905968274	0.505	0.981	9.65E-104	-0.137942874	0.148	0.388	3.34E-76
classical monocyte	CD4+ Memory T	HLA-DQA1	CD4	0.004123266	0	HLA-DQA1_CD4	HLA-DQA1 - CD4	MHC-II	Cell-Cell Contact	KEGG: hsa04514	Ctrl	-0.580097151	0.203	0.457	1.40E-84	-0.137942874	0.148	0.388	3.34E-76
Naive B	CD4+ Naive T	HLA-DQA1	CD4	0.029109356	0	HLA-DQA1_CD4	HLA-DQA1 - CD4	MHC-II	Cell-Cell Contact	KEGG: hsa04514	Ctrl	-0.865099585	0.466	0.946	3.40E-120	-0.162569073	0.084	0.318	1.13E-77
Memory B	CD4+ Naive T	HLA-DQA1	CD4	0.029375347	0	HLA-DQA1_CD4	HLA-DQA1 - CD4	MHC-II	Cell-Cell Contact	KEGG: hsa04514	Ctrl	-0.905968274	0.505	0.981	9.65E-104	-0.162569073	0.084	0.318	1.13E-77
classical monocyte	CD4+ Naive T	HLA-DQA1	CD4	0.004080376	0	HLA-DQA1_CD4	HLA-DQA1 - CD4	MHC-II	Cell-Cell Contact	KEGG: hsa04514	Ctrl	-0.580097151	0.203	0.457	1.40E-84	-0.162569073	0.084	0.318	1.13E-77
Naive B	classical monocyte	HLA-DQA1	CD4	0.089173375	0	HLA-DQA1_CD4	HLA-DQA1 - CD4	MHC-II	Cell-Cell Contact	KEGG: hsa04514	Ctrl	-0.865099585	0.466	0.946	3.40E-120	-0.282537426	0.401	0.696	7.62E-81
Memory B	classical monocyte	HLA-DQA1	CD4	0.089937368	0	HLA-DQA1_CD4	HLA-DQA1 - CD4	MHC-II	Cell-Cell Contact	KEGG: hsa04514	Ctrl	-0.905968274	0.505	0.981	9.65E-104	-0.282537426	0.401	0.696	7.62E-81
classical monocyte	classical monocyte	HLA-DQA1	CD4	0.01320205	0	HLA-DQA1_CD4	HLA-DQA1 - CD4	MHC-II	Cell-Cell Contact	KEGG: hsa04514	Ctrl	-0.580097151	0.203	0.457	1.40E-84	-0.282537426	0.401	0.696	7.62E-81
Naive B	non-classical monocyte	HLA-DQA1	CD4	0.100255742	0	HLA-DQA1_CD4	HLA-DQA1 - CD4	MHC-II	Cell-Cell Contact	KEGG: hsa04514	Ctrl	-0.865099585	0.466	0.946	3.40E-120	-0.458013	0.4	0.798	0.011024868
Memory B	non-classical monocyte	HLA-DQA1	CD4	0.101104143	0	HLA-DQA1_CD4	HLA-DQA1 - CD4	MHC-II	Cell-Cell Contact	KEGG: hsa04514	Ctrl	-0.905968274	0.505	0.981	9.65E-104	-0.458013	0.4	0.798	0.011024868
classical monocyte	non-classical monocyte	HLA-DQA1	CD4	0.014998258	0	HLA-DQA1_CD4	HLA-DQA1 - CD4	MHC-II	Cell-Cell Contact	KEGG: hsa04514	Ctrl	-0.580097151	0.203	0.457	1.40E-84	-0.458013	0.4	0.798	0.011024868
memory NK	DNT	HLA-DMA	CD4	0.00341863	0	HLA-DMA_CD4	HLA-DMA - CD4	MHC-II	Cell-Cell Contact	KEGG: hsa04514	Ctrl	-0.315131301	0.103	0.393	4.89E-09	-0.263030127	0.08	0.372	1.27E-114
Naive B	DNT	HLA-DMA	CD4	0.021208281	0	HLA-DMA_CD4	HLA-DMA - CD4	MHC-II	Cell-Cell Contact	KEGG: hsa04514	Ctrl	-0.420244107	0.46	0.863	3.35E-46	-0.263030127	0.08	0.372	1.27E-114
Memory B	DNT	HLA-DMA	CD4	0.018721211	0	HLA-DMA_CD4	HLA-DMA - CD4	MHC-II	Cell-Cell Contact	KEGG: hsa04514	Ctrl	-0.535786156	0.363	0.924	1.58E-58	-0.263030127	0.08	0.372	1.27E-114
classical monocyte	DNT	HLA-DMA	CD4	0.016263693	0	HLA-DMA_CD4	HLA-DMA - CD4	MHC-II	Cell-Cell Contact	KEGG: hsa04514	Ctrl	-0.372699032	0.577	0.815	4.17E-90	-0.263030127	0.08	0.372	1.27E-114
non-classical monocyte	DNT	HLA-DMA	CD4	0.013571626	0	HLA-DMA_CD4	HLA-DMA - CD4	MHC-II	Cell-Cell Contact	KEGG: hsa04514	Ctrl	-0.414855491	0.3	0.817	0.013639479	-0.263030127	0.08	0.372	1.27E-114
memory NK	CD4+ Memory T	HLA-DMA	CD4	0.003549944	0	HLA-DMA_CD4	HLA-DMA - CD4	MHC-II	Cell-Cell Contact	KEGG: hsa04514	Ctrl	-0.315131301	0.103	0.393	4.89E-09	-0.137942874	0.148	0.388	3.34E-76
Naive B	CD4+ Memory T	HLA-DMA	CD4	0.022007828	0	HLA-DMA_CD4	HLA-DMA - CD4	MHC-II	Cell-Cell Contact	KEGG: hsa04514	Ctrl	-0.420244107	0.46	0.863	3.35E-46	-0.137942874	0.148	0.388	3.34E-76
Memory B	CD4+ Memory T	HLA-DMA	CD4	0.019428858	0	HLA-DMA_CD4	HLA-DMA - CD4	MHC-II	Cell-Cell Contact	KEGG: hsa04514	Ctrl	-0.535786156	0.363	0.924	1.58E-58	-0.137942874	0.148	0.388	3.34E-76
classical monocyte	CD4+ Memory T	HLA-DMA	CD4	0.016880045	0	HLA-DMA_CD4	HLA-DMA - CD4	MHC-II	Cell-Cell Contact	KEGG: hsa04514	Ctrl	-0.372699032	0.577	0.815	4.17E-90	-0.137942874	0.148	0.388	3.34E-76
non-classical monocyte	CD4+ Memory T	HLA-DMA	CD4	0.014087417	0	HLA-DMA_CD4	HLA-DMA - CD4	MHC-II	Cell-Cell Contact	KEGG: hsa04514	Ctrl	-0.414855491	0.3	0.817	0.013639479	-0.137942874	0.148	0.388	3.34E-76
memory NK	CD4+ Naive T	HLA-DMA	CD4	0.003512997	0	HLA-DMA_CD4	HLA-DMA - CD4	MHC-II	Cell-Cell Contact	KEGG: hsa04514	Ctrl	-0.315131301	0.103	0.393	4.89E-09	-0.162569073	0.084	0.318	1.13E-77
Naive B	CD4+ Naive T	HLA-DMA	CD4	0.021782975	0	HLA-DMA_CD4	HLA-DMA - CD4	MHC-II	Cell-Cell Contact	KEGG: hsa04514	Ctrl	-0.420244107	0.46	0.863	3.35E-46	-0.162569073	0.084	0.318	1.13E-77
Memory B	CD4+ Naive T	HLA-DMA	CD4	0.019229836	0	HLA-DMA_CD4	HLA-DMA - CD4	MHC-II	Cell-Cell Contact	KEGG: hsa04514	Ctrl	-0.535786156	0.363	0.924	1.58E-58	-0.162569073	0.084	0.318	1.13E-77
classical monocyte	CD4+ Naive T	HLA-DMA	CD4	0.016706687	0	HLA-DMA_CD4	HLA-DMA - CD4	MHC-II	Cell-Cell Contact	KEGG: hsa04514	Ctrl	-0.372699032	0.577	0.815	4.17E-90	-0.162569073	0.084	0.318	1.13E-77
non-classical monocyte	CD4+ Naive T	HLA-DMA	CD4	0.013942333	0	HLA-DMA_CD4	HLA-DMA - CD4	MHC-II	Cell-Cell Contact	KEGG: hsa04514	Ctrl	-0.414855491	0.3	0.817	0.013639479	-0.162569073	0.084	0.318	1.13E-77
memory NK	classical monocyte	HLA-DMA	CD4	0.011380788	0	HLA-DMA_CD4	HLA-DMA - CD4	MHC-II	Cell-Cell Contact	KEGG: hsa04514	Ctrl	-0.315131301	0.103	0.393	4.89E-09	-0.282537426	0.401	0.696	7.62E-81
Naive B	classical monocyte	HLA-DMA	CD4	0.067785243	0	HLA-DMA_CD4	HLA-DMA - CD4	MHC-II	Cell-Cell Contact	KEGG: hsa04514	Ctrl	-0.420244107	0.46	0.863	3.35E-46	-0.282537426	0.401	0.696	7.62E-81
Memory B	classical monocyte	HLA-DMA	CD4	0.060171932	0	HLA-DMA_CD4	HLA-DMA - CD4	MHC-II	Cell-Cell Contact	KEGG: hsa04514	Ctrl	-0.535786156	0.363	0.924	1.58E-58	-0.282537426	0.401	0.696	7.62E-81
classical monocyte	classical monocyte	HLA-DMA	CD4	0.052564681	0	HLA-DMA_CD4	HLA-DMA - CD4	MHC-II	Cell-Cell Contact	KEGG: hsa04514	Ctrl	-0.372699032	0.577	0.815	4.17E-90	-0.282537426	0.401	0.696	7.62E-81
non-classical monocyte	classical monocyte	HLA-DMA	CD4	0.044133423	0	HLA-DMA_CD4	HLA-DMA - CD4	MHC-II	Cell-Cell Contact	KEGG: hsa04514	Ctrl	-0.414855491	0.3	0.817	0.013639479	-0.282537426	0.401	0.696	7.62E-81
memory NK	non-classical monocyte	HLA-DMA	CD4	0.012932451	0	HLA-DMA_CD4	HLA-DMA - CD4	MHC-II	Cell-Cell Contact	KEGG: hsa04514	Ctrl	-0.315131301	0.103	0.393	4.89E-09	-0.458013	0.4	0.798	0.011024868
Naive B	non-classical monocyte	HLA-DMA	CD4	0.076432573	0	HLA-DMA_CD4	HLA-DMA - CD4	MHC-II	Cell-Cell Contact	KEGG: hsa04514	Ctrl	-0.420244107	0.46	0.863	3.35E-46	-0.458013	0.4	0.798	0.011024868
Memory B	non-classical monocyte	HLA-DMA	CD4	0.067918796	0	HLA-DMA_CD4	HLA-DMA - CD4	MHC-II	Cell-Cell Contact	KEGG: hsa04514	Ctrl	-0.535786156	0.363	0.924	1.58E-58	-0.458013	0.4	0.798	0.011024868
classical monocyte	non-classical monocyte	HLA-DMA	CD4	0.05939404	0	HLA-DMA_CD4	HLA-DMA - CD4	MHC-II	Cell-Cell Contact	KEGG: hsa04514	Ctrl	-0.372699032	0.577	0.815	4.17E-90	-0.458013	0.4	0.798	0.011024868
non-classical monocyte	non-classical monocyte	HLA-DMA	CD4	0.049925091	0	HLA-DMA_CD4	HLA-DMA - CD4	MHC-II	Cell-Cell Contact	KEGG: hsa04514	Ctrl	-0.414855491	0.3	0.817	0.013639479	-0.458013	0.4	0.798	0.011024868
Naive B	DNT	HLA-DMB	CD4	0.019646582	0	HLA-DMB_CD4	HLA-DMB - CD4	MHC-II	Cell-Cell Contact	KEGG: hsa04514	Ctrl	-0.551751487	0.347	0.838	2.87E-69	-0.263030127	0.08	0.372	1.27E-114
Memory B	DNT	HLA-DMB	CD4	0.016487529	0	HLA-DMB_CD4	HLA-DMB - CD4	MHC-II	Cell-Cell Contact	KEGG: hsa04514	Ctrl	-0.495626316	0.314	0.857	2.21E-56	-0.263030127	0.08	0.372	1.27E-114
classical monocyte	DNT	HLA-DMB	CD4	0.014834906	0	HLA-DMB_CD4	HLA-DMB - CD4	MHC-II	Cell-Cell Contact	KEGG: hsa04514	Ctrl	-0.724137276	0.362	0.807	3.77E-285	-0.263030127	0.08	0.372	1.27E-114
non-classical monocyte	DNT	HLA-DMB	CD4	0.007756098	0	HLA-DMB_CD4	HLA-DMB - CD4	MHC-II	Cell-Cell Contact	KEGG: hsa04514	Ctrl	-0.701960991	0.2	0.651	0.004001912	-0.263030127	0.08	0.372	1.27E-114
Naive B	CD4+ Memory T	HLA-DMB	CD4	0.02038848	0	HLA-DMB_CD4	HLA-DMB - CD4	MHC-II	Cell-Cell Contact	KEGG: hsa04514	Ctrl	-0.551751487	0.347	0.838	2.87E-69	-0.137942874	0.148	0.388	3.34E-76
Memory B	CD4+ Memory T	HLA-DMB	CD4	0.017112216	0	HLA-DMB_CD4	HLA-DMB - CD4	MHC-II	Cell-Cell Contact	KEGG: hsa04514	Ctrl	-0.495626316	0.314	0.857	2.21E-56	-0.137942874	0.148	0.388	3.34E-76
classical monocyte	CD4+ Memory T	HLA-DMB	CD4	0.015397958	0	HLA-DMB_CD4	HLA-DMB - CD4	MHC-II	Cell-Cell Contact	KEGG: hsa04514	Ctrl	-0.724137276	0.362	0.807	3.77E-285	-0.137942874	0.148	0.388	3.34E-76
non-classical monocyte	CD4+ Memory T	HLA-DMB	CD4	0.008052674	0	HLA-DMB_CD4	HLA-DMB - CD4	MHC-II	Cell-Cell Contact	KEGG: hsa04514	Ctrl	-0.701960991	0.2	0.651	0.004001912	-0.137942874	0.148	0.388	3.34E-76
Naive B	CD4+ Naive T	HLA-DMB	CD4	0.02017983	0	HLA-DMB_CD4	HLA-DMB - CD4	MHC-II	Cell-Cell Contact	KEGG: hsa04514	Ctrl	-0.551751487	0.347	0.838	2.87E-69	-0.162569073	0.084	0.318	1.13E-77
Memory B	CD4+ Naive T	HLA-DMB	CD4	0.016936515	0	HLA-DMB_CD4	HLA-DMB - CD4	MHC-II	Cell-Cell Contact	KEGG: hsa04514	Ctrl	-0.495626316	0.314	0.857	2.21E-56	-0.162569073	0.084	0.318	1.13E-77
classical monocyte	CD4+ Naive T	HLA-DMB	CD4	0.015239585	0	HLA-DMB_CD4	HLA-DMB - CD4	MHC-II	Cell-Cell Contact	KEGG: hsa04514	Ctrl	-0.724137276	0.362	0.807	3.77E-285	-0.162569073	0.084	0.318	1.13E-77
non-classical monocyte	CD4+ Naive T	HLA-DMB	CD4	0.007969238	0	HLA-DMB_CD4	HLA-DMB - CD4	MHC-II	Cell-Cell Contact	KEGG: hsa04514	Ctrl	-0.701960991	0.2	0.651	0.004001912	-0.162569073	0.084	0.318	1.13E-77
Naive B	classical monocyte	HLA-DMB	CD4	0.063014598	0	HLA-DMB_CD4	HLA-DMB - CD4	MHC-II	Cell-Cell Contact	KEGG: hsa04514	Ctrl	-0.551751487	0.347	0.838	2.87E-69	-0.282537426	0.401	0.696	7.62E-81
Memory B	classical monocyte	HLA-DMB	CD4	0.053261075	0	HLA-DMB_CD4	HLA-DMB - CD4	MHC-II	Cell-Cell Contact	KEGG: hsa04514	Ctrl	-0.495626316	0.314	0.857	2.21E-56	-0.282537426	0.401	0.696	7.62E-81
classical monocyte	classical monocyte	HLA-DMB	CD4	0.048102744	0	HLA-DMB_CD4	HLA-DMB - CD4	MHC-II	Cell-Cell Contact	KEGG: hsa04514	Ctrl	-0.724137276	0.362	0.807	3.77E-285	-0.282537426	0.401	0.696	7.62E-81
non-classical monocyte	classical monocyte	HLA-DMB	CD4	0.025561327	0	HLA-DMB_CD4	HLA-DMB - CD4	MHC-II	Cell-Cell Contact	KEGG: hsa04514	Ctrl	-0.701960991	0.2	0.651	0.004001912	-0.282537426	0.401	0.696	7.62E-81
Naive B	non-classical monocyte	HLA-DMB	CD4	0.071099755	0	HLA-DMB_CD4	HLA-DMB - CD4	MHC-II	Cell-Cell Contact	KEGG: hsa04514	Ctrl	-0.551751487	0.347	0.838	2.87E-69	-0.458013	0.4	0.798	0.011024868
Memory B	non-classical monocyte	HLA-DMB	CD4	0.060175166	0	HLA-DMB_CD4	HLA-DMB - CD4	MHC-II	Cell-Cell Contact	KEGG: hsa04514	Ctrl	-0.495626316	0.314	0.857	2.21E-56	-0.458013	0.4	0.798	0.011024868
classical monocyte	non-classical monocyte	HLA-DMB	CD4	0.054385673	0	HLA-DMB_CD4	HLA-DMB - CD4	MHC-II	Cell-Cell Contact	KEGG: hsa04514	Ctrl	-0.724137276	0.362	0.807	3.77E-285	-0.458013	0.4	0.798	0.011024868
non-classical monocyte	non-classical monocyte	HLA-DMB	CD4	0.028989679	0	HLA-DMB_CD4	HLA-DMB - CD4	MHC-II	Cell-Cell Contact	KEGG: hsa04514	Ctrl	-0.701960991	0.2	0.651	0.004001912	-0.458013	0.4	0.798	0.011024868
memory NK	DNT	HLA-DQA2	CD4	0.003189653	0	HLA-DQA2_CD4	HLA-DQA2 - CD4	MHC-II	Cell-Cell Contact	KEGG: hsa04514	Ctrl	-0.308928832	0.069	0.296	9.47E-08	-0.263030127	0.08	0.372	1.27E-114
memory NK	CD4+ Memory T	HLA-DQA2	CD4	0.003312201	0	HLA-DQA2_CD4	HLA-DQA2 - CD4	MHC-II	Cell-Cell Contact	KEGG: hsa04514	Ctrl	-0.308928832	0.069	0.296	9.47E-08	-0.137942874	0.148	0.388	3.34E-76
memory NK	CD4+ Naive T	HLA-DQA2	CD4	0.00327772	0	HLA-DQA2_CD4	HLA-DQA2 - CD4	MHC-II	Cell-Cell Contact	KEGG: hsa04514	Ctrl	-0.308928832	0.069	0.296	9.47E-08	-0.162569073	0.084	0.318	1.13E-77
memory NK	classical monocyte	HLA-DQA2	CD4	0.0106242	0	HLA-DQA2_CD4	HLA-DQA2 - CD4	MHC-II	Cell-Cell Contact	KEGG: hsa04514	Ctrl	-0.308928832	0.069	0.296	9.47E-08	-0.282537426	0.401	0.696	7.62E-81
memory NK	non-classical monocyte	HLA-DQA2	CD4	0.012073969	0	HLA-DQA2_CD4	HLA-DQA2 - CD4	MHC-II	Cell-Cell Contact	KEGG: hsa04514	Ctrl	-0.308928832	0.069	0.296	9.47E-08	-0.458013	0.4	0.798	0.011024868
Naive B	DNT	HLA-DOA	CD4	0.003004102	0	HLA-DOA_CD4	HLA-DOA - CD4	MHC-II	Cell-Cell Contact	KEGG: hsa04514	Ctrl	-0.232104541	0.094	0.321	4.32E-30	-0.263030127	0.08	0.372	1.27E-114
Memory B	DNT	HLA-DOA	CD4	0.002170389	0	HLA-DOA_CD4	HLA-DOA - CD4	MHC-II	Cell-Cell Contact	KEGG: hsa04514	Ctrl	-0.249329603	0.05	0.29	1.41E-28	-0.263030127	0.08	0.372	1.27E-114
Naive B	CD4+ Memory T	HLA-DOA	CD4	0.003119543	0	HLA-DOA_CD4	HLA-DOA - CD4	MHC-II	Cell-Cell Contact	KEGG: hsa04514	Ctrl	-0.232104541	0.094	0.321	4.32E-30	-0.137942874	0.148	0.388	3.34E-76
Memory B	CD4+ Memory T	HLA-DOA	CD4	0.002253864	0	HLA-DOA_CD4	HLA-DOA - CD4	MHC-II	Cell-Cell Contact	KEGG: hsa04514	Ctrl	-0.249329603	0.05	0.29	1.41E-28	-0.137942874	0.148	0.388	3.34E-76
Naive B	CD4+ Naive T	HLA-DOA	CD4	0.003087062	0	HLA-DOA_CD4	HLA-DOA - CD4	MHC-II	Cell-Cell Contact	KEGG: hsa04514	Ctrl	-0.232104541	0.094	0.321	4.32E-30	-0.162569073	0.084	0.318	1.13E-77
Memory B	CD4+ Naive T	HLA-DOA	CD4	0.002230377	0	HLA-DOA_CD4	HLA-DOA - CD4	MHC-II	Cell-Cell Contact	KEGG: hsa04514	Ctrl	-0.249329603	0.05	0.29	1.41E-28	-0.162569073	0.084	0.318	1.13E-77
Naive B	classical monocyte	HLA-DOA	CD4	0.010010503	0	HLA-DOA_CD4	HLA-DOA - CD4	MHC-II	Cell-Cell Contact	KEGG: hsa04514	Ctrl	-0.232104541	0.094	0.321	4.32E-30	-0.282537426	0.401	0.696	7.62E-81
Memory B	classical monocyte	HLA-DOA	CD4	0.007246471	0	HLA-DOA_CD4	HLA-DOA - CD4	MHC-II	Cell-Cell Contact	KEGG: hsa04514	Ctrl	-0.249329603	0.05	0.29	1.41E-28	-0.282537426	0.401	0.696	7.62E-81
Naive B	non-classical monocyte	HLA-DOA	CD4	0.011377491	0	HLA-DOA_CD4	HLA-DOA - CD4	MHC-II	Cell-Cell Contact	KEGG: hsa04514	Ctrl	-0.232104541	0.094	0.321	4.32E-30	-0.458013	0.4	0.798	0.011024868
Memory B	non-classical monocyte	HLA-DOA	CD4	0.008239157	0	HLA-DOA_CD4	HLA-DOA - CD4	MHC-II	Cell-Cell Contact	KEGG: hsa04514	Ctrl	-0.249329603	0.05	0.29	1.41E-28	-0.458013	0.4	0.798	0.011024868
Naive B	DNT	HLA-DOB	CD4	0.010002795	0	HLA-DOB_CD4	HLA-DOB - CD4	MHC-II	Cell-Cell Contact	KEGG: hsa04514	Ctrl	-0.754860916	0.063	0.555	3.67E-116	-0.263030127	0.08	0.372	1.27E-114
Memory B	DNT	HLA-DOB	CD4	0.006998594	0	HLA-DOB_CD4	HLA-DOB - CD4	MHC-II	Cell-Cell Contact	KEGG: hsa04514	Ctrl	-0.577682755	0.041	0.516	9.16E-76	-0.263030127	0.08	0.372	1.27E-114
Naive B	CD4+ Memory T	HLA-DOB	CD4	0.010384379	0	HLA-DOB_CD4	HLA-DOB - CD4	MHC-II	Cell-Cell Contact	KEGG: hsa04514	Ctrl	-0.754860916	0.063	0.555	3.67E-116	-0.137942874	0.148	0.388	3.34E-76
Memory B	CD4+ Memory T	HLA-DOB	CD4	0.007266417	0	HLA-DOB_CD4	HLA-DOB - CD4	MHC-II	Cell-Cell Contact	KEGG: hsa04514	Ctrl	-0.577682755	0.041	0.516	9.16E-76	-0.137942874	0.148	0.388	3.34E-76
Naive B	CD4+ Naive T	HLA-DOB	CD4	0.010277035	0	HLA-DOB_CD4	HLA-DOB - CD4	MHC-II	Cell-Cell Contact	KEGG: hsa04514	Ctrl	-0.754860916	0.063	0.555	3.67E-116	-0.162569073	0.084	0.318	1.13E-77
Memory B	CD4+ Naive T	HLA-DOB	CD4	0.007191069	0	HLA-DOB_CD4	HLA-DOB - CD4	MHC-II	Cell-Cell Contact	KEGG: hsa04514	Ctrl	-0.577682755	0.041	0.516	9.16E-76	-0.162569073	0.084	0.318	1.13E-77
Naive B	classical monocyte	HLA-DOB	CD4	0.032795167	0	HLA-DOB_CD4	HLA-DOB - CD4	MHC-II	Cell-Cell Contact	KEGG: hsa04514	Ctrl	-0.754860916	0.063	0.555	3.67E-116	-0.282537426	0.401	0.696	7.62E-81
Memory B	classical monocyte	HLA-DOB	CD4	0.023105358	0	HLA-DOB_CD4	HLA-DOB - CD4	MHC-II	Cell-Cell Contact	KEGG: hsa04514	Ctrl	-0.577682755	0.041	0.516	9.16E-76	-0.282537426	0.401	0.696	7.62E-81
Naive B	non-classical monocyte	HLA-DOB	CD4	0.037156745	0	HLA-DOB_CD4	HLA-DOB - CD4	MHC-II	Cell-Cell Contact	KEGG: hsa04514	Ctrl	-0.754860916	0.063	0.555	3.67E-116	-0.458013	0.4	0.798	0.011024868
Memory B	non-classical monocyte	HLA-DOB	CD4	0.026213171	0	HLA-DOB_CD4	HLA-DOB - CD4	MHC-II	Cell-Cell Contact	KEGG: hsa04514	Ctrl	-0.577682755	0.041	0.516	9.16E-76	-0.458013	0.4	0.798	0.011024868
memory NK	DNT	HLA-DQB1	CD4	0.003459358	0	HLA-DQB1_CD4	HLA-DQB1 - CD4	MHC-II	Cell-Cell Contact	KEGG: hsa04514	Ctrl	-0.341103394	0.117	0.406	5.91E-09	-0.263030127	0.08	0.372	1.27E-114
CD8+ Cytotoxic T	DNT	HLA-DQB1	CD4	0.003040009	0	HLA-DQB1_CD4	HLA-DQB1 - CD4	MHC-II	Cell-Cell Contact	KEGG: hsa04514	Ctrl	-0.274835148	0.087	0.3	9.91E-145	-0.263030127	0.08	0.372	1.27E-114
Naive B	DNT	HLA-DQB1	CD4	0.028540928	0	HLA-DQB1_CD4	HLA-DQB1 - CD4	MHC-II	Cell-Cell Contact	KEGG: hsa04514	Ctrl	-0.71180494	0.564	0.956	1.09E-93	-0.263030127	0.08	0.372	1.27E-114
Memory B	DNT	HLA-DQB1	CD4	0.026903543	0	HLA-DQB1_CD4	HLA-DQB1 - CD4	MHC-II	Cell-Cell Contact	KEGG: hsa04514	Ctrl	-0.724293694	0.559	0.971	4.65E-77	-0.263030127	0.08	0.372	1.27E-114
classical monocyte	DNT	HLA-DQB1	CD4	0.020180437	0	HLA-DQB1_CD4	HLA-DQB1 - CD4	MHC-II	Cell-Cell Contact	KEGG: hsa04514	Ctrl	-0.381163984	0.739	0.875	9.90E-68	-0.263030127	0.08	0.372	1.27E-114
non-classical monocyte	DNT	HLA-DQB1	CD4	0.016366222	0	HLA-DQB1_CD4	HLA-DQB1 - CD4	MHC-II	Cell-Cell Contact	KEGG: hsa04514	Ctrl	-0.452647065	0.5	0.847	0.034679657	-0.263030127	0.08	0.372	1.27E-114
memory NK	CD4+ Memory T	HLA-DQB1	CD4	0.003592231	0	HLA-DQB1_CD4	HLA-DQB1 - CD4	MHC-II	Cell-Cell Contact	KEGG: hsa04514	Ctrl	-0.341103394	0.117	0.406	5.91E-09	-0.137942874	0.148	0.388	3.34E-76
CD8+ Cytotoxic T	CD4+ Memory T	HLA-DQB1	CD4	0.003156826	0	HLA-DQB1_CD4	HLA-DQB1 - CD4	MHC-II	Cell-Cell Contact	KEGG: hsa04514	Ctrl	-0.274835148	0.087	0.3	9.91E-145	-0.137942874	0.148	0.388	3.34E-76
Naive B	CD4+ Memory T	HLA-DQB1	CD4	0.029608552	0	HLA-DQB1_CD4	HLA-DQB1 - CD4	MHC-II	Cell-Cell Contact	KEGG: hsa04514	Ctrl	-0.71180494	0.564	0.956	1.09E-93	-0.137942874	0.148	0.388	3.34E-76
Memory B	CD4+ Memory T	HLA-DQB1	CD4	0.027911678	0	HLA-DQB1_CD4	HLA-DQB1 - CD4	MHC-II	Cell-Cell Contact	KEGG: hsa04514	Ctrl	-0.724293694	0.559	0.971	4.65E-77	-0.137942874	0.148	0.388	3.34E-76
classical monocyte	CD4+ Memory T	HLA-DQB1	CD4	0.020942064	0	HLA-DQB1_CD4	HLA-DQB1 - CD4	MHC-II	Cell-Cell Contact	KEGG: hsa04514	Ctrl	-0.381163984	0.739	0.875	9.90E-68	-0.137942874	0.148	0.388	3.34E-76
plasma	CD4+ Memory T	HLA-DQB1	CD4	0.002865626	0	HLA-DQB1_CD4	HLA-DQB1 - CD4	MHC-II	Cell-Cell Contact	KEGG: hsa04514	Ctrl	-0.255561861	0.125	0.569	0.001520608	-0.137942874	0.148	0.388	3.34E-76
non-classical monocyte	CD4+ Memory T	HLA-DQB1	CD4	0.016986392	0	HLA-DQB1_CD4	HLA-DQB1 - CD4	MHC-II	Cell-Cell Contact	KEGG: hsa04514	Ctrl	-0.452647065	0.5	0.847	0.034679657	-0.137942874	0.148	0.388	3.34E-76
memory NK	CD4+ Naive T	HLA-DQB1	CD4	0.003554845	0	HLA-DQB1_CD4	HLA-DQB1 - CD4	MHC-II	Cell-Cell Contact	KEGG: hsa04514	Ctrl	-0.341103394	0.117	0.406	5.91E-09	-0.162569073	0.084	0.318	1.13E-77
CD8+ Cytotoxic T	CD4+ Naive T	HLA-DQB1	CD4	0.003123957	0	HLA-DQB1_CD4	HLA-DQB1 - CD4	MHC-II	Cell-Cell Contact	KEGG: hsa04514	Ctrl	-0.274835148	0.087	0.3	9.91E-145	-0.162569073	0.084	0.318	1.13E-77
Naive B	CD4+ Naive T	HLA-DQB1	CD4	0.02930837	0	HLA-DQB1_CD4	HLA-DQB1 - CD4	MHC-II	Cell-Cell Contact	KEGG: hsa04514	Ctrl	-0.71180494	0.564	0.956	1.09E-93	-0.162569073	0.084	0.318	1.13E-77
Memory B	CD4+ Naive T	HLA-DQB1	CD4	0.027628209	0	HLA-DQB1_CD4	HLA-DQB1 - CD4	MHC-II	Cell-Cell Contact	KEGG: hsa04514	Ctrl	-0.724293694	0.559	0.971	4.65E-77	-0.162569073	0.084	0.318	1.13E-77
classical monocyte	CD4+ Naive T	HLA-DQB1	CD4	0.020727869	0	HLA-DQB1_CD4	HLA-DQB1 - CD4	MHC-II	Cell-Cell Contact	KEGG: hsa04514	Ctrl	-0.381163984	0.739	0.875	9.90E-68	-0.162569073	0.084	0.318	1.13E-77
plasma	CD4+ Naive T	HLA-DQB1	CD4	0.002835781	0.02	HLA-DQB1_CD4	HLA-DQB1 - CD4	MHC-II	Cell-Cell Contact	KEGG: hsa04514	Ctrl	-0.255561861	0.125	0.569	0.001520608	-0.162569073	0.084	0.318	1.13E-77
non-classical monocyte	CD4+ Naive T	HLA-DQB1	CD4	0.016811961	0	HLA-DQB1_CD4	HLA-DQB1 - CD4	MHC-II	Cell-Cell Contact	KEGG: hsa04514	Ctrl	-0.452647065	0.5	0.847	0.034679657	-0.162569073	0.084	0.318	1.13E-77
memory NK	classical monocyte	HLA-DQB1	CD4	0.01151528	0	HLA-DQB1_CD4	HLA-DQB1 - CD4	MHC-II	Cell-Cell Contact	KEGG: hsa04514	Ctrl	-0.341103394	0.117	0.406	5.91E-09	-0.282537426	0.401	0.696	7.62E-81
CD8+ Cytotoxic T	classical monocyte	HLA-DQB1	CD4	0.010129304	0	HLA-DQB1_CD4	HLA-DQB1 - CD4	MHC-II	Cell-Cell Contact	KEGG: hsa04514	Ctrl	-0.274835148	0.087	0.3	9.91E-145	-0.282537426	0.401	0.696	7.62E-81
Naive B	classical monocyte	HLA-DQB1	CD4	0.089745076	0	HLA-DQB1_CD4	HLA-DQB1 - CD4	MHC-II	Cell-Cell Contact	KEGG: hsa04514	Ctrl	-0.71180494	0.564	0.956	1.09E-93	-0.282537426	0.401	0.696	7.62E-81
Memory B	classical monocyte	HLA-DQB1	CD4	0.084903302	0	HLA-DQB1_CD4	HLA-DQB1 - CD4	MHC-II	Cell-Cell Contact	KEGG: hsa04514	Ctrl	-0.724293694	0.559	0.971	4.65E-77	-0.282537426	0.401	0.696	7.62E-81
classical monocyte	classical monocyte	HLA-DQB1	CD4	0.064649177	0	HLA-DQB1_CD4	HLA-DQB1 - CD4	MHC-II	Cell-Cell Contact	KEGG: hsa04514	Ctrl	-0.381163984	0.739	0.875	9.90E-68	-0.282537426	0.401	0.696	7.62E-81
plasma	classical monocyte	HLA-DQB1	CD4	0.009200868	0	HLA-DQB1_CD4	HLA-DQB1 - CD4	MHC-II	Cell-Cell Contact	KEGG: hsa04514	Ctrl	-0.255561861	0.125	0.569	0.001520608	-0.282537426	0.401	0.696	7.62E-81
non-classical monocyte	classical monocyte	HLA-DQB1	CD4	0.052883755	0	HLA-DQB1_CD4	HLA-DQB1 - CD4	MHC-II	Cell-Cell Contact	KEGG: hsa04514	Ctrl	-0.452647065	0.5	0.847	0.034679657	-0.282537426	0.401	0.696	7.62E-81
memory NK	non-classical monocyte	HLA-DQB1	CD4	0.013085037	0	HLA-DQB1_CD4	HLA-DQB1 - CD4	MHC-II	Cell-Cell Contact	KEGG: hsa04514	Ctrl	-0.341103394	0.117	0.406	5.91E-09	-0.458013	0.4	0.798	0.011024868
CD8+ Cytotoxic T	non-classical monocyte	HLA-DQB1	CD4	0.011512326	0	HLA-DQB1_CD4	HLA-DQB1 - CD4	MHC-II	Cell-Cell Contact	KEGG: hsa04514	Ctrl	-0.274835148	0.087	0.3	9.91E-145	-0.458013	0.4	0.798	0.011024868
Naive B	non-classical monocyte	HLA-DQB1	CD4	0.100890623	0	HLA-DQB1_CD4	HLA-DQB1 - CD4	MHC-II	Cell-Cell Contact	KEGG: hsa04514	Ctrl	-0.71180494	0.564	0.956	1.09E-93	-0.458013	0.4	0.798	0.011024868
Memory B	non-classical monocyte	HLA-DQB1	CD4	0.095510637	0	HLA-DQB1_CD4	HLA-DQB1 - CD4	MHC-II	Cell-Cell Contact	KEGG: hsa04514	Ctrl	-0.724293694	0.559	0.971	4.65E-77	-0.458013	0.4	0.798	0.011024868
classical monocyte	non-classical monocyte	HLA-DQB1	CD4	0.072927737	0	HLA-DQB1_CD4	HLA-DQB1 - CD4	MHC-II	Cell-Cell Contact	KEGG: hsa04514	Ctrl	-0.381163984	0.739	0.875	9.90E-68	-0.458013	0.4	0.798	0.011024868
plasma	non-classical monocyte	HLA-DQB1	CD4	0.010458464	0	HLA-DQB1_CD4	HLA-DQB1 - CD4	MHC-II	Cell-Cell Contact	KEGG: hsa04514	Ctrl	-0.255561861	0.125	0.569	0.001520608	-0.458013	0.4	0.798	0.011024868
non-classical monocyte	non-classical monocyte	HLA-DQB1	CD4	0.059751955	0	HLA-DQB1_CD4	HLA-DQB1 - CD4	MHC-II	Cell-Cell Contact	KEGG: hsa04514	Ctrl	-0.452647065	0.5	0.847	0.034679657	-0.458013	0.4	0.798	0.011024868
memory NK	DNT	HLA-DRA	CD4	0.019332096	0	HLA-DRA_CD4	HLA-DRA - CD4	MHC-II	Cell-Cell Contact	KEGG: hsa04514	Ctrl	-0.571360955	0.29	0.779	1.46E-16	-0.263030127	0.08	0.372	1.27E-114
CD8+ Cytotoxic T	DNT	HLA-DRA	CD4	0.009352171	0.04	HLA-DRA_CD4	HLA-DRA - CD4	MHC-II	Cell-Cell Contact	KEGG: hsa04514	Ctrl	-0.600540329	0.158	0.513	3.86E-273	-0.263030127	0.08	0.372	1.27E-114
Naive B	DNT	HLA-DRA	CD4	0.049199095	0	HLA-DRA_CD4	HLA-DRA - CD4	MHC-II	Cell-Cell Contact	KEGG: hsa04514	Ctrl	-0.904701076	0.929	1	6.52E-219	-0.263030127	0.08	0.372	1.27E-114
Memory B	DNT	HLA-DRA	CD4	0.048245467	0	HLA-DRA_CD4	HLA-DRA - CD4	MHC-II	Cell-Cell Contact	KEGG: hsa04514	Ctrl	-0.92881664	0.913	0.999	9.58E-161	-0.263030127	0.08	0.372	1.27E-114
classical monocyte	DNT	HLA-DRA	CD4	0.039867177	0	HLA-DRA_CD4	HLA-DRA - CD4	MHC-II	Cell-Cell Contact	KEGG: hsa04514	Ctrl	-0.48790838	0.942	0.994	2.12E-130	-0.263030127	0.08	0.372	1.27E-114
plasma	DNT	HLA-DRA	CD4	0.012023755	0.01	HLA-DRA_CD4	HLA-DRA - CD4	MHC-II	Cell-Cell Contact	KEGG: hsa04514	Ctrl	-0.847203643	0.25	0.922	6.51E-07	-0.263030127	0.08	0.372	1.27E-114
non-classical monocyte	DNT	HLA-DRA	CD4	0.041828402	0	HLA-DRA_CD4	HLA-DRA - CD4	MHC-II	Cell-Cell Contact	KEGG: hsa04514	Ctrl	-0.475685135	0.9	0.995	0.006161942	-0.263030127	0.08	0.372	1.27E-114
memory NK	CD4+ Memory T	HLA-DRA	CD4	0.020062362	0	HLA-DRA_CD4	HLA-DRA - CD4	MHC-II	Cell-Cell Contact	KEGG: hsa04514	Ctrl	-0.571360955	0.29	0.779	1.46E-16	-0.137942874	0.148	0.388	3.34E-76
CD8+ Cytotoxic T	CD4+ Memory T	HLA-DRA	CD4	0.009709179	0	HLA-DRA_CD4	HLA-DRA - CD4	MHC-II	Cell-Cell Contact	KEGG: hsa04514	Ctrl	-0.600540329	0.158	0.513	3.86E-273	-0.137942874	0.148	0.388	3.34E-76
Naive B	CD4+ Memory T	HLA-DRA	CD4	0.050998906	0	HLA-DRA_CD4	HLA-DRA - CD4	MHC-II	Cell-Cell Contact	KEGG: hsa04514	Ctrl	-0.904701076	0.929	1	6.52E-219	-0.137942874	0.148	0.388	3.34E-76
mature NK	CD4+ Memory T	HLA-DRA	CD4	0.009465966	0	HLA-DRA_CD4	HLA-DRA - CD4	MHC-II	Cell-Cell Contact	KEGG: hsa04514	Ctrl	-0.810982276	0.095	0.504	3.31E-176	-0.137942874	0.148	0.388	3.34E-76
Memory B	CD4+ Memory T	HLA-DRA	CD4	0.050012228	0	HLA-DRA_CD4	HLA-DRA - CD4	MHC-II	Cell-Cell Contact	KEGG: hsa04514	Ctrl	-0.92881664	0.913	0.999	9.58E-161	-0.137942874	0.148	0.388	3.34E-76
classical monocyte	CD4+ Memory T	HLA-DRA	CD4	0.041340449	0	HLA-DRA_CD4	HLA-DRA - CD4	MHC-II	Cell-Cell Contact	KEGG: hsa04514	Ctrl	-0.48790838	0.942	0.994	2.12E-130	-0.137942874	0.148	0.388	3.34E-76
plasma	CD4+ Memory T	HLA-DRA	CD4	0.012481463	0	HLA-DRA_CD4	HLA-DRA - CD4	MHC-II	Cell-Cell Contact	KEGG: hsa04514	Ctrl	-0.847203643	0.25	0.922	6.51E-07	-0.137942874	0.148	0.388	3.34E-76
non-classical monocyte	CD4+ Memory T	HLA-DRA	CD4	0.043370876	0	HLA-DRA_CD4	HLA-DRA - CD4	MHC-II	Cell-Cell Contact	KEGG: hsa04514	Ctrl	-0.475685135	0.9	0.995	0.006161942	-0.137942874	0.148	0.388	3.34E-76
memory NK	CD4+ Naive T	HLA-DRA	CD4	0.019856982	0	HLA-DRA_CD4	HLA-DRA - CD4	MHC-II	Cell-Cell Contact	KEGG: hsa04514	Ctrl	-0.571360955	0.29	0.779	1.46E-16	-0.162569073	0.084	0.318	1.13E-77
CD8+ Cytotoxic T	CD4+ Naive T	HLA-DRA	CD4	0.009608746	0	HLA-DRA_CD4	HLA-DRA - CD4	MHC-II	Cell-Cell Contact	KEGG: hsa04514	Ctrl	-0.600540329	0.158	0.513	3.86E-273	-0.162569073	0.084	0.318	1.13E-77
Naive B	CD4+ Naive T	HLA-DRA	CD4	0.050493146	0	HLA-DRA_CD4	HLA-DRA - CD4	MHC-II	Cell-Cell Contact	KEGG: hsa04514	Ctrl	-0.904701076	0.929	1	6.52E-219	-0.162569073	0.084	0.318	1.13E-77
mature NK	CD4+ Naive T	HLA-DRA	CD4	0.009368026	0	HLA-DRA_CD4	HLA-DRA - CD4	MHC-II	Cell-Cell Contact	KEGG: hsa04514	Ctrl	-0.810982276	0.095	0.504	3.31E-176	-0.162569073	0.084	0.318	1.13E-77
Memory B	CD4+ Naive T	HLA-DRA	CD4	0.049515742	0	HLA-DRA_CD4	HLA-DRA - CD4	MHC-II	Cell-Cell Contact	KEGG: hsa04514	Ctrl	-0.92881664	0.913	0.999	9.58E-161	-0.162569073	0.084	0.318	1.13E-77
classical monocyte	CD4+ Naive T	HLA-DRA	CD4	0.040926342	0	HLA-DRA_CD4	HLA-DRA - CD4	MHC-II	Cell-Cell Contact	KEGG: hsa04514	Ctrl	-0.48790838	0.942	0.994	2.12E-130	-0.162569073	0.084	0.318	1.13E-77
plasma	CD4+ Naive T	HLA-DRA	CD4	0.012352712	0	HLA-DRA_CD4	HLA-DRA - CD4	MHC-II	Cell-Cell Contact	KEGG: hsa04514	Ctrl	-0.847203643	0.25	0.922	6.51E-07	-0.162569073	0.084	0.318	1.13E-77
non-classical monocyte	CD4+ Naive T	HLA-DRA	CD4	0.042937341	0	HLA-DRA_CD4	HLA-DRA - CD4	MHC-II	Cell-Cell Contact	KEGG: hsa04514	Ctrl	-0.475685135	0.9	0.995	0.006161942	-0.162569073	0.084	0.318	1.13E-77
NKT	classical monocyte	HLA-DRA	CD4	0.012898822	0	HLA-DRA_CD4	HLA-DRA - CD4	MHC-II	Cell-Cell Contact	KEGG: hsa04514	Ctrl	-0.766520739	0.047	0.439	8.55E-30	-0.282537426	0.401	0.696	7.62E-81
memory NK	classical monocyte	HLA-DRA	CD4	0.062049852	0	HLA-DRA_CD4	HLA-DRA - CD4	MHC-II	Cell-Cell Contact	KEGG: hsa04514	Ctrl	-0.571360955	0.29	0.779	1.46E-16	-0.282537426	0.401	0.696	7.62E-81
CD8+ Cytotoxic T	classical monocyte	HLA-DRA	CD4	0.030708016	0	HLA-DRA_CD4	HLA-DRA - CD4	MHC-II	Cell-Cell Contact	KEGG: hsa04514	Ctrl	-0.600540329	0.158	0.513	3.86E-273	-0.282537426	0.401	0.696	7.62E-81
DNT	classical monocyte	HLA-DRA	CD4	0.008732101	0.03	HLA-DRA_CD4	HLA-DRA - CD4	MHC-II	Cell-Cell Contact	KEGG: hsa04514	Ctrl	-0.40757667	0.04	0.356	2.79E-222	-0.282537426	0.401	0.696	7.62E-81
CD4+ Memory T	classical monocyte	HLA-DRA	CD4	0.008282306	0.03	HLA-DRA_CD4	HLA-DRA - CD4	MHC-II	Cell-Cell Contact	KEGG: hsa04514	Ctrl	-0.359282832	0.07	0.305	3.34E-115	-0.282537426	0.401	0.696	7.62E-81
Naive B	classical monocyte	HLA-DRA	CD4	0.147956282	0	HLA-DRA_CD4	HLA-DRA - CD4	MHC-II	Cell-Cell Contact	KEGG: hsa04514	Ctrl	-0.904701076	0.929	1	6.52E-219	-0.282537426	0.401	0.696	7.62E-81
immature NK	classical monocyte	HLA-DRA	CD4	0.012081177	0	HLA-DRA_CD4	HLA-DRA - CD4	MHC-II	Cell-Cell Contact	KEGG: hsa04514	Ctrl	-0.181270816	0.156	0.439	4.45E-10	-0.282537426	0.401	0.696	7.62E-81
mature NK	classical monocyte	HLA-DRA	CD4	0.029954699	0	HLA-DRA_CD4	HLA-DRA - CD4	MHC-II	Cell-Cell Contact	KEGG: hsa04514	Ctrl	-0.810982276	0.095	0.504	3.31E-176	-0.282537426	0.401	0.696	7.62E-81
Memory B	classical monocyte	HLA-DRA	CD4	0.145381132	0	HLA-DRA_CD4	HLA-DRA - CD4	MHC-II	Cell-Cell Contact	KEGG: hsa04514	Ctrl	-0.92881664	0.913	0.999	9.58E-161	-0.282537426	0.401	0.696	7.62E-81
classical monocyte	classical monocyte	HLA-DRA	CD4	0.122301931	0	HLA-DRA_CD4	HLA-DRA - CD4	MHC-II	Cell-Cell Contact	KEGG: hsa04514	Ctrl	-0.48790838	0.942	0.994	2.12E-130	-0.282537426	0.401	0.696	7.62E-81
plasma	classical monocyte	HLA-DRA	CD4	0.039238572	0	HLA-DRA_CD4	HLA-DRA - CD4	MHC-II	Cell-Cell Contact	KEGG: hsa04514	Ctrl	-0.847203643	0.25	0.922	6.51E-07	-0.282537426	0.401	0.696	7.62E-81
non-classical monocyte	classical monocyte	HLA-DRA	CD4	0.127778752	0	HLA-DRA_CD4	HLA-DRA - CD4	MHC-II	Cell-Cell Contact	KEGG: hsa04514	Ctrl	-0.475685135	0.9	0.995	0.006161942	-0.282537426	0.401	0.696	7.62E-81
NKT	non-classical monocyte	HLA-DRA	CD4	0.014654387	0	HLA-DRA_CD4	HLA-DRA - CD4	MHC-II	Cell-Cell Contact	KEGG: hsa04514	Ctrl	-0.766520739	0.047	0.439	8.55E-30	-0.458013	0.4	0.798	0.011024868
memory NK	non-classical monocyte	HLA-DRA	CD4	0.070020477	0	HLA-DRA_CD4	HLA-DRA - CD4	MHC-II	Cell-Cell Contact	KEGG: hsa04514	Ctrl	-0.571360955	0.29	0.779	1.46E-16	-0.458013	0.4	0.798	0.011024868
CD8+ Cytotoxic T	non-classical monocyte	HLA-DRA	CD4	0.034802003	0	HLA-DRA_CD4	HLA-DRA - CD4	MHC-II	Cell-Cell Contact	KEGG: hsa04514	Ctrl	-0.600540329	0.158	0.513	3.86E-273	-0.458013	0.4	0.798	0.011024868
DNT	non-classical monocyte	HLA-DRA	CD4	0.009926266	0.04	HLA-DRA_CD4	HLA-DRA - CD4	MHC-II	Cell-Cell Contact	KEGG: hsa04514	Ctrl	-0.40757667	0.04	0.356	2.79E-222	-0.458013	0.4	0.798	0.011024868
Naive B	non-classical monocyte	HLA-DRA	CD4	0.165020541	0	HLA-DRA_CD4	HLA-DRA - CD4	MHC-II	Cell-Cell Contact	KEGG: hsa04514	Ctrl	-0.904701076	0.929	1	6.52E-219	-0.458013	0.4	0.798	0.011024868
immature NK	non-classical monocyte	HLA-DRA	CD4	0.013727006	0	HLA-DRA_CD4	HLA-DRA - CD4	MHC-II	Cell-Cell Contact	KEGG: hsa04514	Ctrl	-0.181270816	0.156	0.439	4.45E-10	-0.458013	0.4	0.798	0.011024868
mature NK	non-classical monocyte	HLA-DRA	CD4	0.033951771	0	HLA-DRA_CD4	HLA-DRA - CD4	MHC-II	Cell-Cell Contact	KEGG: hsa04514	Ctrl	-0.810982276	0.095	0.504	3.31E-176	-0.458013	0.4	0.798	0.011024868
Memory B	non-classical monocyte	HLA-DRA	CD4	0.162204931	0	HLA-DRA_CD4	HLA-DRA - CD4	MHC-II	Cell-Cell Contact	KEGG: hsa04514	Ctrl	-0.92881664	0.913	0.999	9.58E-161	-0.458013	0.4	0.798	0.011024868
classical monocyte	non-classical monocyte	HLA-DRA	CD4	0.136882731	0	HLA-DRA_CD4	HLA-DRA - CD4	MHC-II	Cell-Cell Contact	KEGG: hsa04514	Ctrl	-0.48790838	0.942	0.994	2.12E-130	-0.458013	0.4	0.798	0.011024868
plasma	non-classical monocyte	HLA-DRA	CD4	0.044417734	0	HLA-DRA_CD4	HLA-DRA - CD4	MHC-II	Cell-Cell Contact	KEGG: hsa04514	Ctrl	-0.847203643	0.25	0.922	6.51E-07	-0.458013	0.4	0.798	0.011024868
non-classical monocyte	non-classical monocyte	HLA-DRA	CD4	0.142906185	0	HLA-DRA_CD4	HLA-DRA - CD4	MHC-II	Cell-Cell Contact	KEGG: hsa04514	Ctrl	-0.475685135	0.9	0.995	0.006161942	-0.458013	0.4	0.798	0.011024868
NKT	DNT	HLA-DRB1	CD4	0.013341271	0	HLA-DRB1_CD4	HLA-DRB1 - CD4	MHC-II	Cell-Cell Contact	KEGG: hsa04514	Ctrl	-1.016452851	0.117	0.709	3.29E-52	-0.263030127	0.08	0.372	1.27E-114
memory NK	DNT	HLA-DRB1	CD4	0.018595751	0	HLA-DRB1_CD4	HLA-DRB1 - CD4	MHC-II	Cell-Cell Contact	KEGG: hsa04514	Ctrl	-0.438037721	0.407	0.767	8.34E-09	-0.263030127	0.08	0.372	1.27E-114
CD8+ Cytotoxic T	DNT	HLA-DRB1	CD4	0.011777133	0	HLA-DRB1_CD4	HLA-DRB1 - CD4	MHC-II	Cell-Cell Contact	KEGG: hsa04514	Ctrl	-0.289939933	0.331	0.615	2.29E-104	-0.263030127	0.08	0.372	1.27E-114
Naive B	DNT	HLA-DRB1	CD4	0.038856113	0	HLA-DRB1_CD4	HLA-DRB1 - CD4	MHC-II	Cell-Cell Contact	KEGG: hsa04514	Ctrl	-0.466254653	0.896	0.98	9.58E-48	-0.263030127	0.08	0.372	1.27E-114
mature NK	DNT	HLA-DRB1	CD4	0.013651434	0	HLA-DRB1_CD4	HLA-DRB1 - CD4	MHC-II	Cell-Cell Contact	KEGG: hsa04514	Ctrl	-0.817452673	0.193	0.623	1.17E-167	-0.263030127	0.08	0.372	1.27E-114
Memory B	DNT	HLA-DRB1	CD4	0.036823746	0	HLA-DRB1_CD4	HLA-DRB1 - CD4	MHC-II	Cell-Cell Contact	KEGG: hsa04514	Ctrl	-0.4816048	0.883	0.991	4.17E-33	-0.263030127	0.08	0.372	1.27E-114
classical monocyte	DNT	HLA-DRB1	CD4	0.030430071	0	HLA-DRB1_CD4	HLA-DRB1 - CD4	MHC-II	Cell-Cell Contact	KEGG: hsa04514	Ctrl	-0.109212797	0.925	0.96	3.07E-08	-0.263030127	0.08	0.372	1.27E-114
NKT	CD4+ Memory T	HLA-DRB1	CD4	0.01384843	0	HLA-DRB1_CD4	HLA-DRB1 - CD4	MHC-II	Cell-Cell Contact	KEGG: hsa04514	Ctrl	-1.016452851	0.117	0.709	3.29E-52	-0.137942874	0.148	0.388	3.34E-76
memory NK	CD4+ Memory T	HLA-DRB1	CD4	0.019298749	0	HLA-DRB1_CD4	HLA-DRB1 - CD4	MHC-II	Cell-Cell Contact	KEGG: hsa04514	Ctrl	-0.438037721	0.407	0.767	8.34E-09	-0.137942874	0.148	0.388	3.34E-76
CD8+ Cytotoxic T	CD4+ Memory T	HLA-DRB1	CD4	0.012225569	0	HLA-DRB1_CD4	HLA-DRB1 - CD4	MHC-II	Cell-Cell Contact	KEGG: hsa04514	Ctrl	-0.289939933	0.331	0.615	2.29E-104	-0.137942874	0.148	0.388	3.34E-76
Naive B	CD4+ Memory T	HLA-DRB1	CD4	0.04029359	0	HLA-DRB1_CD4	HLA-DRB1 - CD4	MHC-II	Cell-Cell Contact	KEGG: hsa04514	Ctrl	-0.466254653	0.896	0.98	9.58E-48	-0.137942874	0.148	0.388	3.34E-76
mature NK	CD4+ Memory T	HLA-DRB1	CD4	0.014170214	0	HLA-DRB1_CD4	HLA-DRB1 - CD4	MHC-II	Cell-Cell Contact	KEGG: hsa04514	Ctrl	-0.817452673	0.193	0.623	1.17E-167	-0.137942874	0.148	0.388	3.34E-76
Memory B	CD4+ Memory T	HLA-DRB1	CD4	0.038189024	0	HLA-DRB1_CD4	HLA-DRB1 - CD4	MHC-II	Cell-Cell Contact	KEGG: hsa04514	Ctrl	-0.4816048	0.883	0.991	4.17E-33	-0.137942874	0.148	0.388	3.34E-76
classical monocyte	CD4+ Memory T	HLA-DRB1	CD4	0.031566066	0	HLA-DRB1_CD4	HLA-DRB1 - CD4	MHC-II	Cell-Cell Contact	KEGG: hsa04514	Ctrl	-0.109212797	0.925	0.96	3.07E-08	-0.137942874	0.148	0.388	3.34E-76
NKT	CD4+ Naive T	HLA-DRB1	CD4	0.013705773	0	HLA-DRB1_CD4	HLA-DRB1 - CD4	MHC-II	Cell-Cell Contact	KEGG: hsa04514	Ctrl	-1.016452851	0.117	0.709	3.29E-52	-0.162569073	0.084	0.318	1.13E-77
memory NK	CD4+ Naive T	HLA-DRB1	CD4	0.019101034	0	HLA-DRB1_CD4	HLA-DRB1 - CD4	MHC-II	Cell-Cell Contact	KEGG: hsa04514	Ctrl	-0.438037721	0.407	0.767	8.34E-09	-0.162569073	0.084	0.318	1.13E-77
CD8+ Cytotoxic T	CD4+ Naive T	HLA-DRB1	CD4	0.012099425	0	HLA-DRB1_CD4	HLA-DRB1 - CD4	MHC-II	Cell-Cell Contact	KEGG: hsa04514	Ctrl	-0.289939933	0.331	0.615	2.29E-104	-0.162569073	0.084	0.318	1.13E-77
Naive B	CD4+ Naive T	HLA-DRB1	CD4	0.039889532	0	HLA-DRB1_CD4	HLA-DRB1 - CD4	MHC-II	Cell-Cell Contact	KEGG: hsa04514	Ctrl	-0.466254653	0.896	0.98	9.58E-48	-0.162569073	0.084	0.318	1.13E-77
mature NK	CD4+ Naive T	HLA-DRB1	CD4	0.01402429	0	HLA-DRB1_CD4	HLA-DRB1 - CD4	MHC-II	Cell-Cell Contact	KEGG: hsa04514	Ctrl	-0.817452673	0.193	0.623	1.17E-167	-0.162569073	0.084	0.318	1.13E-77
Memory B	CD4+ Naive T	HLA-DRB1	CD4	0.037805239	0	HLA-DRB1_CD4	HLA-DRB1 - CD4	MHC-II	Cell-Cell Contact	KEGG: hsa04514	Ctrl	-0.4816048	0.883	0.991	4.17E-33	-0.162569073	0.084	0.318	1.13E-77
classical monocyte	CD4+ Naive T	HLA-DRB1	CD4	0.031246677	0	HLA-DRB1_CD4	HLA-DRB1 - CD4	MHC-II	Cell-Cell Contact	KEGG: hsa04514	Ctrl	-0.109212797	0.925	0.96	3.07E-08	-0.162569073	0.084	0.318	1.13E-77
NKT	classical monocyte	HLA-DRB1	CD4	0.043407162	0	HLA-DRB1_CD4	HLA-DRB1 - CD4	MHC-II	Cell-Cell Contact	KEGG: hsa04514	Ctrl	-1.016452851	0.117	0.709	3.29E-52	-0.282537426	0.401	0.696	7.62E-81
memory NK	classical monocyte	HLA-DRB1	CD4	0.059785614	0	HLA-DRB1_CD4	HLA-DRB1 - CD4	MHC-II	Cell-Cell Contact	KEGG: hsa04514	Ctrl	-0.438037721	0.407	0.767	8.34E-09	-0.282537426	0.401	0.696	7.62E-81
CD8+ Cytotoxic T	classical monocyte	HLA-DRB1	CD4	0.038455468	0	HLA-DRB1_CD4	HLA-DRB1 - CD4	MHC-II	Cell-Cell Contact	KEGG: hsa04514	Ctrl	-0.289939933	0.331	0.615	2.29E-104	-0.282537426	0.401	0.696	7.62E-81
DNT	classical monocyte	HLA-DRB1	CD4	0.00896272	0.02	HLA-DRB1_CD4	HLA-DRB1 - CD4	MHC-II	Cell-Cell Contact	KEGG: hsa04514	Ctrl	-0.407085887	0.055	0.349	2.10E-161	-0.282537426	0.401	0.696	7.62E-81
Naive B	classical monocyte	HLA-DRB1	CD4	0.11946037	0	HLA-DRB1_CD4	HLA-DRB1 - CD4	MHC-II	Cell-Cell Contact	KEGG: hsa04514	Ctrl	-0.466254653	0.896	0.98	9.58E-48	-0.282537426	0.401	0.696	7.62E-81
mature NK	classical monocyte	HLA-DRB1	CD4	0.044384864	0	HLA-DRB1_CD4	HLA-DRB1 - CD4	MHC-II	Cell-Cell Contact	KEGG: hsa04514	Ctrl	-0.817452673	0.193	0.623	1.17E-167	-0.282537426	0.401	0.696	7.62E-81
Memory B	classical monocyte	HLA-DRB1	CD4	0.113710789	0	HLA-DRB1_CD4	HLA-DRB1 - CD4	MHC-II	Cell-Cell Contact	KEGG: hsa04514	Ctrl	-0.4816048	0.883	0.991	4.17E-33	-0.282537426	0.401	0.696	7.62E-81
classical monocyte	classical monocyte	HLA-DRB1	CD4	0.095287995	0	HLA-DRB1_CD4	HLA-DRB1 - CD4	MHC-II	Cell-Cell Contact	KEGG: hsa04514	Ctrl	-0.109212797	0.925	0.96	3.07E-08	-0.282537426	0.401	0.696	7.62E-81
NKT	non-classical monocyte	HLA-DRB1	CD4	0.049108419	0	HLA-DRB1_CD4	HLA-DRB1 - CD4	MHC-II	Cell-Cell Contact	KEGG: hsa04514	Ctrl	-1.016452851	0.117	0.709	3.29E-52	-0.458013	0.4	0.798	0.011024868
memory NK	non-classical monocyte	HLA-DRB1	CD4	0.067486313	0	HLA-DRB1_CD4	HLA-DRB1 - CD4	MHC-II	Cell-Cell Contact	KEGG: hsa04514	Ctrl	-0.438037721	0.407	0.767	8.34E-09	-0.458013	0.4	0.798	0.011024868
CD8+ Cytotoxic T	non-classical monocyte	HLA-DRB1	CD4	0.04353595	0	HLA-DRB1_CD4	HLA-DRB1 - CD4	MHC-II	Cell-Cell Contact	KEGG: hsa04514	Ctrl	-0.289939933	0.331	0.615	2.29E-104	-0.458013	0.4	0.798	0.011024868
DNT	non-classical monocyte	HLA-DRB1	CD4	0.0101881	0.03	HLA-DRB1_CD4	HLA-DRB1 - CD4	MHC-II	Cell-Cell Contact	KEGG: hsa04514	Ctrl	-0.407085887	0.055	0.349	2.10E-161	-0.458013	0.4	0.798	0.011024868
Naive B	non-classical monocyte	HLA-DRB1	CD4	0.133754025	0	HLA-DRB1_CD4	HLA-DRB1 - CD4	MHC-II	Cell-Cell Contact	KEGG: hsa04514	Ctrl	-0.466254653	0.896	0.98	9.58E-48	-0.458013	0.4	0.798	0.011024868
mature NK	non-classical monocyte	HLA-DRB1	CD4	0.050207796	0	HLA-DRB1_CD4	HLA-DRB1 - CD4	MHC-II	Cell-Cell Contact	KEGG: hsa04514	Ctrl	-0.817452673	0.193	0.623	1.17E-167	-0.458013	0.4	0.798	0.011024868
Memory B	non-classical monocyte	HLA-DRB1	CD4	0.127416044	0	HLA-DRB1_CD4	HLA-DRB1 - CD4	MHC-II	Cell-Cell Contact	KEGG: hsa04514	Ctrl	-0.4816048	0.883	0.991	4.17E-33	-0.458013	0.4	0.798	0.011024868
classical monocyte	non-classical monocyte	HLA-DRB1	CD4	0.107040974	0	HLA-DRB1_CD4	HLA-DRB1 - CD4	MHC-II	Cell-Cell Contact	KEGG: hsa04514	Ctrl	-0.109212797	0.925	0.96	3.07E-08	-0.458013	0.4	0.798	0.011024868
memory NK	DNT	HLA-DRB5	CD4	0.01221578	0	HLA-DRB5_CD4	HLA-DRB5 - CD4	MHC-II	Cell-Cell Contact	KEGG: hsa04514	Ctrl	-1.148794842	0.055	0.548	1.02E-24	-0.263030127	0.08	0.372	1.27E-114
CD8+ Cytotoxic T	DNT	HLA-DRB5	CD4	0.004758968	0	HLA-DRB5_CD4	HLA-DRB5 - CD4	MHC-II	Cell-Cell Contact	KEGG: hsa04514	Ctrl	-0.959246124	0.04	0.44	0	-0.263030127	0.08	0.372	1.27E-114
Naive B	DNT	HLA-DRB5	CD4	0.020471615	0	HLA-DRB5_CD4	HLA-DRB5 - CD4	MHC-II	Cell-Cell Contact	KEGG: hsa04514	Ctrl	-1.332754308	0.222	0.681	1.87E-117	-0.263030127	0.08	0.372	1.27E-114
Memory B	DNT	HLA-DRB5	CD4	0.017347582	0	HLA-DRB5_CD4	HLA-DRB5 - CD4	MHC-II	Cell-Cell Contact	KEGG: hsa04514	Ctrl	-1.143169731	0.239	0.66	2.05E-68	-0.263030127	0.08	0.372	1.27E-114
classical monocyte	DNT	HLA-DRB5	CD4	0.012456389	0	HLA-DRB5_CD4	HLA-DRB5 - CD4	MHC-II	Cell-Cell Contact	KEGG: hsa04514	Ctrl	-0.251571408	0.611	0.652	1.48E-11	-0.263030127	0.08	0.372	1.27E-114
plasma	DNT	HLA-DRB5	CD4	0.004200101	0	HLA-DRB5_CD4	HLA-DRB5 - CD4	MHC-II	Cell-Cell Contact	KEGG: hsa04514	Ctrl	-0.408318758	0.208	0.569	0.009628463	-0.263030127	0.08	0.372	1.27E-114
non-classical monocyte	DNT	HLA-DRB5	CD4	0.018875851	0	HLA-DRB5_CD4	HLA-DRB5 - CD4	MHC-II	Cell-Cell Contact	KEGG: hsa04514	Ctrl	-0.81111356	0.6	0.666	0.04584107	-0.263030127	0.08	0.372	1.27E-114
memory NK	CD4+ Memory T	HLA-DRB5	CD4	0.012680704	0	HLA-DRB5_CD4	HLA-DRB5 - CD4	MHC-II	Cell-Cell Contact	KEGG: hsa04514	Ctrl	-1.148794842	0.055	0.548	1.02E-24	-0.137942874	0.148	0.388	3.34E-76
CD8+ Cytotoxic T	CD4+ Memory T	HLA-DRB5	CD4	0.00494151	0	HLA-DRB5_CD4	HLA-DRB5 - CD4	MHC-II	Cell-Cell Contact	KEGG: hsa04514	Ctrl	-0.959246124	0.04	0.44	0	-0.137942874	0.148	0.388	3.34E-76
Naive B	CD4+ Memory T	HLA-DRB5	CD4	0.021243993	0	HLA-DRB5_CD4	HLA-DRB5 - CD4	MHC-II	Cell-Cell Contact	KEGG: hsa04514	Ctrl	-1.332754308	0.222	0.681	1.87E-117	-0.137942874	0.148	0.388	3.34E-76
Memory B	CD4+ Memory T	HLA-DRB5	CD4	0.018004259	0	HLA-DRB5_CD4	HLA-DRB5 - CD4	MHC-II	Cell-Cell Contact	KEGG: hsa04514	Ctrl	-1.143169731	0.239	0.66	2.05E-68	-0.137942874	0.148	0.388	3.34E-76
classical monocyte	CD4+ Memory T	HLA-DRB5	CD4	0.01293035	0	HLA-DRB5_CD4	HLA-DRB5 - CD4	MHC-II	Cell-Cell Contact	KEGG: hsa04514	Ctrl	-0.251571408	0.611	0.652	1.48E-11	-0.137942874	0.148	0.388	3.34E-76
plasma	CD4+ Memory T	HLA-DRB5	CD4	0.004361301	0	HLA-DRB5_CD4	HLA-DRB5 - CD4	MHC-II	Cell-Cell Contact	KEGG: hsa04514	Ctrl	-0.408318758	0.208	0.569	0.009628463	-0.137942874	0.148	0.388	3.34E-76
non-classical monocyte	CD4+ Memory T	HLA-DRB5	CD4	0.019589226	0	HLA-DRB5_CD4	HLA-DRB5 - CD4	MHC-II	Cell-Cell Contact	KEGG: hsa04514	Ctrl	-0.81111356	0.6	0.666	0.04584107	-0.137942874	0.148	0.388	3.34E-76
memory NK	CD4+ Naive T	HLA-DRB5	CD4	0.012549923	0	HLA-DRB5_CD4	HLA-DRB5 - CD4	MHC-II	Cell-Cell Contact	KEGG: hsa04514	Ctrl	-1.148794842	0.055	0.548	1.02E-24	-0.162569073	0.084	0.318	1.13E-77
CD8+ Cytotoxic T	CD4+ Naive T	HLA-DRB5	CD4	0.004890151	0	HLA-DRB5_CD4	HLA-DRB5 - CD4	MHC-II	Cell-Cell Contact	KEGG: hsa04514	Ctrl	-0.959246124	0.04	0.44	0	-0.162569073	0.084	0.318	1.13E-77
Naive B	CD4+ Naive T	HLA-DRB5	CD4	0.021026776	0	HLA-DRB5_CD4	HLA-DRB5 - CD4	MHC-II	Cell-Cell Contact	KEGG: hsa04514	Ctrl	-1.332754308	0.222	0.681	1.87E-117	-0.162569073	0.084	0.318	1.13E-77
Memory B	CD4+ Naive T	HLA-DRB5	CD4	0.017819565	0	HLA-DRB5_CD4	HLA-DRB5 - CD4	MHC-II	Cell-Cell Contact	KEGG: hsa04514	Ctrl	-1.143169731	0.239	0.66	2.05E-68	-0.162569073	0.084	0.318	1.13E-77
classical monocyte	CD4+ Naive T	HLA-DRB5	CD4	0.012797028	0	HLA-DRB5_CD4	HLA-DRB5 - CD4	MHC-II	Cell-Cell Contact	KEGG: hsa04514	Ctrl	-0.251571408	0.611	0.652	1.48E-11	-0.162569073	0.084	0.318	1.13E-77
plasma	CD4+ Naive T	HLA-DRB5	CD4	0.004315946	0	HLA-DRB5_CD4	HLA-DRB5 - CD4	MHC-II	Cell-Cell Contact	KEGG: hsa04514	Ctrl	-0.408318758	0.208	0.569	0.009628463	-0.162569073	0.084	0.318	1.13E-77
non-classical monocyte	CD4+ Naive T	HLA-DRB5	CD4	0.019388594	0	HLA-DRB5_CD4	HLA-DRB5 - CD4	MHC-II	Cell-Cell Contact	KEGG: hsa04514	Ctrl	-0.81111356	0.6	0.666	0.04584107	-0.162569073	0.084	0.318	1.13E-77
memory NK	classical monocyte	HLA-DRB5	CD4	0.0398477	0	HLA-DRB5_CD4	HLA-DRB5 - CD4	MHC-II	Cell-Cell Contact	KEGG: hsa04514	Ctrl	-1.148794842	0.055	0.548	1.02E-24	-0.282537426	0.401	0.696	7.62E-81
CD8+ Cytotoxic T	classical monocyte	HLA-DRB5	CD4	0.015793368	0	HLA-DRB5_CD4	HLA-DRB5 - CD4	MHC-II	Cell-Cell Contact	KEGG: hsa04514	Ctrl	-0.959246124	0.04	0.44	0	-0.282537426	0.401	0.696	7.62E-81
Naive B	classical monocyte	HLA-DRB5	CD4	0.065539064	0	HLA-DRB5_CD4	HLA-DRB5 - CD4	MHC-II	Cell-Cell Contact	KEGG: hsa04514	Ctrl	-1.332754308	0.222	0.681	1.87E-117	-0.282537426	0.401	0.696	7.62E-81
Memory B	classical monocyte	HLA-DRB5	CD4	0.055930292	0	HLA-DRB5_CD4	HLA-DRB5 - CD4	MHC-II	Cell-Cell Contact	KEGG: hsa04514	Ctrl	-1.143169731	0.239	0.66	2.05E-68	-0.282537426	0.401	0.696	7.62E-81
classical monocyte	classical monocyte	HLA-DRB5	CD4	0.040610186	0	HLA-DRB5_CD4	HLA-DRB5 - CD4	MHC-II	Cell-Cell Contact	KEGG: hsa04514	Ctrl	-0.251571408	0.611	0.652	1.48E-11	-0.282537426	0.401	0.696	7.62E-81
plasma	classical monocyte	HLA-DRB5	CD4	0.013956855	0	HLA-DRB5_CD4	HLA-DRB5 - CD4	MHC-II	Cell-Cell Contact	KEGG: hsa04514	Ctrl	-0.408318758	0.208	0.569	0.009628463	-0.282537426	0.401	0.696	7.62E-81
non-classical monocyte	classical monocyte	HLA-DRB5	CD4	0.060647797	0	HLA-DRB5_CD4	HLA-DRB5 - CD4	MHC-II	Cell-Cell Contact	KEGG: hsa04514	Ctrl	-0.81111356	0.6	0.666	0.04584107	-0.282537426	0.401	0.696	7.62E-81
memory NK	non-classical monocyte	HLA-DRB5	CD4	0.045103487	0	HLA-DRB5_CD4	HLA-DRB5 - CD4	MHC-II	Cell-Cell Contact	KEGG: hsa04514	Ctrl	-1.148794842	0.055	0.548	1.02E-24	-0.458013	0.4	0.798	0.011024868
CD8+ Cytotoxic T	non-classical monocyte	HLA-DRB5	CD4	0.01793573	0	HLA-DRB5_CD4	HLA-DRB5 - CD4	MHC-II	Cell-Cell Contact	KEGG: hsa04514	Ctrl	-0.959246124	0.04	0.44	0	-0.458013	0.4	0.798	0.011024868
Naive B	non-classical monocyte	HLA-DRB5	CD4	0.073922571	0	HLA-DRB5_CD4	HLA-DRB5 - CD4	MHC-II	Cell-Cell Contact	KEGG: hsa04514	Ctrl	-1.332754308	0.222	0.681	1.87E-117	-0.458013	0.4	0.798	0.011024868
Memory B	non-classical monocyte	HLA-DRB5	CD4	0.063167768	0	HLA-DRB5_CD4	HLA-DRB5 - CD4	MHC-II	Cell-Cell Contact	KEGG: hsa04514	Ctrl	-1.143169731	0.239	0.66	2.05E-68	-0.458013	0.4	0.798	0.011024868
classical monocyte	non-classical monocyte	HLA-DRB5	CD4	0.045961729	0	HLA-DRB5_CD4	HLA-DRB5 - CD4	MHC-II	Cell-Cell Contact	KEGG: hsa04514	Ctrl	-0.251571408	0.611	0.652	1.48E-11	-0.458013	0.4	0.798	0.011024868
plasma	non-classical monocyte	HLA-DRB5	CD4	0.015854108	0	HLA-DRB5_CD4	HLA-DRB5 - CD4	MHC-II	Cell-Cell Contact	KEGG: hsa04514	Ctrl	-0.408318758	0.208	0.569	0.009628463	-0.458013	0.4	0.798	0.011024868
non-classical monocyte	non-classical monocyte	HLA-DRB5	CD4	0.068451465	0	HLA-DRB5_CD4	HLA-DRB5 - CD4	MHC-II	Cell-Cell Contact	KEGG: hsa04514	Ctrl	-0.81111356	0.6	0.666	0.04584107	-0.458013	0.4	0.798	0.011024868
memory NK	memory NK	NCAM1	NCAM1	0.002825111	0	NCAM1_NCAM1	NCAM1 - NCAM1	NCAM	Cell-Cell Contact	KEGG: hsa04514	Ctrl	-0.253663493	0.069	0.256	4.60E-06	-0.253663493	0.069	0.256	4.60E-06
CD8+ Naive T	CD8+ Naive T	PECAM1	PECAM1	0.001584883	0	PECAM1_PECAM1	PECAM1 - PECAM1	PECAM1	Cell-Cell Contact	KEGG: hsa04514	Ctrl	-0.135270081	0.073	0.265	5.49E-11	-0.135270081	0.073	0.265	5.49E-11
NKT	DNT	SELPLG	SELL	0.011770951	0	SELPLG_SELL	SELPLG - SELL	SELPLG	Cell-Cell Contact	PMC2431087; PMID: 8892633,PMID: 8896607	Ctrl	-0.260882227	0.105	0.394	5.10E-15	-0.370233799	0.198	0.52	6.50E-72
mature NK	DNT	SELPLG	SELL	0.011617176	0	SELPLG_SELL	SELPLG - SELL	SELPLG	Cell-Cell Contact	PMC2431087; PMID: 8892633,PMID: 8896607	Ctrl	-0.197817741	0.133	0.412	1.79E-72	-0.370233799	0.198	0.52	6.50E-72
classical monocyte	DNT	SELPLG	SELL	0.020310249	0	SELPLG_SELL	SELPLG - SELL	SELPLG	Cell-Cell Contact	PMC2431087; PMID: 8892633,PMID: 8896607	Ctrl	-0.422046798	0.158	0.576	1.22E-184	-0.370233799	0.198	0.52	6.50E-72
non-classical monocyte	DNT	SELPLG	SELL	0.033885095	0	SELPLG_SELL	SELPLG - SELL	SELPLG	Cell-Cell Contact	PMC2431087; PMID: 8892633,PMID: 8896607	Ctrl	-0.729840463	0.1	0.811	0.000198124	-0.370233799	0.198	0.52	6.50E-72
NKT	CD4+ Memory T	SELPLG	SELL	0.013486525	0	SELPLG_SELL	SELPLG - SELL	SELPLG	Cell-Cell Contact	PMC2431087; PMID: 8892633,PMID: 8896607	Ctrl	-0.260882227	0.105	0.394	5.10E-15	-0.46176076	0.215	0.557	5.90E-147
CD8+ Cytotoxic T	CD4+ Memory T	SELPLG	SELL	0.011412285	0	SELPLG_SELL	SELPLG - SELL	SELPLG	Cell-Cell Contact	PMC2431087; PMID: 8892633,PMID: 8896607	Ctrl	-0.268075891	0.079	0.334	5.05E-195	-0.46176076	0.215	0.557	5.90E-147
CD4+ Memory T	CD4+ Memory T	SELPLG	SELL	0.010431681	0	SELPLG_SELL	SELPLG - SELL	SELPLG	Cell-Cell Contact	PMC2431087; PMID: 8892633,PMID: 8896607	Ctrl	-0.307776273	0.1	0.414	2.54E-153	-0.46176076	0.215	0.557	5.90E-147
immature NK	CD4+ Memory T	SELPLG	SELL	0.009816122	0.03	SELPLG_SELL	SELPLG - SELL	SELPLG	Cell-Cell Contact	PMC2431087; PMID: 8892633,PMID: 8896607	Ctrl	-0.230745936	0.057	0.327	5.66E-15	-0.46176076	0.215	0.557	5.90E-147
mature NK	CD4+ Memory T	SELPLG	SELL	0.013310639	0	SELPLG_SELL	SELPLG - SELL	SELPLG	Cell-Cell Contact	PMC2431087; PMID: 8892633,PMID: 8896607	Ctrl	-0.197817741	0.133	0.412	1.79E-72	-0.46176076	0.215	0.557	5.90E-147
classical monocyte	CD4+ Memory T	SELPLG	SELL	0.023241125	0	SELPLG_SELL	SELPLG - SELL	SELPLG	Cell-Cell Contact	PMC2431087; PMID: 8892633,PMID: 8896607	Ctrl	-0.422046798	0.158	0.576	1.22E-184	-0.46176076	0.215	0.557	5.90E-147
non-classical monocyte	CD4+ Memory T	SELPLG	SELL	0.038697516	0	SELPLG_SELL	SELPLG - SELL	SELPLG	Cell-Cell Contact	PMC2431087; PMID: 8892633,PMID: 8896607	Ctrl	-0.729840463	0.1	0.811	0.000198124	-0.46176076	0.215	0.557	5.90E-147
NKT	Naive B	SELPLG	SELL	0.025453308	0	SELPLG_SELL	SELPLG - SELL	SELPLG	Cell-Cell Contact	PMC2431087; PMID: 8892633,PMID: 8896607	Ctrl	-0.260882227	0.105	0.394	5.10E-15	-0.918450792	0.188	0.796	9.90E-135
CD8+ Cytotoxic T	Naive B	SELPLG	SELL	0.021578824	0	SELPLG_SELL	SELPLG - SELL	SELPLG	Cell-Cell Contact	PMC2431087; PMID: 8892633,PMID: 8896607	Ctrl	-0.268075891	0.079	0.334	5.05E-195	-0.918450792	0.188	0.796	9.90E-135
DNT	Naive B	SELPLG	SELL	0.017557051	0	SELPLG_SELL	SELPLG - SELL	SELPLG	Cell-Cell Contact	PMC2431087; PMID: 8892633,PMID: 8896607	Ctrl	-0.330801256	0.043	0.342	1.18E-192	-0.918450792	0.188	0.796	9.90E-135
CD4+ Memory T	Naive B	SELPLG	SELL	0.019742102	0	SELPLG_SELL	SELPLG - SELL	SELPLG	Cell-Cell Contact	PMC2431087; PMID: 8892633,PMID: 8896607	Ctrl	-0.307776273	0.1	0.414	2.54E-153	-0.918450792	0.188	0.796	9.90E-135
immature NK	Naive B	SELPLG	SELL	0.018587468	0	SELPLG_SELL	SELPLG - SELL	SELPLG	Cell-Cell Contact	PMC2431087; PMID: 8892633,PMID: 8896607	Ctrl	-0.230745936	0.057	0.327	5.66E-15	-0.918450792	0.188	0.796	9.90E-135
mature NK	Naive B	SELPLG	SELL	0.025125331	0	SELPLG_SELL	SELPLG - SELL	SELPLG	Cell-Cell Contact	PMC2431087; PMID: 8892633,PMID: 8896607	Ctrl	-0.197817741	0.133	0.412	1.79E-72	-0.918450792	0.188	0.796	9.90E-135
CD4+ Naive T	Naive B	SELPLG	SELL	0.017517744	0	SELPLG_SELL	SELPLG - SELL	SELPLG	Cell-Cell Contact	PMC2431087; PMID: 8892633,PMID: 8896607	Ctrl	-0.207945374	0.047	0.277	1.07E-94	-0.918450792	0.188	0.796	9.90E-135
classical monocyte	Naive B	SELPLG	SELL	0.043481805	0	SELPLG_SELL	SELPLG - SELL	SELPLG	Cell-Cell Contact	PMC2431087; PMID: 8892633,PMID: 8896607	Ctrl	-0.422046798	0.158	0.576	1.22E-184	-0.918450792	0.188	0.796	9.90E-135
CD8+ Naive T	Naive B	SELPLG	SELL	0.017559118	0	SELPLG_SELL	SELPLG - SELL	SELPLG	Cell-Cell Contact	PMC2431087; PMID: 8892633,PMID: 8896607	Ctrl	-0.293919816	0.05	0.368	5.22E-24	-0.918450792	0.188	0.796	9.90E-135
non-classical monocyte	Naive B	SELPLG	SELL	0.071414967	0	SELPLG_SELL	SELPLG - SELL	SELPLG	Cell-Cell Contact	PMC2431087; PMID: 8892633,PMID: 8896607	Ctrl	-0.729840463	0.1	0.811	0.000198124	-0.918450792	0.188	0.796	9.90E-135
NKT	immature NK	SELPLG	SELL	0.029935561	0	SELPLG_SELL	SELPLG - SELL	SELPLG	Cell-Cell Contact	PMC2431087; PMID: 8892633,PMID: 8896607	Ctrl	-0.260882227	0.105	0.394	5.10E-15	-0.896933045	0.272	0.893	2.67E-37
CD8+ Cytotoxic T	immature NK	SELPLG	SELL	0.025396572	0	SELPLG_SELL	SELPLG - SELL	SELPLG	Cell-Cell Contact	PMC2431087; PMID: 8892633,PMID: 8896607	Ctrl	-0.268075891	0.079	0.334	5.05E-195	-0.896933045	0.272	0.893	2.67E-37
DNT	immature NK	SELPLG	SELL	0.0206783	0	SELPLG_SELL	SELPLG - SELL	SELPLG	Cell-Cell Contact	PMC2431087; PMID: 8892633,PMID: 8896607	Ctrl	-0.330801256	0.043	0.342	1.18E-192	-0.896933045	0.272	0.893	2.67E-37
CD4+ Memory T	immature NK	SELPLG	SELL	0.023242615	0	SELPLG_SELL	SELPLG - SELL	SELPLG	Cell-Cell Contact	PMC2431087; PMID: 8892633,PMID: 8896607	Ctrl	-0.307776273	0.1	0.414	2.54E-153	-0.896933045	0.272	0.893	2.67E-37
immature NK	immature NK	SELPLG	SELL	0.021887821	0	SELPLG_SELL	SELPLG - SELL	SELPLG	Cell-Cell Contact	PMC2431087; PMID: 8892633,PMID: 8896607	Ctrl	-0.230745936	0.057	0.327	5.66E-15	-0.896933045	0.272	0.893	2.67E-37
mature NK	immature NK	SELPLG	SELL	0.02955158	0	SELPLG_SELL	SELPLG - SELL	SELPLG	Cell-Cell Contact	PMC2431087; PMID: 8892633,PMID: 8896607	Ctrl	-0.197817741	0.133	0.412	1.79E-72	-0.896933045	0.272	0.893	2.67E-37
CD4+ Naive T	immature NK	SELPLG	SELL	0.020632152	0	SELPLG_SELL	SELPLG - SELL	SELPLG	Cell-Cell Contact	PMC2431087; PMID: 8892633,PMID: 8896607	Ctrl	-0.207945374	0.047	0.277	1.07E-94	-0.896933045	0.272	0.893	2.67E-37
classical monocyte	immature NK	SELPLG	SELL	0.05097277	0	SELPLG_SELL	SELPLG - SELL	SELPLG	Cell-Cell Contact	PMC2431087; PMID: 8892633,PMID: 8896607	Ctrl	-0.422046798	0.158	0.576	1.22E-184	-0.896933045	0.272	0.893	2.67E-37
CD8+ Naive T	immature NK	SELPLG	SELL	0.020680727	0	SELPLG_SELL	SELPLG - SELL	SELPLG	Cell-Cell Contact	PMC2431087; PMID: 8892633,PMID: 8896607	Ctrl	-0.293919816	0.05	0.368	5.22E-24	-0.896933045	0.272	0.893	2.67E-37
non-classical monocyte	immature NK	SELPLG	SELL	0.083299126	0	SELPLG_SELL	SELPLG - SELL	SELPLG	Cell-Cell Contact	PMC2431087; PMID: 8892633,PMID: 8896607	Ctrl	-0.729840463	0.1	0.811	0.000198124	-0.896933045	0.272	0.893	2.67E-37
NKT	Memory B	SELPLG	SELL	0.014568843	0	SELPLG_SELL	SELPLG - SELL	SELPLG	Cell-Cell Contact	PMC2431087; PMID: 8892633,PMID: 8896607	Ctrl	-0.260882227	0.105	0.394	5.10E-15	-0.820256169	0.105	0.675	2.61E-88
CD8+ Cytotoxic T	Memory B	SELPLG	SELL	0.012330222	0	SELPLG_SELL	SELPLG - SELL	SELPLG	Cell-Cell Contact	PMC2431087; PMID: 8892633,PMID: 8896607	Ctrl	-0.268075891	0.079	0.334	5.05E-195	-0.820256169	0.105	0.675	2.61E-88
CD4+ Memory T	Memory B	SELPLG	SELL	0.011271643	0	SELPLG_SELL	SELPLG - SELL	SELPLG	Cell-Cell Contact	PMC2431087; PMID: 8892633,PMID: 8896607	Ctrl	-0.307776273	0.1	0.414	2.54E-153	-0.820256169	0.105	0.675	2.61E-88
mature NK	Memory B	SELPLG	SELL	0.014379048	0	SELPLG_SELL	SELPLG - SELL	SELPLG	Cell-Cell Contact	PMC2431087; PMID: 8892633,PMID: 8896607	Ctrl	-0.197817741	0.133	0.412	1.79E-72	-0.820256169	0.105	0.675	2.61E-88
classical monocyte	Memory B	SELPLG	SELL	0.02508636	0	SELPLG_SELL	SELPLG - SELL	SELPLG	Cell-Cell Contact	PMC2431087; PMID: 8892633,PMID: 8896607	Ctrl	-0.422046798	0.158	0.576	1.22E-184	-0.820256169	0.105	0.675	2.61E-88
non-classical monocyte	Memory B	SELPLG	SELL	0.041717502	0	SELPLG_SELL	SELPLG - SELL	SELPLG	Cell-Cell Contact	PMC2431087; PMID: 8892633,PMID: 8896607	Ctrl	-0.729840463	0.1	0.811	0.000198124	-0.820256169	0.105	0.675	2.61E-88
NKT	CD4+ Naive T	SELPLG	SELL	0.023644054	0	SELPLG_SELL	SELPLG - SELL	SELPLG	Cell-Cell Contact	PMC2431087; PMID: 8892633,PMID: 8896607	Ctrl	-0.260882227	0.105	0.394	5.10E-15	-0.70449835	0.231	0.81	1.15E-280
CD8+ Cytotoxic T	CD4+ Naive T	SELPLG	SELL	0.02003931	0	SELPLG_SELL	SELPLG - SELL	SELPLG	Cell-Cell Contact	PMC2431087; PMID: 8892633,PMID: 8896607	Ctrl	-0.268075891	0.079	0.334	5.05E-195	-0.70449835	0.231	0.81	1.15E-280
DNT	CD4+ Naive T	SELPLG	SELL	0.016299685	0	SELPLG_SELL	SELPLG - SELL	SELPLG	Cell-Cell Contact	PMC2431087; PMID: 8892633,PMID: 8896607	Ctrl	-0.330801256	0.043	0.342	1.18E-192	-0.70449835	0.231	0.81	1.15E-280
CD4+ Memory T	CD4+ Naive T	SELPLG	SELL	0.018331172	0	SELPLG_SELL	SELPLG - SELL	SELPLG	Cell-Cell Contact	PMC2431087; PMID: 8892633,PMID: 8896607	Ctrl	-0.307776273	0.1	0.414	2.54E-153	-0.70449835	0.231	0.81	1.15E-280
immature NK	CD4+ Naive T	SELPLG	SELL	0.017257604	0	SELPLG_SELL	SELPLG - SELL	SELPLG	Cell-Cell Contact	PMC2431087; PMID: 8892633,PMID: 8896607	Ctrl	-0.230745936	0.057	0.327	5.66E-15	-0.70449835	0.231	0.81	1.15E-280
mature NK	CD4+ Naive T	SELPLG	SELL	0.023338832	0	SELPLG_SELL	SELPLG - SELL	SELPLG	Cell-Cell Contact	PMC2431087; PMID: 8892633,PMID: 8896607	Ctrl	-0.197817741	0.133	0.412	1.79E-72	-0.70449835	0.231	0.81	1.15E-280
CD4+ Naive T	CD4+ Naive T	SELPLG	SELL	0.016263146	0	SELPLG_SELL	SELPLG - SELL	SELPLG	Cell-Cell Contact	PMC2431087; PMID: 8892633,PMID: 8896607	Ctrl	-0.207945374	0.047	0.277	1.07E-94	-0.70449835	0.231	0.81	1.15E-280
classical monocyte	CD4+ Naive T	SELPLG	SELL	0.040444244	0	SELPLG_SELL	SELPLG - SELL	SELPLG	Cell-Cell Contact	PMC2431087; PMID: 8892633,PMID: 8896607	Ctrl	-0.422046798	0.158	0.576	1.22E-184	-0.70449835	0.231	0.81	1.15E-280
CD8+ Naive T	CD4+ Naive T	SELPLG	SELL	0.016301606	0	SELPLG_SELL	SELPLG - SELL	SELPLG	Cell-Cell Contact	PMC2431087; PMID: 8892633,PMID: 8896607	Ctrl	-0.293919816	0.05	0.368	5.22E-24	-0.70449835	0.231	0.81	1.15E-280
non-classical monocyte	CD4+ Naive T	SELPLG	SELL	0.066561836	0	SELPLG_SELL	SELPLG - SELL	SELPLG	Cell-Cell Contact	PMC2431087; PMID: 8892633,PMID: 8896607	Ctrl	-0.729840463	0.1	0.811	0.000198124	-0.70449835	0.231	0.81	1.15E-280
NKT	classical monocyte	SELPLG	SELL	0.019883577	0	SELPLG_SELL	SELPLG - SELL	SELPLG	Cell-Cell Contact	PMC2431087; PMID: 8892633,PMID: 8896607	Ctrl	-0.260882227	0.105	0.394	5.10E-15	-0.946740205	0.227	0.807	0
CD8+ Cytotoxic T	classical monocyte	SELPLG	SELL	0.016842261	0	SELPLG_SELL	SELPLG - SELL	SELPLG	Cell-Cell Contact	PMC2431087; PMID: 8892633,PMID: 8896607	Ctrl	-0.268075891	0.079	0.334	5.05E-195	-0.946740205	0.227	0.807	0
DNT	classical monocyte	SELPLG	SELL	0.013690917	0	SELPLG_SELL	SELPLG - SELL	SELPLG	Cell-Cell Contact	PMC2431087; PMID: 8892633,PMID: 8896607	Ctrl	-0.330801256	0.043	0.342	1.18E-192	-0.946740205	0.227	0.807	0
CD4+ Memory T	classical monocyte	SELPLG	SELL	0.015402354	0	SELPLG_SELL	SELPLG - SELL	SELPLG	Cell-Cell Contact	PMC2431087; PMID: 8892633,PMID: 8896607	Ctrl	-0.307776273	0.1	0.414	2.54E-153	-0.946740205	0.227	0.807	0
immature NK	classical monocyte	SELPLG	SELL	0.01449778	0	SELPLG_SELL	SELPLG - SELL	SELPLG	Cell-Cell Contact	PMC2431087; PMID: 8892633,PMID: 8896607	Ctrl	-0.230745936	0.057	0.327	5.66E-15	-0.946740205	0.227	0.807	0
mature NK	classical monocyte	SELPLG	SELL	0.019625923	0	SELPLG_SELL	SELPLG - SELL	SELPLG	Cell-Cell Contact	PMC2431087; PMID: 8892633,PMID: 8896607	Ctrl	-0.197817741	0.133	0.412	1.79E-72	-0.946740205	0.227	0.807	0
CD4+ Naive T	classical monocyte	SELPLG	SELL	0.013660145	0	SELPLG_SELL	SELPLG - SELL	SELPLG	Cell-Cell Contact	PMC2431087; PMID: 8892633,PMID: 8896607	Ctrl	-0.207945374	0.047	0.277	1.07E-94	-0.946740205	0.227	0.807	0
classical monocyte	classical monocyte	SELPLG	SELL	0.03410511	0	SELPLG_SELL	SELPLG - SELL	SELPLG	Cell-Cell Contact	PMC2431087; PMID: 8892633,PMID: 8896607	Ctrl	-0.422046798	0.158	0.576	1.22E-184	-0.946740205	0.227	0.807	0
CD8+ Naive T	classical monocyte	SELPLG	SELL	0.013692535	0	SELPLG_SELL	SELPLG - SELL	SELPLG	Cell-Cell Contact	PMC2431087; PMID: 8892633,PMID: 8896607	Ctrl	-0.293919816	0.05	0.368	5.22E-24	-0.946740205	0.227	0.807	0
non-classical monocyte	classical monocyte	SELPLG	SELL	0.056369575	0	SELPLG_SELL	SELPLG - SELL	SELPLG	Cell-Cell Contact	PMC2431087; PMID: 8892633,PMID: 8896607	Ctrl	-0.729840463	0.1	0.811	0.000198124	-0.946740205	0.227	0.807	0
NKT	CD8+ Naive T	SELPLG	SELL	0.025092488	0	SELPLG_SELL	SELPLG - SELL	SELPLG	Cell-Cell Contact	PMC2431087; PMID: 8892633,PMID: 8896607	Ctrl	-0.260882227	0.105	0.394	5.10E-15	-0.833727458	0.277	0.889	2.62E-67
CD8+ Cytotoxic T	CD8+ Naive T	SELPLG	SELL	0.021271729	0	SELPLG_SELL	SELPLG - SELL	SELPLG	Cell-Cell Contact	PMC2431087; PMID: 8892633,PMID: 8896607	Ctrl	-0.268075891	0.079	0.334	5.05E-195	-0.833727458	0.277	0.889	2.62E-67
DNT	CD8+ Naive T	SELPLG	SELL	0.017306179	0	SELPLG_SELL	SELPLG - SELL	SELPLG	Cell-Cell Contact	PMC2431087; PMID: 8892633,PMID: 8896607	Ctrl	-0.330801256	0.043	0.342	1.18E-192	-0.833727458	0.277	0.889	2.62E-67
CD4+ Memory T	CD8+ Naive T	SELPLG	SELL	0.019460626	0	SELPLG_SELL	SELPLG - SELL	SELPLG	Cell-Cell Contact	PMC2431087; PMID: 8892633,PMID: 8896607	Ctrl	-0.307776273	0.1	0.414	2.54E-153	-0.833727458	0.277	0.889	2.62E-67
immature NK	CD8+ Naive T	SELPLG	SELL	0.018322147	0	SELPLG_SELL	SELPLG - SELL	SELPLG	Cell-Cell Contact	PMC2431087; PMID: 8892633,PMID: 8896607	Ctrl	-0.230745936	0.057	0.327	5.66E-15	-0.833727458	0.277	0.889	2.62E-67
mature NK	CD8+ Naive T	SELPLG	SELL	0.024769043	0	SELPLG_SELL	SELPLG - SELL	SELPLG	Cell-Cell Contact	PMC2431087; PMID: 8892633,PMID: 8896607	Ctrl	-0.197817741	0.133	0.412	1.79E-72	-0.833727458	0.277	0.889	2.62E-67
CD4+ Naive T	CD8+ Naive T	SELPLG	SELL	0.017267423	0	SELPLG_SELL	SELPLG - SELL	SELPLG	Cell-Cell Contact	PMC2431087; PMID: 8892633,PMID: 8896607	Ctrl	-0.207945374	0.047	0.277	1.07E-94	-0.833727458	0.277	0.889	2.62E-67
classical monocyte	CD8+ Naive T	SELPLG	SELL	0.042876661	0	SELPLG_SELL	SELPLG - SELL	SELPLG	Cell-Cell Contact	PMC2431087; PMID: 8892633,PMID: 8896607	Ctrl	-0.422046798	0.158	0.576	1.22E-184	-0.833727458	0.277	0.889	2.62E-67
CD8+ Naive T	CD8+ Naive T	SELPLG	SELL	0.017308216	0	SELPLG_SELL	SELPLG - SELL	SELPLG	Cell-Cell Contact	PMC2431087; PMID: 8892633,PMID: 8896607	Ctrl	-0.293919816	0.05	0.368	5.22E-24	-0.833727458	0.277	0.889	2.62E-67
non-classical monocyte	CD8+ Naive T	SELPLG	SELL	0.070449706	0	SELPLG_SELL	SELPLG - SELL	SELPLG	Cell-Cell Contact	PMC2431087; PMID: 8892633,PMID: 8896607	Ctrl	-0.729840463	0.1	0.811	0.000198124	-0.833727458	0.277	0.889	2.62E-67
